# Supplementary material for: Salvage Chemotherapy with Cisplatin, Ifosfamide, and Paclitaxel in Aggressive Variant of Metastatic Castration-Resistant Prostate Cancer
Source: Int J Mol Sci. 2022 Nov 29;23(23):14948. doi: 10.3390/ijms232314948 (PMC9738104; doi:10.3390/ijms232314948)
Supplement: Supplementary file 1 [file ijms-23-14948-s001.zip]

Archive with 4 entries (4 files):
- captions of Figures and Tables for the supplementary.pdf
- Supplementary file S1.pdf
- Supplementary file S2.xlsx
- Supplementary file S3.xlsx
