# Supplementary material for: Salvage Chemotherapy with Cisplatin, Ifosfamide, and Paclitaxel in Aggressive Variant of Metastatic Castration-Resistant Prostate Cancer
Source: Int J Mol Sci. 2022 Nov 29;23(23):14948. doi: 10.3390/ijms232314948 (PMC9738104; doi:10.3390/ijms232314948)
Supplement: Supplementary file 1 [file ijms-23-14948-s001.zip › Supplementary file S2.xlsx]

## Sheet: Table S1_All samples
Accession	Protein Names	Gene Names	# Peptides	PC3 Con 1	PC3 Con 2	PC3 Con 3	PC3 TIP1 1	PC3 TIP1 2	PC3 TIP1 3	PC3 TIP2 1	PC3 TIP2 2	PC3 TIP2 3	PC3 DR Con 1	PC3 DR Con 2	PC3 DR Con 3	PC3 DR TIP1 1	PC3 DR TIP1 2	PC3 DR TIP1 3	PC3 DR TIP2 1	PC3 DR TIP2 2	PC3 DR TIP2 3	ANOVA p value	p-value PC3 Con_PC3 DR Con	Log2 fold change PC3 Con_PC3 DR Con	p-value PC3 TIP1_PC3 DR TIP1	Log2 fold change PC3 TIP1_PC3 DR TIP1	p-value PC3 TIP2_PC3 DR TIP2	Log2 fold change PC3 TIP2_PC3 DR TIP2	p-value PC3_PC3 DR	Log2 fold change PC3_PC3 DR	Count in PC3 Con	Count in PC3 TIP1	Count in PC3 TIP2	Count in PC3 DR Con	Count in PC3 DR TIP1	Count in PC3 DR TIP2	Count in PC3	Coun in PC3 DR	p-value PC3 Tip1_PC3 Con	Log2 fold change PC3 Tip1_PC3 Con	p-value PC3 Tip2_PC3 Con	Log2 fold change PC3 Tip2_PC3 Con	p-value PC3-DR Tip1_PC3-DR Con	Log2 fold change PC3-DR Tip1_PC3-DR Con	p-value PC3-DR Tip2_PC3-DR Con	Log2 fold change PC3DR Tip2_PC3-DR Con	p-value PC3-DR_Con PC3_Con	Log2 fold change PC3-DR_Con PC3_Con
Q9Y450	HBS1-like protein	HBS1L	3	-0.447481	n. def.	-0.589455	n. def.	0.513382	n. def.	-0.22607	-0.297977	-0.291836	-5.84783	-6.10944	-2.28442	1.07457	1.02456	n. def.	0.776277	1.14342	0.78834	0.480964	0.0767582	4.22876	0	-0.536185	0.000663111	-1.17464	0.480964	0.956075	2	1	3	3	2	3	6	8	#DIV/0!	1.03185	0.0268959	0.246507	0.0357594	5.7968	0.0103552	5.64991	0.0767582	-4.22876
Q86U90	YrdC domain-containing protein, mitochondrial	YRDC	4	-4.18764	-4.113	-3.77328	-4.25895	n. def.	-2.76614	-2.7212	-3.78994	-1.94964	-3.50568	-3.41192	-3.13452	-0.568256	-0.656914	-0.521154	-0.16901	-0.369194	-0.172722	0.00366018	0.0164046	-0.673933	0.0134932	-2.93044	0.0086172	-2.58328	0.00366018	-2.05504	3	2	3	3	3	3	8	9	0.442424	0.512094	0.0931225	1.20438	1.97759e-05	2.7686	1.77847e-05	3.11373	0.0164047	0.673933
P08581	Hepatocyte growth factor receptor	MET	3	-3.39737	-4.16587	-4.00745	-4.57711	n. def.	n. def.	n. def.	-4.8046	n. def.	-2.30851	-2.37846	-2.16224	n. def.	n. def.	n. def.	n. def.	n. def.	n. def.	0.00114507	0.0029188	-1.57382	0	n. def.	0	n. def.	0.00114507	-1.90741	3	1	1	3	0	0	5	3	#DIV/0!	-0.720212	#DIV/0!	-0.947711	#DIV/0!	#DIV/0!	#DIV/0!	#DIV/0!	0.00291881	1.57382
O75326	Semaphorin-7A	SEMA7A	2	-4.47077	n. def.	-5.06439	-3.64913	-3.88927	n. def.	-4.74427	n. def.	-4.80761	-2.88993	-2.78408	-2.69538	n. def.	-3.74528	n. def.	n. def.	n. def.	n. def.	0.00336822	0.00342624	-1.97778	0	-0.023921	0	n. def.	0.00336822	-1.40891	2	2	2	3	1	0	6	4	0.089285	0.99838	0.980204	-0.008358	#DIV/0!	-0.955482	#DIV/0!	#DIV/0!	0.00342624	1.97778
Q14696	LRP chaperone MESD	MESD	4	-1.28048	-3.40019	-3.64745	0.423241	-1.81303	0.409805	-0.0618992	1.29544	0.249739	-0.140926	-1.27678	0.0422001	0.242535	0.272463	-0.090517	-1.21989	0.3358	0.0936451	0.295687	0.0538584	-2.31754	0.567435	-0.468154	0.297998	0.757909	0.295687	-0.675928	3	3	3	3	3	3	9	9	0.0813186	2.44938	0.0187695	3.27047	0.234154	0.599996	0.774221	0.195021	0.0538583	2.31754
P12259	Coagulation factor V	F5	4	-4.15632	n. def.	-4.4067	-3.13551	-3.22196	n. def.	-3.51074	n. def.	-3.55117	-2.98845	-2.87097	-1.61696	-0.883873	-0.704927	-1.20992	0.397478	0.427294	0.291866	0.000427986	0.0526326	-1.78938	0.00137458	-2.24583	6.21261e-06	-3.90317	0.000427986	-2.64613	2	2	2	3	3	3	6	9	0.0141188	1.10277	0.0273795	0.750551	0.0281281	1.55922	0.0028936	2.86434	0.0526326	1.78938
O15162	Phospholipid scramblase 1	PLSCR1	2	-3.60368	-3.23182	-3.87068	n. def.	n. def.	n. def.	n. def.	n. def.	n. def.	-2.08088	-2.77242	-2.27062	-2.55578	n. def.	n. def.	-3.95043	-2.97905	n. def.	0.0951761	0.0125791	-1.19408	0	n. def.	0	n. def.	0.0951761	-0.800529	3	0	0	3	1	2	3	6	#DIV/0!	#DIV/0!	#DIV/0!	#DIV/0!	#DIV/0!	-0.181142	0.0937028	-1.0901	0.0125791	1.19408
Q9UJX5	Anaphase-promoting complex subunit 4	ANAPC4	2	-4.60251	-3.62857	-4.85969	-3.03163	n. def.	-4.38053	n. def.	n. def.	n. def.	-1.96973	n. def.	-1.95994	n. def.	n. def.	n. def.	-3.14279	-2.68136	n. def.	0.00848735	0.0157735	-2.39876	0	n. def.	0	n. def.	0.00848735	-1.66213	3	2	0	2	0	2	5	4	0.41561	0.657507	#DIV/0!	#DIV/0!	#DIV/0!	#DIV/0!	0.05454	-0.947242	0.0157735	2.39876
Q9Y3A2	Probable U3 small nucleolar RNA-associated protein 11	UTP11	1	-2.27816	-2.45091	n. def.	n. def.	n. def.	n. def.	n. def.	n. def.	n. def.	-1.20338	n. def.	-0.889212	n. def.	n. def.	n. def.	-1.29554	-3.00867	n. def.	0.346909	0.0179956	-1.31824	1	0	0	n. def.	0.346909	-0.765338	2	0	0	2	0	2	2	4	#DIV/0!	#DIV/0!	#DIV/0!	#DIV/0!	#DIV/0!	#DIV/0!	0.331904	-1.10581	0.0179955	1.31824
Q99575	Ribonucleases P/MRP protein subunit POP1	POP1	21	1.87031	1.56005	1.42948	3.37358	3.51991	3.52259	4.62085	4.65236	4.73485	2.5458	2.83456	2.67257	2.62146	2.85953	2.91481	2.73601	2.58116	2.76796	0.255514	0.00236446	-1.06436	0.00278553	0.673424	7.87501e-06	1.97431	0.255514	0.527789	3	3	3	3	3	3	9	9	0.00018704	1.85208	2.28023e-05	3.04941	0.40472	0.114292	0.920883	0.0107363	0.00236446	1.06436
Q9NYB0	Telomeric repeat-binding factor 2-interacting protein 1	TERF2IP	3	-1.25169	-1.571	-1.33064	-1.04942	-1.23418	-1.23382	-2.3067	-1.27624	-3.00544	-4.69261	-7.39138	-4.86484	-0.907413	-0.562792	-1.55263	-0.779642	-4.78259	-2.60268	0.0814382	0.00827818	4.26517	0.60789	-0.164862	0.698345	0.525509	0.0814382	1.54194	3	3	3	3	3	3	9	9	0.136613	0.211968	0.187611	-0.811686	0.00723305	4.642	0.113419	2.92797	0.00827817	-4.26517
P54652	Heat shock-related 70 kDa protein 2	HSPA2	14	-1.21464	-3.29419	-2.27664	-3.72113	n. def.	-2.86123	-3.4657	-2.64291	-2.28091	-3.08306	n. def.	-4.10459	-1.10658	-1.06976	-2.45899	-1.27847	-0.842554	-0.239807	0.103928	0.220616	1.33201	0.0803511	-1.74607	0.0121703	-2.00956	0.103928	-0.946692	3	2	3	2	3	3	8	8	0.307226	-1.02936	0.484727	-0.534686	0.061621	2.04872	0.0141261	2.80688	0.220616	-1.33201
Q16763	Ubiquitin-conjugating enzyme E2 S	UBE2S	7	-1.13084	-1.13916	-1.05581	0.39896	0.441792	0.452284	-0.443943	0.230694	-0.00847053	0.119968	0.21056	0.111002	2.20941	2.17852	2.13429	2.35625	2.68467	2.46626	0.000610639	7.03405e-06	-1.25578	3.56488e-07	-1.74306	0.000303044	-2.5763	0.000610639	-1.85838	3	3	3	3	3	3	9	9	9.99108e-07	1.53961	0.00654787	1.0347	7.83341e-07	2.0269	2.05345e-05	2.35522	7.03403e-06	1.25578
O75175	CCR4-NOT transcription complex subunit 3	CNOT3	2	-1.08912	n. def.	-1.54528	n. def.	n. def.	-2.02405	n. def.	-1.33654	n. def.	-4.00596	-3.45702	n. def.	n. def.	-1.44584	-1.10686	n. def.	-2.33678	-1.01078	0.305616	0.0211585	2.41429	0	-0.747698	0	0.337235	0.305616	0.728458	2	1	1	2	2	2	4	6	#DIV/0!	-0.706849	#DIV/0!	-0.0193415	0.0168292	2.45514	0.103135	2.05771	0.0211585	-2.41429
Q02224	Centromere-associated protein E	CENPE	1	-0.429043	-2.98669	-1.82373	1.0346	1.85408	1.38697	1.11403	1.37922	1.14764	n. def.	-3.17647	-2.33001	n. def.	-0.43018	-0.288727	n. def.	n. def.	-0.649822	0.0790035	0.390387	1.00676	0.0104988	1.78467	0	1.86345	0.0790035	1.6725	3	3	3	2	2	1	9	5	0.0150412	3.1717	0.0164213	2.96011	0.030662	2.39379	#DIV/0!	2.10342	0.390387	-1.00676
P04183	Thymidine kinase, cytosolic	TK1	14	-0.229084	-0.344816	-0.779675	0.602919	0.957932	0.923433	0.490831	0.109659	0.4034	0.806162	1.60739	0.579638	3.2054	3.3495	3.22337	3.19753	3.24207	3.28178	8.57297e-05	0.0149331	-1.44892	3.7142e-05	-2.43133	1.60415e-05	-2.90583	8.57297e-05	-2.26203	3	3	3	3	3	3	9	9	0.00319132	1.27929	0.0181014	0.785822	0.00199399	2.26169	0.00200146	2.24273	0.0149331	1.44892
C9J069	Apical junction component 1 homolog	AJM1	1	-3.60821	-3.14442	-2.23775	-1.3329	-1.76987	-1.6429	-0.353426	0.349655	-0.492636	n. def.	-3.12561	n. def.	n. def.	-3.54417	-1.52124	-3.36502	n. def.	n. def.	0.0994268	0	0.128817	0.305981	0.950811	0	3.19955	0.0994268	1.30762	3	3	3	1	2	1	9	4	0.0286724	1.4149	0.00411653	2.83133	#DIV/0!	0.592909	#DIV/0!	-0.239405	#DIV/0!	-0.128816
Q8IWB6	Inactive serine/threonine-protein kinase TEX14	TEX14	1	-1.3702	-2.37228	-0.0507679	0.733864	2.6661	1.77272	1.40677	1.88825	1.08225	n. def.	-1.02599	n. def.	-4.32801	1.04388	0.729868	-1.21274	-3.4246	0.619224	0.0859353	0	-0.238427	0.231624	2.57565	0.0787606	2.79846	0.0859353	1.72511	3	3	3	1	3	3	9	7	0.0267791	2.98864	0.0186832	2.72351	#DIV/0!	0.174569	#DIV/0!	-0.313383	#DIV/0!	0.238427
P04004	Vitronectin	VTN	1	-4.17369	-4.00635	-4.2466	-1.98426	-2.26915	-1.47108	-2.26979	-1.76546	-1.24802	-2.25884	-1.95548	-1.60488	-0.724491	-0.220949	-0.577656	0.40546	0.00154305	0.270405	0.00239225	0.00040086	-2.20247	0.00722604	-1.40047	0.00334366	-1.98689	0.00239225	-1.86328	3	3	3	3	3	3	9	9	0.000791044	2.23405	0.0014243	2.38112	0.00401947	1.43204	0.000631098	2.16554	0.000400859	2.20247
Q9BZM5	UL16-binding protein 2	ULBP2	2	n. def.	n. def.	n. def.	n. def.	n. def.	n. def.	n. def.	n. def.	n. def.	-2.43961	-3.21569	-3.76538	-0.899345	-1.01053	-1.10922	-1.12504	-0.923481	-1.09953	1	0	n. def.	0	n. def.	0	n. def.	1	n. def.	0	0	0	3	3	3	0	9	#DIV/0!	#DIV/0!	#DIV/0!	#DIV/0!	0.00539514	2.13386	0.00582854	2.09087	#DIV/0!	#DIV/0!
Q15435	Protein phosphatase 1 regulatory subunit 7	PPP1R7	2	-2.15317	-2.29867	-2.30655	-2.93289	-3.437	-3.43579	-4.02565	-2.01829	-2.31232	n. def.	-5.11112	-4.61748	-4.2975	-4.94708	-3.88816	-2.86198	-2.75432	n. def.	0.00740869	0.000898745	2.6115	0.0342026	1.10902	0.979349	0.0227318	0.00740869	1.29931	3	3	3	2	3	2	9	7	0.00439036	-1.01576	0.444061	-0.53262	0.347955	0.486719	0.0147614	2.05615	0.000898746	-2.6115
P02042	Hemoglobin subunit delta	HBD	2	-0.284432	-0.76652	-0.609825	-0.137516	-0.44347	-0.265717	-0.149061	-0.0876045	0.0107231	0.292168	0.128185	0.734213	1.57702	1.41999	1.50786	2.52461	2.23114	2.34752	3.68332e-05	0.0151014	-0.938447	5.72729e-05	-1.78386	1.48669e-05	-2.44307	3.68332e-05	-1.72179	3	3	3	3	3	3	9	9	0.180356	0.271358	0.0328659	0.478278	0.0039185	1.11677	0.000581925	1.9829	0.0151014	0.938447
P13612	Integrin alpha-4	ITGA4	1	-0.661491	-1.42691	-2.29303	0.816185	2.50246	1.49954	0.93708	1.57355	1.19664	-4.75804	-0.691149	-4.33816	-4.89885	1.04023	0.810881	-1.2186	-3.58124	0.543785	0.0289416	0.260101	1.80197	0.260735	2.62198	0.0931472	2.65444	0.0289416	2.35946	3	3	3	3	3	3	9	9	0.0107234	3.06654	0.00598007	2.69623	0.390045	2.24653	0.353812	1.84376	0.260101	-1.80197
Q9Y312	Protein AAR2 homolog	AAR2	4	-1.6807	-2.43653	-2.23494	-1.75473	-3.00424	-2.76505	-2.13423	-1.84348	-2.18858	-3.8149	-3.95514	-2.47279	-1.62931	-3.1195	-2.68528	-1.36572	-1.51657	-1.48762	0.556432	0.0684886	1.29689	0.961606	-0.0299721	0.00682864	-0.598796	0.556432	0.222706	3	3	3	3	3	3	9	9	0.429259	-0.390615	0.816526	0.0619567	0.221624	0.936244	0.0145694	1.95764	0.0684886	-1.29689
Q969S3	Zinc finger protein 622	ZNF622	7	-2.33996	-0.561247	0.492399	0.265774	0.183712	-2.83889	-1.52618	-0.138306	-0.377804	-1.72607	-2.87427	-1.09819	-0.0682259	-0.30571	0.620485	0.15427	-0.0608292	0.0610466	0.756849	0.324287	1.09658	0.453185	-0.878652	0.165943	-0.732258	0.756849	-0.171445	3	3	3	3	3	3	9	9	0.996309	0.0064665	0.901921	0.122173	0.0282647	1.98169	0.020379	1.95101	0.324287	-1.09658
Q6P9B6	MTOR-associated protein MEAK7	MEAK7	4	-1.13552	-0.874708	-0.391672	-1.5623	-1.19485	-1.02043	-0.900322	-0.698942	-1.31937	-3.33654	-3.06004	-3.51882	-2.90435	-0.695955	-0.122662	-0.767591	-0.9695	-2.32911	0.0517264	0.000606903	2.5045	0.984175	-0.0182082	0.505287	0.382524	0.0517264	0.956272	3	3	3	3	3	3	9	9	0.164858	-0.458561	0.57742	-0.172243	0.0739847	2.06415	0.0185076	1.94973	0.000606904	-2.5045
Q9H2M9	Rab3 GTPase-activating protein non-catalytic subunit	RAB3GAP2	1	n. def.	n. def.	n. def.	-3.34612	n. def.	n. def.	-2.09373	-4.62532	-1.57418	-4.12676	n. def.	-3.75909	-1.34431	-2.39351	-2.29288	-1.53702	-2.09513	-2.3607	0.549269	0	n. def.	0	-1.33589	0.474825	-0.766794	0.549269	-0.421166	0	1	3	2	3	3	4	8	#DIV/0!	#DIV/0!	#DIV/0!	#DIV/0!	0.0235887	1.93269	0.0107712	1.9453	#DIV/0!	#DIV/0!
Q9BYN0	Sulfiredoxin-1	SRXN1	3	-3.31758	-3.265	-3.80874	-2.60244	-3.13912	0.135836	-0.00136757	0.050066	-0.225925	-2.21588	-1.48548	-2.03759	-1.69725	0.364704	0.309761	0.0564385	-0.196539	0.128065	0.143222	0.00518589	-1.55079	0.27875	-1.52765	0.693448	-0.0550639	0.143222	-1.0445	3	3	3	3	3	3	9	9	0.195943	1.5952	6.03669e-05	3.4047	0.0921809	1.57205	0.00137261	1.90897	0.00518589	1.55079
Q13112	Chromatin assembly factor 1 subunit B	CHAF1B	3	-3.90464	-2.47024	-1.74696	-0.835409	0.617777	0.911261	-0.913771	-0.992258	-1.55952	-1.6994	-0.346272	-2.12391	-1.60354	-1.03156	-0.211992	-2.18887	-1.67766	-0.342165	0.948031	0.187747	-1.31742	0.154954	1.18024	0.694668	0.247716	0.948031	0.0368447	3	3	3	3	3	3	9	9	0.0242673	2.93849	0.0801729	1.5521	0.547123	0.440832	0.987274	-0.0130378	0.187747	1.31742
P30043	Flavin reductase (NADPH)	BLVRB	9	0.761261	0.863323	0.893833	1.36193	0.976847	1.20472	1.78532	1.83958	1.41505	-0.645859	-0.128347	-0.134865	1.13926	0.828457	0.975063	1.53429	1.64588	1.55101	0.142682	0.00290734	1.1425	0.235025	0.200238	0.496758	0.102922	0.142682	0.481885	3	3	3	3	3	3	9	9	0.0451363	0.341692	0.00380154	0.840511	0.00267736	1.28395	0.000424703	1.88009	0.00290734	-1.1425
Q96DG6	Carboxymethylenebutenolidase homolog	CMBL	5	0.419104	1.10423	1.12949	0.000301361	1.09636	1.16823	1.24053	1.28823	1.36313	-0.999849	-0.205448	-1.71242	0.735567	-0.115597	0.600912	0.77314	0.961273	0.892553	0.0233576	0.0197356	1.85685	0.49239	0.348003	0.00300085	0.421641	0.0233576	0.875497	3	3	3	3	3	3	9	9	0.785252	-0.129311	0.15422	0.413022	0.0535593	1.37953	0.0135534	1.84823	0.0197356	-1.85685
O15350	Tumor protein p73	TP73	1	-5.62131	-4.69893	-3.61746	-1.63604	-1.69893	-1.82059	-3.66484	-3.54725	-3.49972	n. def.	n. def.	n. def.	n. def.	n. def.	-2.52486	n. def.	n. def.	n. def.	1	0	n. def.	0	0.806341	0	n. def.	1	-0.786815	3	3	3	0	1	0	9	1	0.00731613	2.92738	0.13794	1.07529	#DIV/0!	#DIV/0!	#DIV/0!	#DIV/0!	#DIV/0!	#DIV/0!
O75828	Carbonyl reductase [NADPH] 3	CBR3	11	-0.165525	-0.591583	-0.398718	-0.425987	-0.335732	-0.0604935	0.256332	0.395523	-0.123714	-3.31876	-2.06962	-2.49529	-1.41688	-1.63982	-1.18649	-0.923115	-0.868694	-0.759142	0.000190857	0.00439969	2.24261	0.00262245	1.14032	0.00321352	1.02636	0.000190857	1.46977	3	3	3	3	3	3	9	9	0.537485	0.111205	0.0471886	0.561323	0.0356251	1.2135	0.00860492	1.77757	0.00439969	-2.24261
Q7Z4Q2	HEAT repeat-containing protein 3	HEATR3	3	-3.35029	-2.88483	-3.14922	-3.07757	-3.72188	-3.54318	-2.9825	-3.33703	-3.13154	-5.05154	-4.47459	-5.567	-4.33273	-4.29157	-3.03257	-3.93669	-3.37619	-2.55094	0.0243596	0.00516922	1.90293	0.402154	0.438084	0.757098	0.137583	0.0243596	0.826198	3	3	3	3	3	3	9	9	0.245009	-0.319427	0.901943	-0.0222393	0.0970623	1.14542	0.0270636	1.7431	0.00516922	-1.90293
Q96AX1	Vacuolar protein sorting-associated protein 33A	VPS33A	3	-1.81401	-3.96838	-3.06807	-1.39108	-0.0837784	-1.00432	-0.579592	-0.447443	-0.883469	-1.56457	-1.01863	-1.99087	-1.30452	-0.868811	-1.04666	-1.39911	-1.06464	-1.01605	0.629954	0.105958	-1.42547	0.577532	0.246939	0.0414158	0.523102	0.629954	-0.218474	3	3	3	3	3	3	9	9	0.0446296	2.12376	0.0222292	2.31332	0.217269	0.451357	0.299214	0.364751	0.105958	1.42547
P10767	Fibroblast growth factor 6	FGF6	1	-2.89558	-3.46728	-2.19315	-0.845224	0.0234852	-0.180681	-0.759852	-0.314924	-0.738813	n. def.	-2.65585	n. def.	n. def.	-0.345163	-0.528439	-2.21165	n. def.	-2.04308	0.668475	0	-0.196157	0.78568	0.102661	0.00452578	1.52283	0.668475	0.293277	3	3	3	1	2	2	9	5	0.0050989	2.51786	0.00475287	2.24747	#DIV/0!	2.21905	#DIV/0!	0.528484	#DIV/0!	0.196156
P78318	Immunoglobulin-binding protein 1	IGBP1	6	0.160408	0.0930214	-0.210722	-0.386833	-0.406109	-0.249218	-0.0699692	0.101191	0.0382805	-1.80558	-1.57017	-1.15777	-0.921768	-0.184895	-0.198397	0.456764	0.145947	0.0593204	0.110669	0.00231324	1.52541	0.742019	0.0876331	0.205011	-0.19751	0.110669	0.471845	3	3	3	3	3	3	9	9	0.043791	-0.361622	0.946302	0.00893151	0.025125	1.07616	0.00151996	1.73185	0.00231324	-1.52541
Q9UI26	Importin-11	IPO11	2	-2.23277	-3.69414	-2.23585	-2.55969	-2.86817	-2.78717	-2.65757	-3.40611	-2.4794	-3.75788	-4.73789	-3.93829	-2.70485	n. def.	-2.59168	-2.03024	-2.72778	-2.5174	0.325748	0.0676305	1.42376	0.52762	-0.0900819	0.295138	-0.422557	0.325748	0.356763	3	3	3	3	2	3	9	8	0.973624	-0.017423	0.832989	-0.126774	0.0314317	1.49642	0.00924863	1.71955	0.0676305	-1.42376
Q86SX6	Glutaredoxin-related protein 5, mitochondrial	GLRX5	2	-2.16949	-1.24628	-0.123764	-0.507372	-0.784016	-0.719366	-0.569118	-0.966015	-0.912453	-1.8449	-2.27554	-2.4763	-3.19365	-0.630114	-0.848032	-0.481192	n. def.	-0.510967	0.131975	0.175656	1.01906	0.342751	0.887012	0.141033	-0.319783	0.131975	0.643932	3	3	3	3	3	2	9	8	0.441684	0.509596	0.579504	0.363985	0.488233	0.641648	0.00580802	1.70283	0.175656	-1.01906
Q16526	Cryptochrome-1	CRY1	1	-2.28556	-2.8951	-2.10735	-1.30642	-1.20255	-0.917614	-1.42047	-1.27473	-1.72832	-2.72717	-2.4378	-2.72969	-1.34381	-2.37962	-1.66931	-1.12237	-1.03215	-0.825857	0.709682	0.476054	0.202218	0.115681	0.655384	0.0396296	-0.481052	0.709682	0.125516	3	3	3	3	3	3	9	9	0.00833052	1.28714	0.0250726	0.954824	0.060065	0.833974	0.000233295	1.63809	0.476053	-0.202218
Q9H6E5	Speckle targeted PIP5K1A-regulated poly(A) polymerase	TUT1	3	-3.17741	-4.12339	-2.99404	-3.98348	-3.69179	-3.59747	-2.91304	n. def.	-3.40117	-3.1412	-4.26287	-3.52341	-1.35643	-1.62265	-1.16943	-1.61995	-2.26709	-2.31196	0.0146141	0.683383	0.210882	0.000172539	-2.37475	0.0494405	-1.09077	0.0146141	-1.12134	3	3	2	3	3	3	8	9	0.426577	-0.325971	0.612358	0.274509	0.00310762	2.25966	0.0166696	1.57616	0.683383	-0.210882
P16298	Serine/threonine-protein phosphatase 2B catalytic subunit beta isoform	PPP3CB	3	-0.697651	-0.719353	-0.160892	-0.75868	-0.162107	-0.0885735	-0.619657	-0.274317	0.140879	-1.73643	-1.05061	-1.88723	-0.670027	-0.0157051	-0.303877	-0.17177	-0.0266743	0.244276	0.3811	0.0307952	1.03212	0.982637	-0.00658417	0.349187	-0.266309	0.3811	0.253077	3	3	3	3	3	3	9	9	0.535583	0.189512	0.390573	0.274933	0.018407	1.22822	0.00524723	1.57337	0.0307952	-1.03212
Q96PQ0	VPS10 domain-containing receptor SorCS2	SORCS2	1	-4.74367	-4.82039	-3.61544	-2.5369	-1.92881	-1.57101	-2.87424	-2.20249	-3.54637	n. def.	n. def.	n. def.	n. def.	n. def.	-5.37326	n. def.	n. def.	n. def.	1	0	n. def.	0	3.36102	0	n. def.	1	2.28	3	3	3	0	1	0	9	1	0.00775145	2.38092	0.0507039	1.5188	#DIV/0!	#DIV/0!	#DIV/0!	#DIV/0!	#DIV/0!	#DIV/0!
Q9ULA0	Aspartyl aminopeptidase	DNPEP	7	0.286507	-0.643822	0.500679	0.73711	1.40922	1.32723	0.410852	1.49592	0.938051	0.00186157	-1.0437	-0.428896	0.695814	1.12575	1.49256	1.43333	0.84651	0.923361	0.674572	0.310877	0.538031	0.87332	0.053147	0.758839	-0.119461	0.674572	0.157239	3	3	3	3	3	3	9	9	0.0537308	1.11007	0.128281	0.900486	0.0138309	1.59495	0.0117825	1.55798	0.310877	-0.538031
O75832	26S proteasome non-ATPase regulatory subunit 10	PSMD10	4	0.956232	0.830334	0.707598	0.76936	0.593058	0.761299	1.35887	1.12236	1.24414	-1.1705	-0.260858	-1.03781	0.162603	0.141703	0.37323	0.557199	0.942997	0.694036	0.00383406	0.00482277	1.65445	0.00675568	0.48206	0.0180316	0.51038	0.00383406	0.882295	3	3	3	3	3	3	9	9	0.250433	-0.123482	0.0143455	0.410404	0.0232144	1.0489	0.0070274	1.55447	0.00482278	-1.65444
P00918	Carbonic anhydrase 2	CA2	4	n. def.	n. def.	-2.50469	-2.18222	-1.50945	-1.21134	n. def.	n. def.	n. def.	-0.87995	-0.440283	-0.39123	1.23457	0.957449	1.34699	0.845163	1.00019	1.00472	0.000375116	0	-1.93421	0.000812397	-2.814	0	n. def.	0.000375116	-2.37166	1	3	0	3	3	3	4	9	#DIV/0!	0.87036	#DIV/0!	#DIV/0!	0.000832093	1.75016	0.00075252	1.52051	#DIV/0!	1.93421
Q9Y3Q3	Transmembrane emp24 domain-containing protein 3	TMED3	2	n. def.	-4.13554	-4.22712	-1.76739	n. def.	-1.99555	-2.56902	-3.59408	n. def.	-0.908964	-0.0847034	-2.21838	-1.94029	-1.28191	-2.10708	-1.61089	-0.304235	-1.11187	0.00256709	0.0304229	-3.11065	0.775116	-0.105046	0.0447352	-2.07255	0.00256709	-1.76275	2	2	2	3	3	3	6	9	0.00284451	2.29986	0.166039	1.09978	0.351832	-0.70574	0.936596	0.0616857	0.0304229	3.11065
O60284	Suppression of tumorigenicity 18 protein	ST18	1	-3.87768	n. def.	-3.31794	-2.33799	-0.928688	-0.829691	-1.69276	-1.17924	-1.54166	n. def.	-5.08631	n. def.	n. def.	-1.96192	-1.67689	n. def.	n. def.	-2.92777	0.248361	0	1.4885	0.527959	0.453945	0	1.45655	0.248361	0.950014	2	3	3	1	2	1	8	4	0.043432	2.23235	0.00507078	2.12659	#DIV/0!	3.2669	#DIV/0!	2.15854	#DIV/0!	-1.4885
P61086	Ubiquitin-conjugating enzyme E2 K	UBE2K	5	0.835798	0.196835	0.566912	0.736052	0.700232	0.630468	0.63607	0.979183	0.694845	-1.41718	-0.0447063	-1.11866	0.395052	1.46505	0.779797	0.618118	0.440527	0.817429	0.179511	0.0378328	1.39336	0.576275	-0.191051	0.394822	0.144675	0.179511	0.448996	3	3	3	3	3	3	9	9	0.453571	0.155736	0.329232	0.236851	0.0288605	1.74015	0.0260807	1.48554	0.0378328	-1.39336
Q15121	Astrocytic phosphoprotein PEA-15	PEA15	3	0.306629	-0.831986	0.586554	0.538515	0.143295	0.365324	0.61706	0.521734	0.547064	-0.718178	0.55319	-0.608375	0.922718	0.549307	0.84779	1.26837	1.12605	1.27896	0.37232	0.664261	0.278187	0.0584082	-0.424227	0.000312052	-0.662507	0.37232	-0.269516	3	3	3	3	3	3	9	9	0.504427	0.328646	0.280841	0.541553	0.0711415	1.03106	0.0223997	1.48225	0.664261	-0.278187
Q32P41	tRNA (guanine(37)-N1)-methyltransferase	TRMT5	3	-3.71821	n. def.	-2.35566	n. def.	-3.37027	n. def.	-4.7403	-2.93532	-2.89534	-4.19881	-4.02281	-3.35499	-2.94932	-2.79459	-4.0171	-2.14281	-3.27257	-1.76587	0.712355	0.268413	0.821939	0	-0.1166	0.210489	-1.12991	0.712355	-0.167087	2	1	3	3	3	3	6	9	#DIV/0!	-0.333337	0.638764	-0.486723	0.260667	0.605202	0.0480942	1.46512	0.268413	-0.821939
Q58FF7	Putative heat shock protein HSP 90-beta-3	HSP90AB3P	27	-2.7315	-2.85271	-2.58019	-2.54761	-1.67205	-1.30198	-1.84846	-2.1391	-2.07823	-2.74497	-2.04247	-2.8287	n. def.	-1.02094	-1.40303	-1.84655	-2.70417	-1.76176	0.610434	0.523095	-0.182748	0.29577	-0.62856	0.806191	0.0822309	0.610434	-0.150571	3	3	3	3	2	3	9	8	0.080015	0.88092	0.00412229	0.699534	0.03267	1.32673	0.328518	0.434555	0.523095	0.182748
Q07889	Son of sevenless homolog 1	SOS1	1	-3.6894	-2.88384	-2.08995	-1.76478	-0.757669	-1.46515	-0.998403	-0.592884	n. def.	n. def.	-2.73366	n. def.	-3.25518	-1.71135	-2.69853	-2.47776	n. def.	-2.68792	0.114283	0	-0.154065	0.0862076	1.22582	0.0159388	1.78719	0.114283	0.813807	3	3	2	1	3	2	8	6	0.0471312	1.55853	0.0423966	2.09208	#DIV/0!	0.178644	#DIV/0!	0.150827	#DIV/0!	0.154065
P53814	Smoothelin	SMTN	10	0.0158367	-0.115658	-0.1994	1.12767	0.963406	1.04166	0.439642	0.640322	0.297491	-0.641762	-1.35114	-0.214441	0.69105	0.725077	0.903229	0.677042	0.806818	0.7003	0.509992	0.132455	0.63604	0.0287637	0.271128	0.0661213	-0.268902	0.509992	0.212755	3	3	3	3	3	3	9	9	0.000129447	1.14399	0.00893611	0.558892	0.0111189	1.5089	0.0118356	1.46383	0.132455	-0.63604
O76075	DNA fragmentation factor subunit beta	DFFB	2	-3.21267	-3.12356	-3.53778	-4.26434	-3.61985	-3.49796	-2.83608	-4.62151	-2.84568	-4.25573	-3.22559	-3.00667	-2.31758	-2.28412	-2.71023	-1.81483	-2.2506	-2.06753	0.0179123	0.640012	0.204659	0.00778328	-1.35674	0.0837916	-1.39011	0.0179123	-0.847395	3	3	3	3	3	3	9	9	0.135049	-0.502711	0.825152	-0.143086	0.060646	1.05869	0.0231283	1.45168	0.640013	-0.204659
P11172	Uridine 5'-monophosphate synthase	UMPS	5	0.640638	0.588701	0.55624	0.533009	0.413437	0.670206	0.902811	0.597115	0.82905	-1.2116	-0.996983	-1.05655	-0.151594	-0.546331	-0.110729	0.311556	0.378225	0.354443	0.000399215	1.62863e-05	1.68357	0.00681855	0.808435	0.0104263	0.428251	0.000399215	0.973419	3	3	3	3	3	3	9	9	0.511044	-0.0563094	0.130212	0.181132	0.00586656	0.818825	2.77806e-05	1.43645	1.62864e-05	-1.68357
P49427	Ubiquitin-conjugating enzyme E2 R1	CDC34	1	n. def.	n. def.	n. def.	-4.74322	n. def.	n. def.	n. def.	-4.16379	n. def.	-5.1132	-4.70871	n. def.	-3.59991	-3.23081	-4.12073	-4.62752	-3.38397	-3.85138	0.490012	0	n. def.	0	-1.09274	0	-0.209495	0.490012	-0.373976	0	1	1	2	3	3	2	8	#DIV/0!	#DIV/0!	#DIV/0!	#DIV/0!	0.0410529	1.26047	0.146988	0.956659	#DIV/0!	#DIV/0!
Q96MX6	WD repeat-containing protein 92	WDR92	1	-4.47692	-4.43688	-4.36797	-5.06182	-2.45372	-1.84102	-2.13689	-3.80696	-4.33266	-2.92774	-3.32122	-3.93772	n. def.	n. def.	-3.9439	-4.20019	-4.30856	-3.95443	0.772425	0.0251278	-1.0317	0	0.825048	0.337915	0.728889	0.772425	0.141905	3	3	3	3	1	3	9	7	0.25599	1.30841	0.205164	1.00175	#DIV/0!	-0.548338	0.071831	-0.758833	0.0251278	1.0317
Q8WXA3	RUN and FYVE domain-containing protein 2	RUFY2	3	-3.08977	-2.89846	-2.46511	-1.79613	-2.25507	-2.14106	-0.638683	-0.838007	-0.747585	n. def.	-4.76675	n. def.	n. def.	n. def.	n. def.	n. def.	n. def.	n. def.	1	0	1.94897	0	n. def.	0	n. def.	1	2.89232	3	3	3	1	0	0	9	1	0.0308361	0.753696	0.000427986	2.07636	#DIV/0!	#DIV/0!	#DIV/0!	#DIV/0!	#DIV/0!	-1.94897
Q96S44	EKC/KEOPS complex subunit TP53RK	TP53RK	3	-0.886776	-0.917286	-0.748564	-0.935389	-1.04774	-0.657497	-0.761284	-0.539209	-0.699732	-2.09743	-3.04863	-1.84687	-1.48569	-1.271	-1.37245	-0.868509	-0.846001	-1.07847	0.00663636	0.0160838	1.4801	0.0195592	0.496171	0.0563308	0.264252	0.00663636	0.746841	3	3	3	3	3	3	9	9	0.828765	-0.0293324	0.0938055	0.184134	0.061897	0.954597	0.0199688	1.39998	0.0160838	-1.4801
Q14249	Endonuclease G, mitochondrial	ENDOG	1	-4.01366	-3.93275	-4.5151	-2.80268	-2.99385	-2.59568	-2.33321	-2.25145	-1.9173	-4.15032	-4.57352	-4.64345	-3.84529	-3.86336	-4.20993	-4.3027	-4.63406	-4.62867	0.00106473	0.274328	0.301925	0.00206251	1.17546	0.00015002	2.35449	0.00106473	1.27729	3	3	3	3	3	3	9	9	0.00324908	1.35643	0.000865227	1.98651	0.0679573	0.482901	0.744396	-0.0660537	0.274328	-0.301925
P0CG08	Golgi pH regulator B	GPR89B	1	-2.19666	-2.50395	-0.797342	-0.596661	1.73011	0.881044	-0.257858	0.586534	-0.0263443	-3.20334	-1.48967	n. def.	n. def.	0.47673	0.522535	-2.37513	n. def.	-0.537495	0.341047	0.61961	0.513848	0.857283	0.171865	0.132277	1.55709	0.341047	0.747601	3	3	3	2	2	2	9	6	0.0434593	2.50415	0.0293988	1.93343	0.0799688	2.84613	0.552053	0.890189	0.61961	-0.513848
Q9BVG4	Protein PBDC1	PBDC1	8	0.996485	0.90633	0.975801	1.02072	0.497767	1.03974	1.26506	0.966995	0.875567	-0.03545	0.115072	-0.400007	1.489	1.4308	1.26309	1.29024	1.49101	1.09529	0.733257	0.00235748	1.06633	0.0464162	-0.541553	0.193018	-0.256305	0.733257	0.0894917	3	3	3	3	3	3	9	9	0.584203	-0.106796	0.561487	0.0763364	0.000852544	1.50109	0.00184427	1.39898	0.00235748	-1.06633
Q9ULX9	Transcription factor MafF	MAFF	5	-3.11772	-3.00398	-3.5549	-2.67507	-2.7627	-2.11484	-1.21281	-1.18503	-0.556759	-1.42229	-1.25835	-1.26382	0.21369	-0.205717	0.326563	0.0810757	0.131243	0.0352001	0.000407317	0.000411444	-1.91071	0.000535274	-2.62905	0.00780718	-1.06737	0.000407317	-1.86904	3	3	3	3	3	3	9	9	0.0547776	0.707993	0.00118716	2.24066	0.00111951	1.42633	2.08129e-05	1.39733	0.000411442	1.91071
P0C7V7	Putative signal peptidase complex catalytic subunit SEC11B	SEC11B	1	0.196684	-0.246313	1.06916	1.82326	3.11695	2.51193	2.0533	2.53992	2.01016	n. def.	0.390213	n. def.	n. def.	1.72946	1.54996	0.255617	n. def.	1.17207	0.25959	0	-0.0503699	0.181432	0.844337	0.0351372	1.48728	0.25959	0.655542	3	3	3	1	2	2	9	5	0.0162838	2.1442	0.0116057	1.86128	#DIV/0!	1.24949	#DIV/0!	0.32363	#DIV/0!	0.0503697
Q96JQ0	Protocadherin-16	DCHS1	1	-2.09151	-1.97073	-1.85997	-2.02357	-3.29825	-2.28181	-0.0058136	-0.203339	-0.150913	0.335568	-1.67525	0.0218506	0.622717	-1.56277	0.568277	0.567339	1.25464	-1.39269	0.0176849	0.0709528	-1.53479	0.0421016	-2.41062	0.757371	-0.263119	0.0176849	-1.40284	3	3	3	3	3	3	9	9	0.228695	-0.560472	3.16854e-05	1.85405	0.757288	0.315353	0.59493	0.582374	0.0709528	1.53479
P52306	Rap1 GTPase-GDP dissociation stimulator 1	RAP1GDS1	1	-2.30955	-3.02096	n. def.	-2.7365	-2.87069	-3.01169	-2.31726	-1.91592	-1.85705	-3.81725	-3.31303	-3.63803	-2.71561	-2.2931	-2.24958	-1.77565	-2.52801	-2.40817	0.414996	0.0661472	0.924182	0.054592	-0.453533	0.492434	0.207202	0.414996	0.243762	2	3	3	3	3	3	8	9	0.517879	-0.207707	0.145004	0.635179	0.00503669	1.17001	0.00806266	1.35216	0.0661473	-0.924182
Q9BXR0	Queuine tRNA-ribosyltransferase catalytic subunit 1	QTRT1	6	-1.9124	-1.24847	-1.66281	-1.1827	1.02743	-0.268789	0.207418	0.412228	0.0576096	0.194027	-0.267813	-0.115873	0.454668	0.0297337	0.459019	0.367973	0.241795	0.113041	0.0742045	0.00284099	-1.54467	0.525874	-0.455827	0.91018	-0.0151844	0.0742045	-0.671895	3	3	3	3	3	3	9	9	0.0937362	1.46654	0.00111691	1.83364	0.127423	0.377693	0.120433	0.304156	0.00284099	1.54467
Q68CP9	AT-rich interactive domain-containing protein 2	ARID2	2	-2.03817	-2.14719	-2.58182	-0.652407	0.0990124	-0.171642	-1.72495	-2.19248	-2.45891	-2.13658	-1.81163	-2.18804	-1.84345	-1.62612	-2.16651	-1.11818	-1.73079	-1.75671	0.44801	0.360023	-0.210307	0.00373889	1.63701	0.119851	-0.590221	0.44801	0.278828	3	3	3	3	3	3	9	9	0.0018601	2.01405	0.656134	0.130279	0.443512	0.166728	0.100308	0.510193	0.360024	0.210307
P05120	Plasminogen activator inhibitor 2	SERPINB2	8	-4.44597	n. def.	-3.46761	-2.27117	-1.19735	-2.70096	n. def.	n. def.	-2.2209	-0.616734	-0.638588	-0.568232	0.951902	0.272325	0.26734	0.79159	1.02621	0.377804	2.51094e-05	0.0027507	-3.34894	0.00702689	-2.55368	0	-2.95277	2.51094e-05	-2.9244	2	3	1	3	3	3	6	9	0.0688015	1.9003	#DIV/0!	1.73589	0.00839951	1.10504	0.002162	1.33972	0.0027507	3.34894
Q17RC7	Exocyst complex component 3-like protein 4	EXOC3L4	1	-0.608032	-0.639708	0.324055	0.456173	2.20371	1.21657	1.40704	1.68157	1.39039	n. def.	0.633015	n. def.	n. def.	1.8377	1.42018	0.310335	n. def.	1.17395	0.62496	0	-0.94091	0.650423	-0.336787	0.117158	0.750858	0.62496	-0.249283	3	3	3	1	2	2	9	5	0.0550981	1.60005	0.0054744	1.8009	#DIV/0!	0.995925	#DIV/0!	0.109129	#DIV/0!	0.94091
Q8WZA9	Immunity-related GTPase family Q protein	IRGQ	4	-1.59113	-2.80852	-1.51421	-2.29794	-2.5898	-2.30234	-1.32809	-1.27347	-1.31732	-3.10684	-2.19186	-2.4687	-2.00457	-0.7684	-1.34931	-0.985748	-1.98763	-0.866077	0.67373	0.283456	0.61785	0.0506111	-1.0226	0.944288	-0.0264734	0.67373	-0.143741	3	3	3	3	3	3	9	9	0.378691	-0.425408	0.188131	0.664993	0.0534874	1.21504	0.0428594	1.30932	0.283456	-0.61785
Q8WU20	Fibroblast growth factor receptor substrate 2	FRS2	1	-0.600838	-1.28815	0.1045	0.732098	1.79173	1.34968	0.98387	1.37695	1.05381	n. def.	-0.320827	n. def.	n. def.	0.899122	0.96125	-0.295017	n. def.	0.703966	0.668762	0	-0.274001	0.430634	0.360982	0.103792	0.933736	0.668762	0.221818	3	3	3	1	2	2	9	5	0.0203478	1.886	0.0145223	1.73304	#DIV/0!	1.25101	#DIV/0!	0.525302	#DIV/0!	0.274001
O60293	Zinc finger C3H1 domain-containing protein	ZFC3H1	1	-1.31936	-1.51543	0.16752	0.511999	1.17767	0.860251	0.766909	1.08078	0.578493	n. def.	-0.673252	n. def.	n. def.	0.906813	0.916857	-0.75795	n. def.	0.00731087	0.742192	0	-0.215836	0.819263	-0.0618617	0.0406392	1.18405	0.742192	0.176581	3	3	3	1	2	2	9	5	0.0370105	1.73906	0.0369146	1.69781	#DIV/0!	1.58509	#DIV/0!	0.297933	#DIV/0!	0.215836
Q6R327	Rapamycin-insensitive companion of mTOR	RICTOR	1	-3.00354	n. def.	-4.71563	n. def.	-4.59523	n. def.	-2.34681	n. def.	n. def.	-3.61169	-4.81232	-3.78089	-3.61124	-2.64211	n. def.	-2.81401	-2.75828	-2.70748	0.572068	0.811309	0.208714	0	-1.46855	0	0.413113	0.572068	-0.323049	2	1	1	3	2	3	4	8	#DIV/0!	-0.73564	#DIV/0!	1.51278	0.217019	0.941625	0.0254569	1.30838	0.811309	-0.208714
Q86TB9	Protein PAT1 homolog 1	PATL1	4	-1.71536	-1.93959	-2.05598	-1.74109	-1.53519	-4.38431	0.122704	-0.0548821	-0.734825	-0.935843	-1.05756	-1.26291	0.102467	-1.09621	0.0472984	-0.645727	-0.406389	-1.56879	0.117227	0.00407754	-0.818203	0.0881644	-2.23805	0.213179	0.6513	0.117227	-0.80165	3	3	3	3	3	3	9	9	0.520091	-0.649886	0.00386076	1.68131	0.128085	0.769957	0.594784	0.211805	0.00407755	0.818203
Q14376	UDP-glucose 4-epimerase	GALE	3	-2.85249	-2.97611	-2.87201	-3.26837	n. def.	-3.98187	-2.9867	-5.66849	-5.28937	-3.80244	-4.29773	-3.45254	-2.72304	-3.74195	-3.28521	-2.47379	-2.34401	-2.82222	0.261228	0.0186044	0.9507	0.478176	-0.375053	0.0687713	-2.10151	0.261228	-0.521046	3	2	3	3	3	3	8	9	0.0750405	-0.724919	0.105554	-1.74799	0.192086	0.600836	0.0100553	1.30423	0.0186043	-0.950701
O14787	Transportin-2	TNPO2	14	0.516501	0.535318	0.284801	0.522627	-0.240705	-0.0695477	0.13949	0.294855	-0.203438	-0.745541	0.332481	-0.304825	1.17191	0.621794	0.97887	1.14547	1.14701	0.187492	0.24456	0.101406	0.684835	0.0388675	-0.853399	0.100132	-0.749688	0.24456	-0.306084	3	3	3	3	3	3	9	9	0.200687	-0.374749	0.0930178	-0.368571	0.0297762	1.16349	0.0757222	1.06595	0.101406	-0.684835
Q96FF9	Sororin	CDCA5	1	-3.6849	-3.10105	-3.26955	-2.44975	-4.11381	-2.9572	-3.83643	n. def.	n. def.	-3.91959	n. def.	-4.03402	-2.98748	-2.84777	-3.21908	-2.55369	-2.89274	-2.59016	0.479305	0.0712718	0.624972	0.773182	-0.155479	0	-1.15757	0.479305	-0.214104	3	3	1	2	3	3	7	8	0.749973	0.178245	#DIV/0!	-0.484601	0.00720438	0.958695	0.00294987	1.29794	0.071272	-0.624972
P25686	DnaJ homolog subfamily B member 2	DNAJB2	1	-3.5304	-3.29914	-4.24134	-3.21837	-4.00998	-3.7836	-1.91608	-2.29968	-1.99112	n. def.	-2.38526	n. def.	-3.51875	-2.00927	-1.81331	-3.08513	-3.79064	-3.06486	0.435202	0	-1.30504	0.10591	-1.22354	0.00944618	1.24459	0.435202	-0.333697	3	3	3	1	3	3	9	7	0.960044	0.0196427	0.00615309	1.62134	#DIV/0!	-0.061856	#DIV/0!	-0.928287	#DIV/0!	1.30504
Q8WVJ2	NudC domain-containing protein 2	NUDCD2	6	0.0472813	-0.781	0.157473	-0.384382	-0.0714493	-0.470421	0.134241	0.768637	0.83861	-0.690178	-0.627134	-0.866251	0.340525	0.641075	-0.10207	0.757669	0.352972	0.589216	0.95052	0.153503	0.535772	0.0718559	-0.601927	0.958877	0.0138766	0.95052	-0.0174262	3	3	3	3	3	3	9	9	0.733891	-0.116669	0.105978	0.772578	0.0109025	1.02103	0.000708821	1.29447	0.153503	-0.535772
P51570	Galactokinase	GALK1	8	-0.205042	-0.291275	-0.149635	0.119412	0.0246925	-0.731739	-0.11792	-0.219732	0.185823	0.190395	-0.982992	0.324823	1.04032	0.917454	0.90152	1.01389	1.45374	0.928263	0.00664888	0.893726	-0.0593929	0.0135783	-1.14897	0.00434908	-1.18258	0.00664888	-0.796981	3	3	3	3	3	3	9	9	0.946546	0.0194391	0.269482	0.164708	0.0566659	1.10902	0.0446996	1.28789	0.893726	0.0593929
Q9BW83	Intraflagellar transport protein 27 homolog	IFT27	2	-2.07736	-2.12212	-1.67357	-1.84757	-1.46352	-2.15815	-1.18938	-1.16128	-1.31646	-3.38541	-3.00565	-3.77472	-2.62273	-2.26503	-1.71931	-2.07756	-2.68309	-1.56755	0.00557646	0.00560815	1.43091	0.315358	0.379272	0.0529071	0.887025	0.00557646	0.89907	3	3	3	3	3	3	9	9	0.613905	0.1346	0.00811144	0.735308	0.0260766	1.18624	0.0308562	1.2792	0.00560815	-1.43091
Q96FX7	tRNA (adenine(58)-N(1))-methyltransferase catalytic subunit TRMT61A	TRMT61A	4	-0.983639	-0.777435	-1.15002	-1.09555	-0.581854	-2.23624	-0.405041	-0.93907	-1.40102	-2.14896	-1.00541	-1.70568	-0.407091	-0.558844	-0.609535	-0.739378	-1.86265	-0.515007	0.994674	0.136914	0.649653	0.188801	-0.779394	0.818709	0.123969	0.994674	-0.00192388	3	3	3	3	3	3	9	9	0.540959	-0.334187	0.865882	0.0553196	0.0318092	1.09486	0.337336	0.581004	0.136914	-0.649653
Q9H0U9	Testis-specific Y-encoded-like protein 1	TSPYL1	4	-2.47412	-2.29821	-1.70423	-1.93169	-2.41059	-2.26839	-1.40095	-2.65524	-1.80403	-0.782589	-1.54751	-0.848268	-1.40677	-3.14929	-2.625	-2.19076	-1.60501	-2.88751	0.516535	0.031261	-1.0994	0.740399	0.190131	0.627949	0.274352	0.516535	-0.211639	3	3	3	3	3	3	9	9	0.877788	-0.0446987	0.662718	0.205448	0.079756	-1.33423	0.0581799	-1.1683	0.0312611	1.0994
Q13404	Ubiquitin-conjugating enzyme E2 variant 1	UBE2V1	7	-2.04941	-2.08493	-2.12946	-2.61206	-2.15202	-3.27919	-1.98602	-1.5724	-1.31823	-2.66906	-2.4661	-3.29242	-1.75542	-2.10122	-2.08178	-1.48771	-1.84544	-1.29868	0.942049	0.0446247	0.721259	0.112422	-0.701616	0.762412	-0.0816046	0.942049	-0.0206536	3	3	3	3	3	3	9	9	0.144844	-0.593155	0.0777091	0.462385	0.0383233	0.829721	0.0128778	1.26525	0.0446246	-0.72126
Q93100	Phosphorylase b kinase regulatory subunit beta	PHKB	1	-4.46951	-4.08428	-4.41326	-4.80839	-4.16069	-4.36103	-4.68261	-4.4169	-4.60123	-5.77151	n. def.	-5.79349	-5.38544	-4.63105	-4.7587	-4.42857	-4.84502	-4.39141	0.0168534	0.00254968	1.46015	0.185545	0.481693	0.945997	-0.0119146	0.0168534	0.556437	3	3	3	2	3	3	9	8	0.620737	-0.12102	0.163685	-0.244563	0.0652157	0.857438	0.00728941	1.2275	0.00254968	-1.46015
Q9UKK6	NTF2-related export protein 1	NXT1	1	-1.72605	-1.635	-1.42613	-1.39192	-1.00903	-1.61902	-1.39622	-1.08319	-0.969189	-2.53978	-1.98729	-2.52459	-1.51482	-0.967678	-1.06034	-0.769253	-1.512	-1.11058	0.434404	0.0202473	0.754824	0.552377	-0.159046	0.94325	-0.0189196	0.434404	0.192286	3	3	3	3	3	3	9	9	0.267923	0.255738	0.045489	0.446196	0.00922071	1.16961	0.0122714	1.21994	0.0202474	-0.754824
P09914	Interferon-induced protein with tetratricopeptide repeats 1	IFIT1	2	-4.24549	-4.0255	-2.58611	-2.92213	-0.418894	n. def.	-2.11552	-1.61776	-2.39169	n. def.	-2.86836	n. def.	n. def.	-2.19984	-1.57919	-4.01964	n. def.	-2.82428	0.811318	0	-0.750676	0.880768	0.218999	0.0810427	1.3803	0.811318	0.157871	3	2	3	1	2	2	8	5	0.188655	1.94852	0.0498401	1.57738	#DIV/0!	0.978851	#DIV/0!	-0.553598	#DIV/0!	0.750675
Q9H3K6	BolA-like protein 2	BOLA2	5	1.43494	1.26965	1.29814	1.13151	1.01776	1.07664	1.81237	1.71819	1.36254	1.54372	1.78667	1.70117	2.5027	2.40118	2.36191	2.8792	3.11801	2.69331	0.000185521	0.0172882	-0.34295	1.45463e-05	-1.34663	0.00234126	-1.26581	0.000185521	-0.985129	3	3	3	3	3	3	9	9	0.0129742	-0.258936	0.112145	0.296792	0.000837784	0.744743	0.00101011	1.21965	0.0172883	0.342949
Q6GMV3	Putative peptidyl-tRNA hydrolase PTRHD1	PTRHD1	4	-2.6955	-1.73977	-1.17883	-2.16102	-4.25592	-2.10429	-2.71149	-2.32123	-2.32741	-1.55854	-1.31197	-2.26341	-0.908377	-0.558538	-0.477404	-0.737007	-2.40631	-0.352137	0.00563124	0.776313	-0.160062	0.0382494	-2.1923	0.115874	-1.28823	0.00563124	-1.21353	3	3	3	3	3	3	9	9	0.310372	-0.969041	0.275514	-0.582009	0.0277014	1.0632	0.474064	0.546155	0.776313	0.160061
O94966	Ubiquitin carboxyl-terminal hydrolase 19	USP19	1	-1.13673	-1.59851	-1.49313	n. def.	1.04597	-1.04889	-0.00384521	0.177435	0.30641	n. def.	-1.10724	n. def.	n. def.	-0.00496483	-0.28727	-1.6201	n. def.	-0.554884	0.629633	0	-0.302215	0.903672	0.144652	0.056942	1.24749	0.629633	0.24598	3	2	3	1	2	2	8	5	0.177137	1.40799	0.000701066	1.56945	#DIV/0!	0.961122	#DIV/0!	0.019746	#DIV/0!	0.302215
Q9Y3A5	Ribosome maturation protein SBDS	SBDS	8	1.55417	0.707615	0.860827	1.05461	0.94557	1.07366	1.70377	1.57524	1.6783	1.19008	0.70064	1.1095	1.59709	1.26088	1.68905	2.10665	2.46775	2.07437	0.158753	0.898836	0.0407963	0.0226033	-0.491058	0.0129597	-0.563818	0.158753	-0.338027	3	3	3	3	3	3	9	9	0.953761	-0.0162565	0.0809603	0.611567	0.0612308	0.515598	0.00350417	1.21618	0.898836	-0.0407962
P11766	Alcohol dehydrogenase class-3	ADH5	8	0.703247	0.753725	0.637777	0.73303	0.384249	0.580608	0.951134	0.810757	0.91411	-1.13101	-0.746294	-0.538658	0.233038	0.0288429	0.122101	0.505169	0.514164	0.143122	0.000894367	0.00104718	1.50357	0.0200281	0.437969	0.0174804	0.504515	0.000894367	0.815351	3	3	3	3	3	3	9	9	0.281589	-0.132287	0.0226874	0.19375	0.00702118	0.933313	0.00492785	1.1928	0.00104718	-1.50357
Q9NZJ9	Diphosphoinositol polyphosphate phosphohydrolase 2	NUDT4	3	0.381926	-1.01317	-1.3864	0.42086	0.546692	0.326063	0.825376	0.761759	0.94973	-1.92075	-0.0648041	-3.42367	-1.47249	0.44846	0.58626	-0.601221	-0.588667	-0.918825	0.0459876	0.366228	1.13053	0.436047	0.577128	0.000217002	1.54853	0.0459876	1.08539	3	3	3	3	3	3	9	9	0.111352	1.10375	0.0484916	1.51817	0.231887	1.65715	0.323293	1.10017	0.366228	-1.13053
Q9ULJ7	Ankyrin repeat domain-containing protein 50	ANKRD50	1	-1.8278	-2.50738	-0.898792	-0.965542	0.369345	0.0513344	-0.636505	0.147186	-0.235621	n. def.	-2.04043	n. def.	n. def.	-0.811514	-0.837604	-2.07152	n. def.	-1.01576	0.213587	0	0.295773	0.304127	0.642938	0.0765356	1.302	0.213587	0.632725	3	3	3	1	2	2	9	5	0.0641493	1.56304	0.0441021	1.50301	#DIV/0!	1.21587	#DIV/0!	0.49679	#DIV/0!	-0.295773
Q92686	Neurogranin	NRGN	2	-1.62619	-1.73675	-1.62907	-1.22302	-1.25619	-1.08581	-1.48735	-1.1876	-1.48729	-2.44653	-3.26428	-2.82668	-1.5522	-1.74813	-1.62347	-1.76873	-1.57048	-1.62282	0.0126898	0.00779447	1.18182	0.0042641	0.452923	0.0834389	0.266598	0.0126898	0.633782	3	3	3	3	3	3	9	9	0.00170788	0.47566	0.0599629	0.276592	0.00773311	1.20456	0.00808609	1.19182	0.0077945	-1.18182
Q14914	Prostaglandin reductase 1	PTGR1	7	-0.339285	-0.715981	-0.747518	0.00316811	-1.2117	0.24637	1.27362	0.979103	0.918484	-1.73296	-0.85186	-0.630604	0.134855	0.267286	0.394691	-0.281927	0.263121	0.346722	0.47336	0.26246	0.470879	0.268949	-0.586333	0.013676	0.947763	0.47336	0.277437	3	3	3	3	3	3	9	9	0.582897	0.280206	0.000632718	1.658	0.0178837	1.33742	0.0388788	1.18111	0.26246	-0.470879
Q86U37	Uncharacterized protein encoded by LINC01551	LINC01551	1	-1.93514	-1.78794	-1.0399	-0.116463	0.347881	-0.10491	-0.165333	0.0600472	-0.170147	n. def.	-2.01836	n. def.	n. def.	-0.558655	-0.192482	-1.81106	n. def.	-1.00553	0.234016	0	0.430699	0.180084	0.417738	0.0251255	1.31648	0.234016	0.57145	3	3	3	1	2	2	9	5	0.00674883	1.62983	0.00649253	1.49585	#DIV/0!	1.64279	#DIV/0!	0.610064	#DIV/0!	-0.430699
Q12765	Secernin-1	SCRN1	7	1.02933	1.23311	1.52333	1.31987	1.77574	1.22565	2.02594	2.07217	1.77971	-1.15918	0.124292	-0.806889	0.341019	0.624359	1.05008	0.463148	0.672175	0.554083	0.000146047	0.010118	1.87585	0.0450949	0.768598	0.000214832	1.39614	0.000146047	1.34686	3	3	3	3	3	3	9	9	0.466898	0.178498	0.0147269	0.697351	0.0416723	1.28575	0.0385275	1.17706	0.010118	-1.87585
Q14012	Calcium/calmodulin-dependent protein kinase type 1	CAMK1	1	-4.95526	n. def.	-4.65576	-5.39515	n. def.	-4.68686	-4.60115	-4.51009	-4.73313	-4.72887	-4.03779	-4.893	-3.87626	-3.64834	-3.85297	-3.50881	-3.5211	-3.13565	0.00255313	0.529865	-0.252292	0.0210076	-1.24848	0.000991254	-1.22627	0.00255313	-0.879634	2	2	3	3	3	3	7	9	0.602596	-0.235493	0.264854	0.19072	0.0489025	0.760693	0.0160914	1.1647	0.529865	0.252292
P14735	Insulin-degrading enzyme	IDE	3	-1.74422	-2.1927	-1.36464	-1.64047	-0.506672	-1.04612	-0.880289	-1.6706	-1.50205	-2.02733	-3.01055	-2.45017	-1.98405	-1.50754	-1.93764	-1.4447	-1.66472	-0.904224	0.0845144	0.121637	0.728829	0.107789	0.745325	0.970223	-0.0131003	0.0845144	0.487018	3	3	3	3	3	3	9	9	0.158158	0.702768	0.287041	0.416206	0.100542	0.686272	0.0333422	1.15814	0.121637	-0.728829
Q9NX01	Thioredoxin-like protein 4B	TXNL4B	1	-3.49409	-4.4333	-3.95224	n. def.	n. def.	-3.61452	n. def.	n. def.	-3.79143	-5.16139	-4.28458	n. def.	n. def.	-2.70246	-2.26258	-3.65462	-3.41075	-3.66672	0.574122	0.20929	0.763109	0	-1.132	0	-0.214071	0.574122	-0.265245	3	1	1	2	2	3	5	7	#DIV/0!	0.345349	#DIV/0!	0.168439	0.0447348	2.24046	0.0447233	1.14562	0.20929	-0.763109
P02686	Myelin basic protein	MBP	1	-4.35025	-3.88171	n. def.	n. def.	n. def.	n. def.	n. def.	n. def.	n. def.	-2.57372	-3.36508	-2.58714	n. def.	-4.01862	n. def.	n. def.	n. def.	n. def.	0.144126	0.0440208	-1.274	0	n. def.	1	0	0.144126	-0.979843	2	0	0	3	1	0	2	4	#DIV/0!	#DIV/0!	#DIV/0!	#DIV/0!	#DIV/0!	-1.17664	#DIV/0!	#DIV/0!	0.0440208	1.274
P21266	Glutathione S-transferase Mu 3	GSTM3	11	1.8699	1.82354	2.25682	2.01251	1.82732	2.2437	2.37129	2.16542	2.37859	1.76955	2.09723	1.93629	2.97824	2.87453	2.89084	3.03879	3.24987	2.93368	0.0154071	0.783258	0.0490615	0.00206522	-0.886691	0.00271171	-0.769009	0.0154071	-0.535546	3	3	3	3	3	3	9	9	0.819834	0.0444227	0.105134	0.321682	0.000605544	0.980176	0.00100765	1.13975	0.783259	-0.0490613
Q9BQS8	FYVE and coiled-coil domain-containing protein 1	FYCO1	2	-2.14553	n. def.	-1.74936	-1.11169	n. def.	-1.4463	-0.493733	-0.508058	-0.390499	n. def.	n. def.	-2.55406	-1.54877	-0.945393	-0.149614	-0.560072	-1.51545	-0.554268	0.995149	0	0.606611	0.513128	-0.39774	0.26886	0.4125	0.995149	-0.00250789	2	2	3	1	3	3	7	7	0.12325	0.668447	0.00242922	1.48335	#DIV/0!	1.6728	#DIV/0!	1.67746	#DIV/0!	-0.606611
A1A5D9	BICD family-like cargo adapter 2	BICDL2	1	-0.0632515	-0.500624	0.699392	0.855455	2.05744	1.8283	1.28442	1.73212	1.51966	n. def.	-1.05482	-4.60042	n. def.	0.00178337	-0.252718	-1.12645	n. def.	-0.277168	0.00488689	0.131904	2.87279	0.0390025	1.70587	0.00850387	2.21388	0.00488689	2.26418	3	3	3	2	2	2	9	6	0.0392264	1.53523	0.0171719	1.4669	0.267805	2.70215	0.363807	2.12581	0.131904	-2.87279
Q99584	Protein S100-A13	S100A13	10	3.32441	3.379	3.38372	3.2677	2.98138	3.19178	3.5439	3.63231	3.61077	1.62964	1.86183	1.79993	2.94578	2.70404	2.6422	2.80505	3.23322	2.66855	0.000423878	2.43345e-05	1.59857	0.0385629	0.38295	0.015769	0.693386	0.000423878	0.891635	3	3	3	3	3	3	9	9	0.0700264	-0.215418	0.00204662	0.233285	0.000986457	1.0002	0.00344853	1.13847	2.43347e-05	-1.59857
A5A3E0	POTE ankyrin domain family member F	POTEF	9	0.664372	0.562143	0.77656	1.11713	1.12137	1.21501	1.17688	1.20476	1.16028	-0.325949	0.31457	-0.0664997	0.987591	0.91049	0.971985	1.11091	1.14268	1.07551	0.138077	0.0240516	0.693651	0.008035	0.19448	0.0384129	0.0709426	0.138077	0.319691	3	3	3	3	3	3	9	9	0.00226495	0.483477	0.00125798	0.512948	0.00633592	0.982648	0.00371531	1.13566	0.0240516	-0.693651
Q8TEC5	E3 ubiquitin-protein ligase SH3RF2	SH3RF2	1	n. def.	-2.21403	-1.63322	n. def.	n. def.	n. def.	-0.570437	-0.857994	0.0581532	n. def.	-1.43012	-2.5346	-0.669655	n. def.	-0.165358	-0.822266	n. def.	n. def.	0.890582	0.93358	0.0587378	0	n. def.	0	0.365506	0.890582	0.0808952	2	0	3	2	2	1	5	5	#DIV/0!	#DIV/0!	0.0375467	1.46687	0.123281	1.56486	#DIV/0!	1.1601	0.93358	-0.058738
Q8N6R0	eEF1A lysine and N-terminal methyltransferase	EEF1AKNMT	12	-1.03687	-1.12558	-0.783661	-0.615913	-0.57159	-1.45383	-0.358128	-0.373638	-1.21652	-0.33	0.535479	-0.104107	1.29171	1.423	1.03362	0.889162	1.14411	1.39537	6.65117e-06	0.021868	-1.01583	0.00232053	-2.12989	0.00493383	-1.79231	6.65117e-06	-1.64601	3	3	3	3	3	3	9	9	0.755577	0.101592	0.331878	0.332609	0.0127349	1.21565	0.0203403	1.10909	0.021868	1.01583
Q8TBC4	NEDD8-activating enzyme E1 catalytic subunit	UBA3	6	-0.224299	-0.213396	0.0310974	-0.232405	-0.574047	0.248901	0.239967	0.14724	0.202959	-1.04126	-0.932886	-1.84955	-0.570889	-0.0298328	-0.287334	-0.0438461	-0.687824	-0.368424	0.0121527	0.0193593	1.13903	0.719041	0.110168	0.0399665	0.56342	0.0121527	0.604207	3	3	3	3	3	3	9	9	0.851964	-0.0503177	0.0192369	0.332254	0.0408593	0.978547	0.0575333	0.907867	0.0193592	-1.13903
O14732	Inositol monophosphatase 2	IMPA2	1	-3.44191	-3.32747	-3.16098	-2.16247	-1.30309	-2.11813	-1.83064	-1.80693	-1.98423	n. def.	-2.19577	n. def.	n. def.	-1.55587	-1.9163	-2.86565	n. def.	-1.79465	0.476156	0	-1.11435	0.766411	-0.125144	0.342477	0.456217	0.476156	-0.282779	3	3	3	1	2	2	9	5	0.00760513	1.44889	0.000129688	1.43618	#DIV/0!	0.45968	#DIV/0!	-0.134384	#DIV/0!	1.11435
Q9ULC4	Malignant T-cell-amplified sequence 1	MCTS1	7	2.01803	1.84489	1.84086	1.76135	1.30783	1.65464	1.96466	1.03477	1.6778	0.250082	0.0689182	0.787968	1.29187	0.803724	0.231205	1.62675	1.52877	1.25675	0.00233898	0.00237674	1.53227	0.0759744	0.799008	0.780531	0.0883211	0.00233898	0.806533	3	3	3	3	3	3	9	9	0.0931989	-0.326652	0.290334	-0.34218	0.339134	0.406609	0.0104901	1.10177	0.00237674	-1.53227
Q9NYQ6	Cadherin EGF LAG seven-pass G-type receptor 1	CELSR1	1	-4.38364	-4.49882	-3.12615	-3.01437	-1.71702	-2.43874	-3.05138	-2.43271	-2.77799	n. def.	-5.80911	n. def.	n. def.	-3.85926	-3.69186	-5.16003	n. def.	-4.30635	0.0106489	0	1.80624	0.0658539	1.38551	0.0151147	1.97917	0.0106489	1.51634	3	3	3	1	2	2	9	5	0.0493013	1.61283	0.058124	1.24885	#DIV/0!	2.03355	#DIV/0!	1.07592	#DIV/0!	-1.80624
Q9BYK8	Helicase with zinc finger domain 2	HELZ2	1	-3.88371	-5.03716	-5.11828	-4.18841	-3.87843	-4.45275	-3.81056	-3.1054	-3.02146	-7.56212	-5.2112	-8.75526	-5.12661	-3.9399	-3.84016	-4.4303	-5.62792	-4.47761	0.0372327	0.0886913	2.49648	0.786397	0.129026	0.0299723	1.5328	0.0372327	1.3861	3	3	3	3	3	3	9	9	0.305922	0.506518	0.0439128	1.36724	0.0622565	2.87397	0.104176	2.33091	0.0886912	-2.49648
Q9H000	Probable E3 ubiquitin-protein ligase makorin-2	MKRN2	2	-2.46245	-3.17719	-3.11765	-2.66275	-2.61358	-2.47469	-1.35468	-1.95277	-2.72067	-1.68128	-0.896961	-1.79106	-1.72624	-2.12067	-1.8023	-1.72534	-1.85338	-1.89356	0.00249616	0.0157245	-1.46266	0.0062709	-0.700605	0.666213	-0.185282	0.00249616	-0.78285	3	3	3	3	3	3	9	9	0.227947	0.33542	0.117283	0.909721	0.236148	-0.426637	0.268069	-0.367659	0.0157245	1.46266
P30085	UMP-CMP kinase	CMPK1	8	2.02276	2.02496	2.11442	2.13012	2.06539	1.98361	2.25633	2.10755	2.19515	0.474983	0.962517	0.373259	1.22948	1.74526	1.65211	1.698	1.54262	1.85491	0.000508769	0.00141007	1.45046	0.0345147	0.517423	0.00815715	0.487834	0.000508769	0.818573	3	3	3	3	3	3	9	9	0.918698	0.00565567	0.0659798	0.132295	0.017703	0.938696	0.0057131	1.09492	0.00141007	-1.45046
Q5T7V8	RAB6-interacting golgin	GORAB	1	-0.553164	-0.638199	-1.01685	-0.39521	-1.29241	-0.721844	-0.690269	-0.816599	-0.621914	-1.44127	-1.58583	-1.42354	-0.2787	-0.974436	-1.02712	-0.378101	-0.160776	-0.651266	0.524031	0.00785203	0.747475	0.909591	-0.0430724	0.110198	-0.31288	0.524031	0.130508	3	3	3	3	3	3	9	9	0.833141	-0.0670859	0.871437	0.026476	0.0426482	0.723461	0.00197072	1.08683	0.00785207	-0.747475
Q9BRT6	Protein LLP homolog	LLPH	1	-5.38189	-5.83561	n. def.	-5.60573	n. def.	n. def.	-6.02166	n. def.	-6.99181	-1.97511	n. def.	-3.14639	-3.3633	n. def.	-7.09035	n. def.	-6.27913	n. def.	0.156405	0.039931	-3.048	0	-0.378897	0	-0.227606	0.156405	-1.59648	2	1	2	2	2	1	5	5	#DIV/0!	0.003026	0.235559	-0.897981	0.305562	-2.66608	#DIV/0!	-3.71838	0.039931	3.048
Q5K651	Sterile alpha motif domain-containing protein 9	SAMD9	3	-1.51522	-2.45976	-0.90206	-0.745924	0.307283	-0.108993	-0.548584	-0.0427799	-0.204941	n. def.	-1.00334	n. def.	n. def.	-0.321655	-0.116409	-1.3605	n. def.	-0.620184	0.987419	0	-0.622344	0.933515	0.0364876	0.120167	0.724909	0.987419	-0.00680228	3	3	3	1	2	2	9	5	0.0576402	1.44314	0.0463056	1.36025	#DIV/0!	0.784306	#DIV/0!	0.0129941	#DIV/0!	0.622344
O75884	Serine hydrolase RBBP9	RBBP9	4	0.0631599	-0.188976	0.00185204	-0.263092	-0.371084	-0.14669	-0.313885	-0.296474	0.182932	-2.24368	-1.14212	-1.80371	-0.958267	-0.763603	-0.763168	-0.55159	-0.46434	-0.913549	0.000403811	0.00682851	1.68851	0.00345938	0.568057	0.078552	0.500684	0.000403811	0.919085	3	3	3	3	3	3	9	9	0.0932876	-0.218967	0.603387	-0.101154	0.0508623	0.901489	0.0355652	1.08668	0.00682852	-1.68851
P62070	Ras-related protein R-Ras2	RRAS2	3	-2.32579	-3.12514	-3.64996	-2.17211	-2.40675	-4.13788	-1.90179	-2.11422	-2.03084	-1.59221	-1.5518	-1.31207	-1.78839	-1.86679	-2.3163	-1.59985	-1.51177	-1.99493	0.00487028	0.0172217	-1.54827	0.226771	-0.91509	0.123252	-0.313431	0.00487028	-0.925597	3	3	3	3	3	3	9	9	0.869229	0.128044	0.059365	1.01802	0.0534287	-0.505136	0.276885	-0.216823	0.0172217	1.54827
Q9NQ48	Leucine zipper transcription factor-like protein 1	LZTFL1	1	-1.25724	-1.96368	-1.66932	-0.686907	n. def.	-1.08102	-1.75792	-1.77412	n. def.	-2.80537	-2.15051	-2.73603	-1.81266	-1.58036	-1.39754	-2.0743	-1.998	-1.64868	0.0332833	0.0328663	0.933893	0.0444634	0.712893	0.466018	0.140971	0.0332833	0.566863	3	2	2	3	3	3	7	9	0.0903691	0.746117	0.642817	-0.135942	0.0157231	0.967117	0.0554989	0.65698	0.0328662	-0.933893
Q9NV35	Nucleotide triphosphate diphosphatase NUDT15	NUDT15	2	-2.86857	-2.51296	-3.20058	-2.44081	-3.64561	-3.91489	-2.41496	-2.59183	-2.44316	n. def.	-2.0446	-2.29106	-1.34249	-1.45297	-1.38501	-1.23784	-0.876041	-1.13803	5.2439e-05	0.0843256	-0.69287	0.0129442	-1.94028	0.000319684	-1.39934	5.2439e-05	-1.42159	3	3	3	2	3	3	9	8	0.39315	-0.473071	0.140875	0.377384	0.00458378	0.774336	0.00740567	1.08386	0.0843256	0.692871
Q9HCU5	Prolactin regulatory element-binding protein	PREB	6	-1.08806	-0.460426	-0.707462	-0.413729	-0.520485	-1.11764	-0.184391	-0.395613	-0.222096	0.435877	-0.0128288	0.481871	0.547659	-0.182543	-0.191175	0.278002	0.193745	-0.144539	0.000194182	0.0119999	-1.05362	0.0868316	-0.74193	0.0598092	-0.376436	0.000194182	-0.723996	3	3	3	3	3	3	9	9	0.823134	0.0680323	0.0667099	0.484616	0.449947	-0.243659	0.398396	-0.19257	0.0119999	1.05362
Q86SQ0	Pleckstrin homology-like domain family B member 2	PHLDB2	2	-0.511011	-0.22813	-0.520128	-0.561783	-1.48946	-0.799452	-0.703819	-1.32866	0.182175	-1.26905	-0.385117	-1.4612	0.0678883	-0.954582	-0.75137	0.0249386	0.191786	-0.109785	0.591957	0.147316	0.618699	0.388712	-0.404212	0.218104	-0.652414	0.591957	-0.145976	3	3	3	3	3	3	9	9	0.145768	-0.530476	0.683263	-0.197011	0.340455	0.492434	0.0350211	1.0741	0.147316	-0.618699
P25815	Protein S100-P	S100P	4	0.202494	0.192247	0.301882	1.8874	1.55141	1.70983	2.69648	2.75605	2.819	-2.62508	-1.876	-2.2488	-0.4354	-0.945824	-1.06841	-0.848414	-1.73857	-0.992731	4.45923e-06	0.000345762	2.48217	0.000306786	2.53276	0.000142594	3.95041	4.45923e-06	2.98845	3	3	3	3	3	3	9	9	0.000135658	1.48401	9.00783e-07	2.52497	0.00783893	1.43341	0.0393566	1.05672	0.000345763	-2.48217
Q8IWA0	WD repeat-containing protein 75	WDR75	13	0.0190601	0.241913	-0.496021	0.268724	0.563902	-0.157318	-0.0632477	0.41926	0.438152	1.04549	1.37217	0.896959	0.901674	1.04902	1.14889	0.710087	0.400755	0.879728	5.11329e-05	0.0103713	-1.18322	0.0217442	-0.808092	0.138342	-0.398802	5.11329e-05	-0.796705	3	3	3	3	3	3	9	9	0.372709	0.303452	0.277647	0.343071	0.672954	-0.071676	0.0901501	-0.441348	0.0103714	1.18322
Q96SI9	Spermatid perinuclear RNA-binding protein	STRBP	10	-3.15234	n. def.	-4.01897	-3.08291	-2.78039	n. def.	n. def.	-3.78265	n. def.	-1.806	-1.58695	-1.88592	-2.77458	n. def.	n. def.	n. def.	-3.36989	n. def.	0.0301102	0.0129452	-1.82603	0	-0.157071	0	-0.412764	0.0301102	-1.07878	2	2	1	3	1	1	5	5	0.290215	0.654011	#DIV/0!	-0.196992	#DIV/0!	-1.01495	#DIV/0!	-1.61026	0.0129451	1.82603
P12235	ADP/ATP translocase 1	SLC25A4	14	-2.25844	-0.887459	-1.02434	-0.956652	-2.16576	-0.784483	-1.34586	-1.58012	-1.5941	-1.59483	-1.85246	-2.16759	-0.800421	-0.573109	0.22974	-0.65868	-1.15196	-0.648119	0.23981	0.360161	0.481546	0.160411	-0.921035	0.020468	-0.687109	0.23981	-0.375533	3	3	3	3	3	3	9	9	0.893501	0.0877814	0.80552	-0.116614	0.0135398	1.49036	0.0109595	1.05204	0.360161	-0.481546
Q7Z7A3	Cytoplasmic tRNA 2-thiolation protein 1	CTU1	2	-0.258942	-0.970139	0.579878	0.779985	1.5519	0.804302	0.877794	1.44518	1.08645	-4.2027	0.832041	-2.38374	-1.88586	1.43962	1.35968	0.733208	-2.29669	1.19525	0.121208	0.330753	1.70173	0.545911	0.740915	0.319066	1.25922	0.121208	1.23396	3	3	3	3	3	3	9	9	0.0703074	1.2618	0.0472227	1.35288	0.292425	2.22262	0.383183	1.79539	0.330753	-1.70173
Q5JPH6	Probable glutamate--tRNA ligase, mitochondrial	EARS2	2	-3.64355	-4.2389	-4.40889	n. def.	n. def.	-4.22659	-4.02674	n. def.	n. def.	-1.85689	-3.08042	-1.51913	-1.90067	-4.16671	-3.14425	-3.73165	-2.65303	-4.40675	0.0326558	0.0211339	-1.94497	0	-1.15605	0	-0.4296	0.0326558	-1.16899	3	1	1	3	3	3	5	9	#DIV/0!	-0.12948	#DIV/0!	0.0703723	0.319598	-0.9184	0.10683	-1.445	0.0211339	1.94497
Q8WX93	Palladin	PALLD	6	-2.7012	-2.92125	-1.21383	-1.75588	1.2113	0.200724	-0.962814	-0.362585	-0.819038	-0.257887	-0.208738	-0.221294	-0.196285	0.174728	-0.0929203	-0.601381	-0.199491	-0.0425854	0.0736342	0.0187708	-2.04945	0.934784	-0.0764612	0.152478	-0.43366	0.0736342	-0.853192	3	3	3	3	3	3	9	9	0.101808	2.16414	0.0506704	1.56395	0.161694	0.191147	0.771783	-0.0518462	0.0187708	2.04945
Q9H6X2	Anthrax toxin receptor 1	ANTXR1	2	-3.42996	n. def.	-3.01632	-2.81703	-3.53395	-3.89312	-2.56351	-2.27767	-4.56512	n. def.	-2.939	-3.31147	n. def.	-4.6861	-4.3298	-2.05989	-2.09789	n. def.	0.960796	0.75861	-0.0979033	0.0842372	1.09325	0.338075	-1.05654	0.960796	-0.0247262	2	3	3	2	2	2	8	6	0.690434	-0.191563	0.931667	0.0877052	0.033028	-1.38272	0.0305484	1.04634	0.75861	0.097903
Q9NVS9	Pyridoxine-5'-phosphate oxidase	PNPO	6	0.754713	-0.098568	0.113468	0.862513	0.158575	0.344473	-0.517048	0.600187	0.668959	-0.564802	-0.500545	0.179623	0.740526	0.308632	0.107565	0.656099	0.961748	0.622118	0.860169	0.190051	0.551779	0.816838	0.0696125	0.282029	-0.495956	0.860169	0.041812	3	3	3	3	3	3	9	9	0.581723	0.198649	0.990525	-0.00583841	0.0876776	0.680816	0.0163416	1.0419	0.190051	-0.551779
Q562R1	Beta-actin-like protein 2	ACTBL2	10	-1.06968	-1.22702	-1.35589	-0.14374	-2.00256	-1.67929	-1.18795	-1.36728	-1.35832	0.47279	-0.0300694	0.380917	0.0772114	-0.707172	-2.93749	-1.94641	0.241329	-0.865591	0.131705	0.00104644	-1.49208	0.939749	-0.0860475	0.519277	-0.447622	0.131705	-0.675249	3	3	3	3	3	3	9	9	0.925498	-0.0576659	0.438754	-0.0869827	0.185362	-1.46369	0.156817	-1.13144	0.00104644	1.49208
Q9BUR5	MICOS complex subunit MIC26	APOO	4	0.179293	-0.889027	-0.707964	-0.345409	-0.68074	-0.392523	0.587421	-0.033762	0.567205	0.741568	0.764494	0.290121	0.459999	0.954931	0.744053	0.837387	0.752325	0.950979	0.000270721	0.0424071	-1.07129	0.00256166	-1.19255	0.0891023	-0.473276	0.000270721	-0.912374	3	3	3	3	3	3	9	9	0.999296	-0.000324933	0.0946055	0.846188	0.596808	0.120934	0.206596	0.24817	0.0424071	1.07129
Q14558	Phosphoribosyl pyrophosphate synthase-associated protein 1	PRPSAP1	9	0.250698	-0.169941	0.14587	0.239203	-0.0607071	0.183174	0.171188	-0.0857849	0.20681	-0.0419292	-0.157997	0.000289917	0.937122	0.198595	0.122244	0.793201	1.28752	0.808292	0.0786463	0.351896	0.142088	0.339415	-0.298764	0.0097535	-0.865599	0.0786463	-0.340758	3	3	3	3	3	3	9	9	0.787769	0.045014	0.895621	0.021862	0.139659	0.485866	0.00367749	1.02955	0.351896	-0.142088
Q9HB40	Retinoid-inducible serine carboxypeptidase	SCPEP1	3	-2.48922	-2.92403	-2.72954	-2.46159	n. def.	-2.6754	-2.77688	-2.84378	-2.51744	-1.3285	-2.06671	-1.45866	-1.81085	-2.47035	-2.41117	-2.60948	-1.71742	-2.31518	0.00187043	0.0135049	-1.09631	0.319085	-0.337705	0.150259	-0.498672	0.00187043	-0.65631	3	2	3	3	3	3	8	9	0.479183	0.145771	0.992684	0.00156433	0.11928	-0.61283	0.161263	-0.596071	0.0135049	1.09631
P27707	Deoxycytidine kinase	DCK	1	-2.63335	-2.71633	-2.3282	-2.59658	-2.66493	-2.59676	-2.33457	-2.6597	-2.5764	-2.89414	-3.06534	-3.09652	-2.09768	-2.17544	-2.41877	-1.98123	-2.06451	-1.92763	0.36718	0.0264111	0.459372	0.0173466	-0.388792	0.00720437	-0.53243	0.36718	-0.15395	3	3	3	3	3	3	9	9	0.643118	-0.060129	0.826852	0.03574	0.00240302	0.788035	0.000159757	1.02754	0.0264111	-0.459372
O00762	Ubiquitin-conjugating enzyme E2 C	UBE2C	6	0.612049	0.307501	1.40499	1.16315	1.53534	1.41831	0.652506	0.818962	0.774918	0.251297	1.37233	0.799931	1.38499	2.01932	2.08981	1.72139	1.75167	2.0325	0.0530313	0.94626	-0.0330067	0.139701	-0.459108	0.000607721	-1.08639	0.0530313	-0.526169	3	3	3	3	3	3	9	9	0.15844	0.597419	0.941027	-0.0260504	0.060048	1.02352	0.038577	1.02733	0.94626	0.0330069
Q96EC8	Protein YIPF6	YIPF6	2	-1.42764	-2.59234	-2.59633	-0.938728	-0.953621	-3.46413	-1.0208	-0.810608	-0.737175	-1.98294	n. def.	-1.88207	-3.39509	-3.55286	-1.0227	-2.31886	-1.86155	-1.52111	0.228965	0.625426	-0.272932	0.498565	0.871385	0.0132537	1.04431	0.228965	0.576435	3	3	3	2	3	3	9	8	0.673393	0.419943	0.0275458	1.34924	0.542412	-0.724374	0.921968	0.0320023	0.625426	0.272932
Q9NRP0	Oligosaccharyltransferase complex subunit OSTC	OSTC	1	1.31284	1.33001	1.38245	1.35015	1.10963	1.38048	1.40192	1.27894	1.29523	-0.794804	-0.479792	0.292177	-0.445131	0.65863	0.387629	0.718992	0.670483	0.663799	3.67315e-05	0.00670368	1.66924	0.0345773	1.07971	0.00011064	0.640939	3.67315e-05	1.12996	3	3	3	3	3	3	9	9	0.522891	-0.0616777	0.727531	-0.0164023	0.31807	0.527849	0.0352091	1.0119	0.00670368	-1.66924
Q9BRG1	Vacuolar protein-sorting-associated protein 25	VPS25	1	-4.4108	-5.36726	n. def.	-4.85241	-4.34793	-4.54964	-3.38908	-3.65847	-3.57251	-5.06649	-4.44123	-5.11997	-4.8129	-4.77474	-4.24009	-4.20554	-4.42478	-4.72612	0.162299	0.978737	-0.0131362	0.917822	0.0259202	0.00589109	0.912129	0.162299	0.377251	2	3	3	3	3	3	8	9	0.503824	0.305708	0.035817	1.34901	0.403584	0.266651	0.185101	0.423747	0.978737	0.0131365
Q9H1E3	Nuclear ubiquitous casein and cyclin-dependent kinase substrate 1	NUCKS1	2	1.69954	1.43709	1.77899	1.04536	0.81745	0.809078	1.32808	1.43945	1.58738	-0.42819	-0.807858	0.0191803	0.408338	0.392155	0.404905	0.546095	0.628647	0.640522	5.62505e-05	0.00142218	2.04416	0.00323967	0.488831	0.000468154	0.846549	5.62505e-05	1.12651	3	3	3	3	3	3	9	9	0.00441167	-0.747907	0.217199	-0.186901	0.027851	0.807422	0.0137351	1.01071	0.00142218	-2.04416
Q9NPP4	NLR family CARD domain-containing protein 4	NLRC4	2	2.20929	1.98586	3.03482	3.43736	4.62636	4.08147	3.61085	3.95549	3.69382	n. def.	2.92206	-2.19224	-2.65761	3.74961	3.76452	2.48405	-5.00638	3.24176	0.0455078	0.371323	2.04508	0.324717	2.42955	0.253146	3.51358	0.0455078	2.6157	3	3	3	2	3	3	9	8	0.0250245	1.63841	0.0160711	1.3434	0.733405	1.25393	0.976402	-0.125102	0.371323	-2.04508
Q9UHR5	SAP30-binding protein	SAP30BP	3	-2.54375	-2.07353	-2.67888	-2.38478	-3.58487	-2.26327	-2.255	-2.02324	-1.99642	-1.01789	-1.70735	-1.20919	-1.07511	-2.52218	-1.76447	-1.52679	-1.23889	-1.81668	0.00140181	0.0152495	-1.12058	0.182262	-0.957052	0.0386118	-0.564103	0.00140181	-0.880578	3	3	3	3	3	3	9	9	0.534435	-0.312251	0.165483	0.340501	0.364694	-0.475778	0.460288	-0.215975	0.0152495	1.12058
Q96F86	Enhancer of mRNA-decapping protein 3	EDC3	4	-3.55199	-3.72102	-2.79156	-3.2932	-3.26352	-3.41738	-3.48285	-2.74533	-2.77657	-1.80009	-2.39597	-2.05324	-1.59455	-2.15475	-2.49143	-2.27564	-2.1149	-2.87995	2.41375e-05	0.0189684	-1.27175	0.00943234	-1.24446	0.159497	-0.578087	2.41375e-05	-1.03143	3	3	3	3	3	3	9	9	0.922111	0.0301543	0.398082	0.35327	0.993158	0.00285933	0.305482	-0.340396	0.0189684	1.27175
P16070	CD44 antigen	CD44	9	3.06116	3.11801	2.88967	2.93688	2.80108	2.74689	3.08306	2.87284	2.79591	4.35617	3.84413	4.4133	3.90436	3.17545	3.14101	3.39798	3.99655	3.09546	0.000466233	0.00364228	-1.18158	0.0860048	-0.578655	0.105814	-0.579396	0.000466233	-0.779878	3	3	3	3	3	3	9	9	0.0937224	-0.194664	0.39065	-0.10568	0.0605678	-0.797593	0.0919007	-0.707868	0.00364227	1.18158
Q9NSI2	Protein FAM207A	FAM207A	1	-0.869368	-1.31571	0.0372868	-0.0543327	1.42497	0.716848	0.46528	0.900078	0.496933	n. def.	-0.61606	n. def.	n. def.	-0.638662	0.363922	-1.45327	n. def.	-1.11441	0.0711537	0	-0.0998707	0.299673	0.833198	0.00326125	1.9046	0.0711537	0.891916	3	3	3	1	2	2	9	5	0.0729268	1.41176	0.0339208	1.33669	#DIV/0!	0.47869	#DIV/0!	-0.667778	#DIV/0!	0.0998706
P42785	Lysosomal Pro-X carboxypeptidase	PRCP	1	-4.15754	-3.94833	n. def.	-3.94368	-2.81661	-3.87864	-3.7695	-3.7504	-4.08522	-2.48508	-2.62697	-3.27205	-3.79797	-2.9853	-3.40251	-2.77245	-3.56042	-3.3835	0.00760483	0.029821	-1.25824	0.745457	-0.151051	0.0742827	-0.629583	0.00760483	-0.650824	2	3	3	3	3	3	8	9	0.367009	0.506631	0.333218	0.184566	0.149494	-0.600557	0.261586	-0.444089	0.029821	1.25824
O60825	6-phosphofructo-2-kinase/fructose-2,6-bisphosphatase 2	PFKFB2	11	-0.717262	-0.832413	-1.77235	-1.05048	-0.882172	-0.923458	-0.665045	-0.352001	-0.362608	-0.0932198	0.180836	0.427616	1.00326	0.756035	0.764933	1.21747	1.25768	1.0655	1.40389e-06	0.0251134	-1.27909	4.73449e-05	-1.79345	0.000156088	-1.6401	1.40389e-06	-1.57088	3	3	3	3	3	3	9	9	0.669733	0.155304	0.137642	0.647457	0.0172459	0.669666	0.00334509	1.00847	0.0251134	1.27909
P00491	Purine nucleoside phosphorylase	PNP	14	3.07629	3.08964	2.99647	2.98414	2.40392	2.56735	3.22256	2.97309	3.15449	0.986374	0.88596	1.11936	2.40381	1.8237	1.37303	1.8922	2.35119	1.76201	1.0191e-05	9.74662e-06	2.0569	0.0850719	0.784957	0.00450833	1.11491	1.0191e-05	1.31893	3	3	3	3	3	3	9	9	0.0832278	-0.402336	0.477449	0.0625777	0.0467362	0.869613	0.00626214	1.00457	9.74659e-06	-2.0569
Q8N6T3	ADP-ribosylation factor GTPase-activating protein 1	ARFGAP1	4	-0.182573	-0.463652	-0.195782	-0.351269	-1.70604	-0.906961	-0.287128	-0.509918	-0.133793	-1.75857	-0.895424	-1.06678	0.0276279	-0.422987	-0.173243	-0.221788	-0.225596	-0.26705	0.908546	0.0263896	0.959588	0.12613	-0.798557	0.548295	-0.0721353	0.908546	0.0296319	3	3	3	3	3	3	9	9	0.1546	-0.707422	0.845547	-0.0296109	0.0233633	1.05072	0.0192265	1.00211	0.0263896	-0.959588
P13489	Ribonuclease inhibitor	RNH1	20	3.82721	3.71116	3.83905	3.80123	3.77649	3.90014	4.00773	4.04245	3.99372	2.51006	2.86444	2.66793	3.45212	3.50295	3.50357	3.65447	3.71938	3.67245	0.00195398	0.000545716	1.11167	0.00120626	0.339739	0.000161731	0.332532	0.00195398	0.594646	3	3	3	3	3	3	9	9	0.579584	0.0334763	0.00683168	0.222158	0.00149293	0.805404	0.000658421	1.00129	0.000545717	-1.11167
O60573	Eukaryotic translation initiation factor 4E type 2	EIF4E2	3	-2.78116	-2.8823	-4.82406	-3.36041	-5.06817	-4.75312	-3.5276	-4.28274	n. def.	-3.3433	-3.96444	-3.64107	n. def.	-2.75415	-2.7366	-3.32741	n. def.	-3.08901	0.101526	0.83423	0.153759	0.0930303	-1.64852	0.220425	-0.696959	0.101526	-0.669806	3	3	2	3	2	2	8	7	0.348729	-0.89806	0.681163	-0.40933	0.029851	0.904222	0.173166	0.441389	0.83423	-0.153759
P56715	Oxygen-regulated protein 1	RP1	1	0.117424	-0.277514	0.825634	1.02731	2.09436	1.64509	1.33927	1.72518	1.40214	n. def.	0.758152	n. def.	n. def.	1.79053	1.94677	0.538618	n. def.	1.39709	0.653208	0	-0.536304	0.538031	-0.279733	0.238717	0.52101	0.653208	-0.186356	3	3	3	1	2	2	9	5	0.0377203	1.36707	0.0211713	1.26702	#DIV/0!	1.1105	#DIV/0!	0.209703	#DIV/0!	0.536304
P51153	Ras-related protein Rab-13	RAB13	6	-1.37473	-1.23228	-1.21064	-0.979723	-1.36353	-1.09723	-1.32473	-1.11992	-1.23551	-0.0593453	-0.493975	0.116327	-0.141993	-1.00036	-1.13322	-0.662399	-0.12607	-0.694885	0.000161674	0.00393856	-1.12689	0.305507	-0.388303	0.0194364	-0.73227	0.000161674	-0.749153	3	3	3	3	3	3	9	9	0.370255	0.125722	0.590752	0.0458277	0.163644	-0.61286	0.248842	-0.348787	0.00393856	1.12689
Q8IU81	Interferon regulatory factor 2-binding protein 1	IRF2BP1	2	-3.25439	-3.29001	-3.28472	-3.00398	-3.73677	-3.19303	-3.18677	-3.34623	-2.87832	n. def.	-3.87066	-4.09741	-3.24729	-3.44223	-2.84835	-3.18115	-2.96216	-2.81581	0.713189	0.00372047	0.707661	0.662739	-0.131968	0.434173	-0.150739	0.713189	0.0665512	3	3	3	2	3	3	9	8	0.881645	-0.0348873	0.369319	0.139263	0.0443873	0.804742	0.00846761	0.997663	0.00372044	-0.707661
Q8TDM6	Disks large homolog 5	DLG5	5	0.541332	0.235794	0.467152	0.709536	0.379448	0.684385	0.666338	0.575186	0.66869	-0.082716	0.631119	0.134234	0.956179	0.738018	1.13197	1.38232	1.19022	1.09372	0.169952	0.462147	0.187214	0.0872438	-0.350931	0.00291175	-0.585349	0.169952	-0.249689	3	3	3	3	3	3	9	9	0.277505	0.176364	0.0840501	0.221979	0.0408791	0.714509	0.0119841	0.994541	0.462147	-0.187214
P05161	Ubiquitin-like protein ISG15	ISG15	6	1.6592	1.64513	1.65372	1.97209	1.65789	1.76367	2.37677	2.14633	2.19227	1.23179	1.50396	1.42125	2.25436	2.03972	2.18855	2.36095	2.46979	2.30598	0.66859	0.0296445	0.267018	0.0316682	-0.362998	0.174975	-0.14045	0.66859	-0.0788097	3	3	3	3	3	3	9	9	0.191163	0.145199	0.0011481	0.585775	0.00164228	0.775214	0.000450913	0.993242	0.0296446	-0.267018
P68032	Actin, alpha cardiac muscle 1	ACTC1	21	-2.58821	-2.88465	n. def.	-2.51398	-1.94944	-3.88498	n. def.	n. def.	-2.8104	-3.44778	n. def.	-3.53447	-3.02912	n. def.	-2.98861	-2.62473	n. def.	-2.37886	0.48928	0.039413	0.754689	0.78055	0.226063	0	-0.308607	0.48928	0.228649	2	3	1	2	2	2	6	6	0.954596	-0.0463693	#DIV/0!	-0.07397	0.00969991	0.482258	0.0169224	0.989327	0.039413	-0.75469
P10909	Clusterin	CLU	4	-4.12046	-4.15094	-3.03441	-3.10458	-3.15905	n. def.	-3.12265	-2.81827	-3.09961	-1.81916	-1.33617	-1.61916	-0.822992	-1.49343	-0.990814	-2.82897	-2.30805	-1.63099	2.32748e-05	0.00519264	-2.17711	0.00441745	-2.0294	0.103399	-0.757506	2.32748e-05	-1.67627	3	2	3	3	3	3	8	9	0.272111	0.63679	0.117854	0.755092	0.117003	0.489084	0.150281	-0.664509	0.00519263	2.17711
Q8TED0	U3 small nucleolar RNA-associated protein 15 homolog	UTP15	12	-0.0769634	0.283794	0.380186	0.503645	-0.0893555	-0.0184422	0.0380192	-0.00707436	0.392097	1.0234	1.49191	1.094	0.675236	1.01052	0.998539	1.21231	0.757063	0.830862	1.13073e-06	0.00749959	-1.00743	0.0244963	-0.762816	0.0138489	-0.792397	1.13073e-06	-0.854215	3	3	3	3	3	3	9	9	0.798064	-0.0637233	0.785538	-0.0546583	0.166495	-0.308337	0.254529	-0.269691	0.0074996	1.00743
P00568	Adenylate kinase isoenzyme 1	AK1	11	2.31518	2.11286	2.31932	2.54582	2.38901	2.49743	2.64781	2.49334	2.6733	1.34712	1.71428	0.968006	1.91073	1.90757	1.94771	2.24386	2.21654	2.48018	0.00296339	0.0160029	0.905989	0.000321674	0.555417	0.044612	0.291291	0.00296339	0.584232	3	3	3	3	3	3	9	9	0.0503275	0.228297	0.0157817	0.355693	0.0551065	0.57887	0.0137123	0.970391	0.0160028	-0.90599
O00505	Importin subunit alpha-4	KPNA3	10	0.20113	-0.0461998	0.285402	0.0413513	0.248238	-0.216888	2.22566	2.03251	0.219101	2.69868	2.47799	0.890802	2.56017	2.85239	1.10226	2.82547	1.32081	2.87668	0.00108849	0.0315272	-1.87571	0.0183024	-2.14738	0.358072	-0.848563	0.00108849	-1.62388	3	3	3	3	3	3	9	9	0.504587	-0.122544	0.105966	1.34564	0.858705	0.149118	0.698398	0.318493	0.0315272	1.87571
Q9UHQ4	B-cell receptor-associated protein 29	BCAP29	5	0.0922928	0.195774	-0.363026	0.0810242	-0.272266	-0.0388584	-0.0265141	0.240993	-0.197834	1.37534	0.763952	1.42373	1.1088	0.323217	0.512911	0.881926	1.11967	0.595324	9.03055e-06	0.0113196	-1.21266	0.0485259	-0.72501	0.0122572	-0.860091	9.03055e-06	-0.932588	3	3	3	3	3	3	9	9	0.809235	-0.0517139	0.893401	0.0305348	0.165053	-0.539366	0.284608	-0.322036	0.0113196	1.21266
Q14232	Translation initiation factor eIF-2B subunit alpha	EIF2B1	8	0.470306	0.649929	0.394525	0.829342	1.59916	1.50705	1.23351	1.28524	1.09575	-1.25343	-0.209406	-0.748985	0.0525017	0.247999	0.162498	0.142174	0.207758	0.344032	0.000180587	0.0161752	1.2422	0.0097014	1.15752	0.000288938	0.973511	0.000180587	1.12441	3	3	3	3	3	3	9	9	0.0337385	0.806933	0.00177402	0.699912	0.0438076	0.891608	0.0344316	0.968596	0.0161752	-1.2422
Q96C57	Protein CUSTOS	CUSTOS	4	-3.46064	-3.76706	n. def.	-2.59945	-2.62147	-2.46544	-2.59562	-1.9414	-2.61756	-1.18523	-2.10674	-2.25987	-1.12565	-1.72636	-1.2874	-1.72103	-1.27701	-1.51673	0.000190805	0.0292299	-1.76324	0.00313674	-1.18232	0.0264444	-0.879937	0.000190805	-1.18013	2	3	3	3	3	3	8	9	0.0039809	1.05173	0.02826	1.22899	0.283716	0.470813	0.390478	0.345693	0.0292299	1.76324
P10620	Microsomal glutathione S-transferase 1	MGST1	6	0.854639	1.45844	1.26904	1.90212	1.41025	1.68156	1.85193	1.7515	1.38776	2.23782	2.22728	2.2745	2.7475	2.1158	2.18739	2.63099	2.73072	2.32474	8.83676e-06	0.00416925	-1.05249	0.0490018	-0.685584	0.00854771	-0.898417	8.83676e-06	-0.878831	3	3	3	3	3	3	9	9	0.108044	0.470606	0.107676	0.469691	0.631836	0.103699	0.0622159	0.315616	0.00416925	1.05249
Q9H7E9	UPF0488 protein C8orf33	C8orf33	3	-2.2692	-3.41817	-3.00042	-2.72199	-3.07332	-3.08087	-2.85757	-2.4195	-2.69844	-2.1428	-1.5186	-1.70769	-1.5859	-1.66183	-1.62406	-1.74134	-1.9433	-1.54757	4.01657e-07	0.0447266	-1.10623	0.000376522	-1.3348	0.0059686	-0.914428	4.01657e-07	-1.11849	3	3	3	3	3	3	9	9	0.868557	-0.0628003	0.544906	0.237428	0.423372	0.165773	0.843928	0.0456257	0.0447266	1.10623
Q9UBI1	COMM domain-containing protein 3	COMMD3	2	-2.62986	-3.98446	-3.34194	-2.80104	n. def.	n. def.	-2.54964	-3.62148	-2.53948	-1.84166	-1.93238	-1.16354	-1.77759	-1.67927	-1.44131	-2.42053	-1.84923	-1.59437	5.82245e-05	0.022077	-1.67289	0	-1.16831	0.0941931	-0.948826	5.82245e-05	-1.32241	3	1	3	3	3	3	7	9	#DIV/0!	0.517716	0.477906	0.415218	0.962469	0.0131337	0.420341	-0.308849	0.022077	1.67289
Q9NYV4	Cyclin-dependent kinase 12	CDK12	3	-3.19313	-3.77026	-2.50715	-2.57311	-1.25255	-1.89873	-1.98301	-1.8683	-1.96159	n. def.	n. def.	n. def.	n. def.	-2.58662	-2.84524	-3.22403	n. def.	-2.88679	0.197818	0	n. def.	0.205632	0.807803	0.00358454	1.11778	0.197818	0.551468	3	3	3	0	2	2	9	4	0.0771849	1.24872	0.0292643	1.21921	#DIV/0!	#DIV/0!	#DIV/0!	#DIV/0!	#DIV/0!	#DIV/0!
Q9NX46	ADP-ribose glycohydrolase ARH3	ADPRHL2	6	-0.519627	-1.09064	-0.951405	-1.42497	-1.12139	-0.83852	-0.963486	-1.40158	-1.08627	-1.94627	-1.27917	-2.13138	-1.16114	-0.657572	-0.916841	-0.943018	-0.914696	-1.21714	0.312131	0.0399842	0.931715	0.387064	-0.216441	0.482418	-0.125492	0.312131	0.196594	3	3	3	3	3	3	9	9	0.318943	-0.274403	0.24136	-0.296552	0.0422403	0.873754	0.0511536	0.760655	0.0399842	-0.931715
O94907	Dickkopf-related protein 1	DKK1	2	-2.41143	-3.56944	-2.97128	-2.21622	-1.95294	-1.73134	-1.69464	-1.64105	-1.98854	-1.35914	-2.31039	-1.33133	-2.37	-2.41159	-3.12846	n. def.	n. def.	-3.69207	0.735175	0.0469548	-1.3171	0.077271	0.669853	0	1.91733	0.735175	0.12998	3	3	3	3	3	1	9	7	0.0485204	1.01722	0.0262514	1.20931	0.0748986	-0.969729	#DIV/0!	-2.02512	0.0469548	1.3171
P01889	HLA class I histocompatibility antigen, B alpha chain	HLA-B	8	1.17222	1.13804	0.917666	1.24837	0.985655	0.816223	1.14228	1.17711	1.07375	2.55186	2.2147	2.58537	2.63446	2.47595	2.36319	2.15364	2.12795	2.08254	8.16174e-11	0.000650023	-1.37467	0.000574805	-1.47445	1.133e-05	-0.990332	8.16174e-11	-1.27982	3	3	3	3	3	3	9	9	0.711091	-0.0592275	0.55393	0.0550702	0.789537	0.0405583	0.0519174	-0.329266	0.000650021	1.37467
P30519	Heme oxygenase 2	HMOX2	15	1.12564	1.27577	0.835195	3.27291	0.762817	0.572094	0.82589	1.05372	0.813646	2.06226	3.76388	2.30398	2.05369	1.29392	3.75063	1.67666	2.12783	1.91563	0.00992557	0.0406622	-1.63117	0.504517	-0.830142	0.00266741	-1.00895	0.00992557	-1.15675	3	3	3	3	3	3	9	9	0.630816	0.457074	0.296688	-0.181115	0.721748	-0.343955	0.216038	-0.803334	0.0406622	1.63117
P35251	Replication factor C subunit 1	RFC1	3	-4.15104	-3.42631	-3.6477	-3.83323	-3.67491	-3.91904	-4.04735	-4.64471	-4.71044	-3.12293	-2.6745	-1.89178	-3.37894	-3.10224	-3.57827	-3.47166	-3.38612	-3.49794	0.00152312	0.0481074	-1.17861	0.0426852	-0.455917	0.00894231	-1.0156	0.00152312	-0.883375	3	3	3	3	3	3	9	9	0.780459	-0.0673833	0.0733066	-0.72582	0.109628	-0.79008	0.0696949	-0.888838	0.0481074	1.17861
P33121	Long-chain-fatty-acid--CoA ligase 1	ACSL1	4	-2.59774	-2.99834	-1.85241	-1.71327	-1.84306	-3.50281	-1.82394	-1.69368	-2.83567	-0.657187	-1.36318	-1.35328	-1.6481	-0.317987	-1.32958	-1.08107	-1.33092	-0.835144	0.00030732	0.029369	-1.35828	0.148421	-1.25449	0.0559956	-1.03538	0.00030732	-1.21605	3	3	3	3	3	3	9	9	0.855163	0.129784	0.500055	0.365071	0.958023	0.0259927	0.885152	0.0421708	0.029369	1.35828
Q9NRN7	L-aminoadipate-semialdehyde dehydrogenase-phosphopantetheinyl transferase	AASDHPPT	6	0.0601215	-0.114607	0.185997	-0.0679645	0.44301	0.285129	0.608286	0.434524	0.406124	-0.330593	0.201321	-0.32618	0.274818	0.684652	0.722656	0.839062	0.761103	0.844118	0.389146	0.376654	0.195655	0.177235	-0.340651	0.00844886	-0.331783	0.389146	-0.158926	3	3	3	3	3	3	9	9	0.369425	0.176221	0.0151082	0.439141	0.0350931	0.712526	0.00564775	0.966578	0.376654	-0.195655
Q8IWZ6	Bardet-Biedl syndrome 7 protein	BBS7	1	-3.53653	-3.54051	-2.84025	-2.08946	-1.18923	-1.64864	-2.05323	-1.87584	-2.36125	n. def.	-2.89473	n. def.	n. def.	-1.70171	-1.95297	-3.21973	n. def.	-2.39443	0.845028	0	-0.411035	0.632352	0.184893	0.14144	0.710307	0.845028	0.0843859	3	3	3	1	2	2	9	5	0.00885619	1.66332	0.0113713	1.20899	#DIV/0!	1.06739	#DIV/0!	0.087647	#DIV/0!	0.411034
P09110	3-ketoacyl-CoA thiolase, peroxisomal	ACAA1	12	0.648426	0.713577	0.434145	0.901236	0.750969	0.414627	0.934515	1.08039	0.667803	2.0029	1.98229	1.90659	2.13937	1.99637	1.8333	2.14556	1.63624	2.10642	3.41147e-10	0.000106973	-1.36521	0.00152813	-1.30074	0.00628265	-1.06851	3.41147e-10	-1.24482	3	3	3	3	3	3	9	9	0.617248	0.0902277	0.115405	0.295519	0.795838	0.0257563	0.994655	-0.00118467	0.000106972	1.36521
Q9BUB7	Transmembrane protein 70, mitochondrial	TMEM70	4	-1.3592	-2.26852	-0.996864	-0.873754	-1.87939	-0.804672	-1.25844	-1.12529	-1.47138	0.100786	0.159256	-0.0877934	0.314882	-0.642855	-0.429976	-0.276768	0.0627956	-0.397905	1.1379e-05	0.0142893	-1.59894	0.108242	-0.93329	0.00318861	-1.08108	1.1379e-05	-1.20444	3	3	3	3	3	3	9	9	0.526741	0.355589	0.548083	0.25649	0.359393	-0.310066	0.170736	-0.261375	0.0142893	1.59894
P42574	Caspase-3	CASP3	1	-1.98953	-1.94236	-1.83724	n. def.	n. def.	-2.90201	-1.36389	-2.03302	-1.34377	-2.56607	-1.91482	-2.23293	-1.30385	-1.30206	-1.43558	-1.49837	-1.08867	-1.23613	0.270165	0.17868	0.314898	0	-1.55485	0.29855	-0.305836	0.270165	-0.296142	3	1	3	3	3	3	7	9	#DIV/0!	-0.978967	0.211799	0.342815	0.00994062	0.890776	0.012428	0.963548	0.17868	-0.314898
Q13501	Sequestosome-1	SQSTM1	9	0.319614	0.57556	0.293858	1.17211	0.940928	1.20102	1.68469	1.68033	1.71586	1.25819	1.31047	1.52273	2.30375	2.22087	2.17305	1.48365	1.6966	1.47974	0.0133413	0.0013244	-0.967454	0.000240757	-1.12787	0.125131	0.140296	0.0133413	-0.651675	3	3	3	3	3	3	9	9	0.00436434	0.708342	0.000138263	1.29728	0.000629052	0.868757	0.154286	0.189532	0.0013244	0.967453
O43837	Isocitrate dehydrogenase [NAD] subunit beta, mitochondrial	IDH3B	17	1.69065	2.09553	1.3691	1.91948	1.34274	1.63566	1.77858	1.53386	1.72096	3.00467	2.49019	3.18469	2.88538	2.38506	2.41707	2.86563	2.97476	2.51979	3.00742e-07	0.0165098	-1.17476	0.0160442	-0.929876	0.00205745	-1.10893	3.00742e-07	-1.07119	3	3	3	3	3	3	9	9	0.76498	-0.0858017	0.86415	-0.0406297	0.277861	-0.330681	0.691246	-0.106456	0.0165098	1.17476
P61916	NPC intracellular cholesterol transporter 2	NPC2	3	0.68696	0.670775	1.45701	1.74039	2.38553	2.47073	1.91264	2.21217	2.29978	0.828077	1.633	0.871475	0.557989	2.12062	1.98623	1.4011	0.688808	1.93152	0.187423	0.663692	-0.172601	0.307121	0.643934	0.101828	0.801059	0.187423	0.424131	3	3	3	3	3	3	9	9	0.0221167	1.26063	0.0134029	1.20329	0.475212	0.444099	0.632979	0.229626	0.663692	0.172601
Q9HCN8	Stromal cell-derived factor 2-like protein 1	SDF2L1	3	-0.347506	-0.898603	-1.12488	-0.541048	-0.335613	-1.47563	-0.838316	-1.27012	-1.08903	0.496019	0.196281	0.278647	0.146124	0.204599	-0.806967	0.312653	0.27829	-0.360125	0.000120525	0.0108232	-1.11398	0.258464	-0.632016	0.0105456	-1.14276	0.000120525	-0.962919	3	3	3	3	3	3	9	9	0.988867	0.0062339	0.35335	-0.275492	0.234147	-0.47573	0.355441	-0.24671	0.0108232	1.11398
Q9Y276	Mitochondrial chaperone BCS1	BCS1L	4	-1.45454	-1.31687	-0.985481	-0.612351	1.21216	0.374662	-0.231564	0.410856	-0.357555	-0.639225	-0.397583	-0.301947	-0.517401	0.186102	0.34079	-0.239464	-0.519896	-0.195343	0.813085	0.00932876	-0.806046	0.614436	0.321659	0.373766	0.258813	0.813085	-0.0751911	3	3	3	3	3	3	9	9	0.0444747	1.57712	0.012376	1.19288	0.186867	0.449415	0.420768	0.128017	0.00932874	0.806046
O00584	Ribonuclease T2	RNASET2	4	-3.07905	-2.2542	-2.50537	-2.71808	n. def.	n. def.	-2.96556	n. def.	-2.59312	-1.61046	-1.69603	-1.06656	-1.31812	-2.05524	-1.48421	-1.50074	-1.49787	-1.75854	4.8811e-06	0.0211699	-1.15519	0	-1.09889	0.00677541	-1.19363	4.8811e-06	-1.1317	3	1	2	3	3	3	6	9	#DIV/0!	-0.10521	0.661882	-0.166468	0.616398	-0.161505	0.583945	-0.128032	0.0211698	1.15519
Q5JS54	Proteasome assembly chaperone 4	PSMG4	1	-4.61566	n. def.	-4.59703	-3.40978	-4.1281	-4.04024	-3.77054	-3.26751	-3.20632	-5.09407	-4.67459	n. def.	-4.46586	-3.50773	-3.17602	-3.03046	-4.23138	-4.05559	0.653247	0.316538	0.277988	0.765815	-0.142837	0.437285	0.357688	0.653247	0.150066	2	3	3	2	3	3	8	8	0.0834369	0.74697	0.0141069	1.19155	0.111758	1.16779	0.116433	1.11185	0.316539	-0.277988
Q9H9Y6	DNA-directed RNA polymerase I subunit RPA2	POLR1B	11	1.30567	1.25602	1.37832	1.31284	1.48063	1.39677	1.23953	1.14255	1.19888	2.90005	2.16478	2.99419	2.34789	2.63596	2.7414	2.57993	2.24492	2.55158	9.82533e-10	0.00656433	-1.373	0.000754858	-1.17834	0.000336591	-1.26515	9.82533e-10	-1.27217	3	3	3	3	3	3	9	9	0.237235	0.083411	0.0574546	-0.11968	0.71835	-0.111255	0.466875	-0.227531	0.00656432	1.373
Q9H993	Damage-control phosphatase ARMT1	ARMT1	4	-3.25319	-3.30462	-2.68093	-3.88008	-3.1136	-3.98001	-3.48227	-2.22121	-2.75426	-1.9081	-2.57837	-2.6022	-1.90367	-1.82608	-1.44894	-1.61278	-1.29215	-1.33441	5.76628e-05	0.0771036	-0.716689	0.00328335	-1.93167	0.0206644	-1.40613	5.76628e-05	-1.3515	3	3	3	3	3	3	9	9	0.163108	-0.578317	0.565887	0.260334	0.0758799	0.636664	0.0188045	0.949776	0.0771037	0.716689
Q9Y673	Dolichyl-phosphate beta-glucosyltransferase	ALG5	6	-2.28005	-2.08541	-1.81151	-1.77399	-3.0164	-3.09343	-2.13061	-1.7829	-2.60547	-0.563255	n. def.	-0.800808	-0.237133	-1.22137	-3.61083	-0.483234	-1.18506	-0.956785	0.0105735	0.00596964	-1.37696	0.437588	-0.938163	0.0146871	-1.29797	0.0105735	-1.15433	3	3	3	2	3	3	9	8	0.273519	-0.568953	0.699128	-0.114007	0.493556	-1.00775	0.5417	-0.192996	0.00596964	1.37696
Q5T440	Putative transferase CAF17, mitochondrial	IBA57	3	-2.31377	-2.26456	-3.11882	-1.80698	-3.83305	-1.55695	-2.49689	-3.26324	-2.6868	-1.10078	-1.57595	-1.47091	-1.11781	-1.53584	-1.83539	-1.36034	-1.54113	-1.55564	0.000356618	0.0192667	-1.18317	0.295181	-0.902644	0.00509459	-1.32994	0.000356618	-1.13859	3	3	3	3	3	3	9	9	0.839586	0.166726	0.526008	-0.249926	0.676282	-0.113802	0.547541	-0.103156	0.0192667	1.18317
Q9NZT2	Opioid growth factor receptor	OGFR	12	0.461538	0.399326	0.317968	-0.157269	-0.0360451	0.0324745	0.221077	-0.00200653	-0.0829124	-0.192606	0.0603771	-0.681421	0.843027	0.572695	0.359201	0.321745	0.568865	0.257	0.541362	0.0400818	0.664161	0.0127956	-0.645254	0.062376	-0.337151	0.541362	-0.106081	3	3	3	3	3	3	9	9	0.0029877	-0.446557	0.0254145	-0.347558	0.0290088	0.862858	0.0512645	0.653753	0.0400818	-0.664161
Q9Y570	Protein phosphatase methylesterase 1	PPME1	11	1.66718	1.29968	1.23968	1.18571	1.0826	1.09604	1.27839	1.12969	1.3646	2.36292	2.49898	2.58626	2.68544	2.35363	2.35624	2.56151	2.7837	2.55988	2.52524e-11	0.00189978	-1.08054	0.000304997	-1.34365	0.000168415	-1.37748	2.52524e-11	-1.26722	3	3	3	3	3	3	9	9	0.110719	-0.280728	0.390185	-0.14462	0.897115	-0.0176157	0.197782	0.152315	0.00189978	1.08054
Q1ED39	Lysine-rich nucleolar protein 1	KNOP1	3	-2.28212	-2.04338	-0.781208	-1.13862	-0.79105	-0.579401	-1.25451	-1.15517	-1.71443	-3.02076	-2.34818	-2.81469	-2.28822	-1.79838	-1.51444	-2.07105	-2.86902	-1.70074	0.00238799	0.112789	1.02564	0.0208586	1.03066	0.0950649	0.838903	0.00238799	0.965067	3	3	3	3	3	3	9	9	0.154098	0.865881	0.54549	0.327538	0.0459671	0.860864	0.265898	0.514275	0.112789	-1.02564
Q8NHH9	Atlastin-2	ATL2	10	1.25104	0.958775	0.933437	0.692509	1.17115	0.173361	0.601612	1.07832	1.00513	2.11406	2.25024	1.96677	1.92257	1.93514	2.16071	2.5626	2.01075	2.35552	5.2728e-08	0.00124533	-1.06261	0.0112588	-1.32713	0.00294802	-1.4146	5.2728e-08	-1.26811	3	3	3	3	3	3	9	9	0.29407	-0.368743	0.443654	-0.15273	0.407178	-0.104218	0.331708	0.199266	0.00124533	1.06261
P0DPB6	DNA-directed RNA polymerases I and III subunit RPAC2	POLR1D	4	-1.87603	-1.16015	-2.55172	-2.02056	-3.4514	-3.8533	-2.48615	-1.96283	-1.10552	-0.186367	-0.735081	-0.215738	0.606659	-0.907143	-0.875032	-0.604656	0.0442276	-0.729031	7.02789e-05	0.0279027	-1.48357	0.0220707	-2.71658	0.0385872	-1.42168	7.02789e-05	-1.87395	3	3	3	3	3	3	9	9	0.143584	-1.24579	0.985321	0.0111303	0.981928	-0.0127767	0.873319	-0.0507577	0.0279027	1.48357
Q8IVT2	Mitotic interactor and substrate of PLK1	MISP	18	-0.454311	-0.189148	-0.204014	0.140638	0.496935	0.142775	0.850084	0.823055	1.02077	2.91249	2.85007	2.56047	2.82418	2.8266	2.81115	2.5705	2.41091	2.59754	6.44346e-10	2.48826e-05	-3.05684	2.71426e-05	-2.56053	4.37079e-05	-1.62835	6.44346e-10	-2.41524	3	3	3	3	3	3	9	9	0.0207003	0.542607	0.000369576	1.18046	0.691676	0.0462997	0.114141	-0.248028	2.48827e-05	3.05684
A3KMH1	von Willebrand factor A domain-containing protein 8	VWA8	2	-3.6561	-4.38388	-3.61155	n. def.	n. def.	n. def.	n. def.	n. def.	-3.71628	-1.77279	-1.27179	-2.30047	-2.2493	-2.17547	n. def.	-1.61997	-2.11455	-3.13943	0.000204352	0.00564713	-2.10216	0	n. def.	0	-1.42496	0.000204352	-1.76148	3	0	1	3	2	3	4	8	#DIV/0!	#DIV/0!	#DIV/0!	0.167567	0.344124	-0.430702	0.396373	-0.509632	0.00564713	2.10216
O15121	Sphingolipid delta(4)-desaturase DES1	DEGS1	3	-1.96433	-2.55365	-1.98753	-1.93091	-2.57783	-2.00431	-2.47203	-2.28969	-2.44088	0.179718	-0.86655	0.150894	-0.509123	-0.457329	-1.23018	-1.12368	-0.411022	-1.29279	6.44065e-07	0.00725106	-1.98986	0.0111542	-1.43881	0.00615274	-1.45837	6.44065e-07	-1.62901	3	3	3	3	3	3	9	9	0.993287	-0.002515	0.311489	-0.232364	0.262635	-0.553564	0.155724	-0.763849	0.00725106	1.98986
Q9HAU4	E3 ubiquitin-protein ligase SMURF2	SMURF2	2	-3.01679	-3.54933	-2.6763	-3.82802	n. def.	n. def.	n. def.	n. def.	-3.69575	-1.98484	-2.21589	-2.03585	-2.36496	-2.26782	-2.1273	-1.89867	-2.40691	-2.39498	2.88435e-05	0.0190718	-1.00195	0	-1.57466	0	-1.46223	2.88435e-05	-1.16466	3	1	1	3	3	3	5	9	#DIV/0!	-0.747217	#DIV/0!	-0.614946	0.150644	-0.174501	0.442231	-0.154662	0.0190719	1.00195
P46199	Translation initiation factor IF-2, mitochondrial	MTIF2	5	-1.83734	-0.572416	-0.958683	-1.12828	n. def.	-2.66041	-1.54632	-1.47162	-1.71859	0.389782	0.158459	0.486502	0.095871	-0.0421028	-0.509901	-0.0481606	0.583704	-0.876106	4.79707e-05	0.0191785	-1.46773	0.066802	-1.7423	0.0268779	-1.46532	4.79707e-05	-1.51316	3	2	3	3	3	3	8	9	0.378191	-0.771528	0.297789	-0.456031	0.0747996	-0.496958	0.350143	-0.458435	0.0191785	1.46773
P50454	Serpin H1	SERPINH1	13	2.62526	2.60417	2.32348	2.42591	2.1657	2.08484	2.21154	1.96603	2.41835	3.95715	3.72747	3.91612	3.89226	3.55495	3.71269	3.60247	3.79241	3.6338	2.69907e-11	0.000359416	-1.34928	0.000457348	-1.49448	0.000499675	-1.47759	2.69907e-11	-1.44045	3	3	3	3	3	3	9	9	0.108051	-0.292149	0.121882	-0.318999	0.289298	-0.146952	0.106817	-0.190687	0.000359415	1.34928
Q96FJ2	Dynein light chain 2, cytoplasmic	DYNLL2	4	-1.38845	-1.61505	-1.506	-1.92478	-1.78573	-1.60375	-1.25207	-2.361	-1.83904	0.260929	-1.12935	0.119823	-0.0033741	-1.261	-0.702759	-0.690624	0.317678	-0.629534	3.76054e-05	0.0484643	-1.25364	0.0410902	-1.11571	0.0315735	-1.48321	3.76054e-05	-1.28418	3	3	3	3	3	3	9	9	0.0776684	-0.268249	0.390929	-0.314202	0.517059	-0.406177	0.885016	-0.0846277	0.0484643	1.25364
Q9NP72	Ras-related protein Rab-18	RAB18	4	-1.55456	-0.409924	-1.14426	-0.152157	-1.08266	-1.43564	-0.727114	-1.27907	-0.408358	0.683422	0.481817	0.400971	0.777536	0.437193	0.43841	0.697172	0.834211	0.550867	2.4435e-07	0.0107037	-1.55832	0.0225537	-1.4412	0.00495897	-1.49893	2.4435e-07	-1.49948	3	3	3	3	3	3	9	9	0.788175	0.146095	0.611371	0.231399	0.847199	0.0289764	0.216234	0.172014	0.0107037	1.55832
Q9NZ45	CDGSH iron-sulfur domain-containing protein 1	CISD1	5	0.574179	0.804798	-0.0624752	0.401188	-1.19277	-0.268192	0.132606	-0.0357437	-0.0426769	2.07223	1.62375	2.0812	1.59212	0.533995	1.32105	1.82093	1.47441	1.2633	1.78387e-05	0.00773606	-1.48689	0.0552285	-1.50231	0.000956176	-1.50149	1.78387e-05	-1.4969	3	3	3	3	3	3	9	9	0.209283	-0.792091	0.188317	-0.420772	0.0916217	-0.776671	0.141111	-0.406177	0.00773605	1.48689
P48426	Phosphatidylinositol 5-phosphate 4-kinase type-2 alpha	PIP4K2A	3	-2.93161	-3.56487	-2.26339	-2.44581	-3.04163	-3.00748	n. def.	-3.54112	-3.12435	-1.61497	-1.88396	-1.76017	-1.8237	-1.68603	-2.66819	-1.4912	-2.2716	-1.57308	5.65985e-05	0.0383576	-1.16692	0.1003	-0.772336	0.0221276	-1.55411	5.65985e-05	-1.12638	3	3	2	3	3	3	8	9	0.844636	0.0883153	0.477028	-0.41278	0.38829	-0.306271	0.926195	-0.0255913	0.0383577	1.16692
Q9H2D1	Mitochondrial folate transporter/carrier	SLC25A32	3	-1.97643	-1.44202	-1.79999	-3.00095	n. def.	-1.88533	-3.02603	-2.85236	-1.71293	0	-0.462982	-0.213966	-0.261204	-1.23998	-1.89209	-0.694693	-0.450142	-1.70879	0.000442119	0.00184032	-1.51383	0.174224	-1.31205	0.0488005	-1.57923	0.000442119	-1.44269	3	2	3	3	3	3	8	9	0.225626	-0.703659	0.147202	-0.79096	0.139819	-0.905443	0.149882	-0.725559	0.00184032	1.51383
P10321	HLA class I histocompatibility antigen, C alpha chain	HLA-C	4	n. def.	-3.10793	-4.14442	n. def.	-2.60636	n. def.	-2.75157	n. def.	n. def.	-1.60715	-1.0663	-1.56655	-0.851181	-0.905489	-1.11543	-1.14464	-1.19949	n. def.	2.81247e-05	0.0157973	-2.21284	0	-1.64899	0	-1.5795	2.81247e-05	-1.97054	2	1	1	3	3	2	4	8	#DIV/0!	1.01982	#DIV/0!	0.874609	0.0760776	0.455965	0.362991	0.241267	0.0157973	2.21285
Q96GD4	Aurora kinase B	AURKB	3	-3.31206	-3.57792	-4.24419	-2.42614	-3.24828	-2.85236	-3.20297	-4.33791	-4.45641	-1.69098	-2.14757	-2.07226	-1.76885	-2.08654	-2.00182	-2.20044	-2.1856	-2.78838	4.646e-05	0.00500754	-1.74112	0.0253442	-0.889856	0.0226863	-1.60763	4.646e-05	-1.41287	3	3	3	3	3	3	9	9	0.0758821	0.869128	0.585913	-0.28771	0.921489	0.0178657	0.158947	-0.421202	0.00500755	1.74112
O95613	Pericentrin	PCNT	1	-2.85062	-2.67402	-1.97074	-1.75472	-0.779266	-1.09252	-1.40255	-1.25323	-1.37874	n. def.	-2.67772	n. def.	n. def.	-1.48001	-1.91485	-3.24403	n. def.	-2.5289	0.103693	0	0.179257	0.314156	0.488592	0.0110069	1.54162	0.103693	0.685055	3	3	3	1	2	2	9	5	0.0305943	1.28963	0.0133668	1.15362	#DIV/0!	0.98029	#DIV/0!	-0.208747	#DIV/0!	-0.179257
Q8IYL3	UPF0688 protein C1orf174	C1orf174	2	-3.60091	-4.26978	-3.72153	n. def.	-3.75888	-3.23244	n. def.	-3.71114	-3.04672	-2.33713	-1.97891	-2.80327	-1.87538	-1.89261	-1.94814	-1.8126	-1.63279	-1.83573	5.81549e-07	0.0090969	-1.49097	0.00404349	-1.59028	0.00845662	-1.61856	5.81549e-07	-1.60725	3	2	2	3	3	3	7	9	0.34598	0.368411	0.273929	0.485142	0.122728	0.467723	0.0682488	0.612727	0.00909691	1.49097
Q00653	Nuclear factor NF-kappa-B p100 subunit	NFKB2	4	-2.4265	-2.26928	-3.95572	-2.04672	-2.48518	-2.68787	-1.81521	-1.9519	-1.79423	-2.67125	-2.12592	-2.39309	-1.47403	-1.86658	-1.27109	-2.48102	-1.74287	-2.31492	0.227298	0.433821	-0.48708	0.0279129	-0.869358	0.227818	0.325826	0.227298	-0.343537	3	3	3	3	3	3	9	9	0.449674	0.477244	0.129182	1.03006	0.0216958	0.859523	0.471562	0.217151	0.433821	0.48708
Q68CQ4	Digestive organ expansion factor homolog	DIEXF	3	-5.09903	-3.00974	-4.08415	n. def.	-3.70888	-2.95672	-3.52064	n. def.	-3.32323	-0.837959	-1.63156	-0.992292	-1.12894	-2.05907	-2.18561	-1.66426	-1.61645	-1.991	7.72311e-06	0.011028	-2.91036	0.0575366	-1.5416	0.00221757	-1.6647	7.72311e-06	-2.10431	3	2	2	3	3	3	7	9	0.441879	0.731501	0.471698	0.642368	0.197095	-0.637268	0.0891236	-0.603297	0.011028	2.91036
Q6IAN0	Dehydrogenase/reductase SDR family member 7B	DHRS7B	3	-4.16511	-2.71004	-3.40659	-2.62784	n. def.	-3.86771	-2.72486	-2.51418	-3.65242	-0.789015	-1.17862	-1.00242	-0.9056	-1.4763	-1.64966	-1.10173	-1.06457	-1.65822	5.35882e-07	0.00498327	-2.43723	0.039784	-1.90392	0.0133236	-1.68898	5.35882e-07	-2.00569	3	2	3	3	3	3	8	9	0.817416	0.179468	0.444294	0.463424	0.232066	-0.353837	0.269877	-0.284824	0.00498327	2.43723
Q9P1F3	Costars family protein ABRACL	ABRACL	2	-0.2635	-0.119942	-0.494614	-0.299553	-1.41461	-0.739962	-0.309956	-0.488796	-0.39735	0.861763	0.433254	1.03537	1.44062	0.559721	0.723173	1.19175	1.78376	0.981321	6.99368e-07	0.00696929	-1.06948	0.0150123	-1.72588	0.002203	-1.71764	6.99368e-07	-1.50433	3	3	3	3	3	3	9	9	0.199441	-0.525356	0.429478	-0.106016	0.706872	0.131044	0.144551	0.542147	0.00696929	1.06948
Q15629	Translocating chain-associated membrane protein 1	TRAM1	4	-0.954268	-1.20577	-2.71346	-1.31996	-1.59841	-1.5059	-1.04372	-1.07411	-1.36367	0.0919361	0.412756	0.175827	0.285336	0.315006	0.222338	0.552113	0.74342	0.403118	6.4674e-08	0.0293791	-1.85134	3.50187e-05	-1.74898	0.000260757	-1.72672	6.4674e-08	-1.77568	3	3	3	3	3	3	9	9	0.800785	0.149742	0.452938	0.464	0.6599	0.0473868	0.0691849	0.339377	0.0293791	1.85134
Q6UXH1	Protein disulfide isomerase CRELD2	CRELD2	2	-2.69917	-2.89743	-4.36616	-2.14411	-3.68927	-3.33224	-2.6871	-4.38004	-3.02434	-1.33319	-1.87257	-1.31167	-1.16287	-2.10395	-1.51201	-1.34934	-0.920814	-2.45158	4.34686e-05	0.0310912	-1.81511	0.0541665	-1.46226	0.060325	-1.78991	4.34686e-05	-1.6891	3	3	3	3	3	3	9	9	0.724745	0.265713	0.956402	-0.0429073	0.804979	-0.0871317	0.896489	-0.0681015	0.0310912	1.81511
P41214	Eukaryotic translation initiation factor 2D	EIF2D	7	-2.6235	-3.82549	-2.95568	-3.17652	-2.23052	-3.259	-2.53191	-2.66832	-2.58934	-0.841175	-0.988903	-0.330647	-0.362974	-0.84491	-1.01177	-1.34604	-0.143942	-0.913895	1.98184e-08	0.00416031	-2.41465	0.00495906	-2.14879	0.00710763	-1.79523	1.98184e-08	-2.11956	3	3	3	3	3	3	9	9	0.639832	0.246209	0.209679	0.538362	0.947167	-0.0196438	0.850845	-0.081051	0.00416031	2.41465
Q8NEW0	Zinc transporter 7	SLC30A7	4	-0.607939	-0.342705	-0.451527	0.216476	1.77839	-0.571682	0.461689	1.07145	0.492083	-1.32616	-0.189016	-1.16165	-0.394102	0.550068	0.680874	-0.0785561	-0.355253	-0.0190239	0.191078	0.30687	0.424886	0.811931	0.195449	0.0210027	0.826019	0.191078	0.482118	3	3	3	3	3	3	9	9	0.246768	0.941785	0.00581167	1.14246	0.0753397	1.17122	0.115379	0.741332	0.30687	-0.424886
P56589	Peroxisomal biogenesis factor 3	PEX3	4	-4.00207	-3.35469	-2.48328	-1.90078	-2.09834	-1.54127	-2.80749	-2.5394	-2.5158	-1.97069	-2.6844	-2.40541	-2.48435	-2.63546	-2.5532	-3.66588	-3.17802	-2.43534	0.77751	0.129608	-0.926516	0.0135746	0.710871	0.27072	0.472181	0.77751	0.0855124	3	3	3	3	3	3	9	9	0.0378734	1.43321	0.216742	0.659113	0.390453	-0.204174	0.148308	-0.739584	0.129608	0.926516
Q07002	Cyclin-dependent kinase 18	CDK18	2	-1.18369	-1.71099	-0.442993	-0.229891	0.646007	0.171858	-0.0639019	0.35124	-0.220274	n. def.	0.161369	n. def.	n. def.	0.724644	0.839531	-0.506924	n. def.	0.337824	0.133951	0	-1.27393	0.173423	-0.586096	0.798872	0.106905	0.133951	-0.60936	3	3	3	1	2	2	9	5	0.0427741	1.30855	0.0488284	1.13491	#DIV/0!	0.620718	#DIV/0!	-0.245919	#DIV/0!	1.27393
Q9H6T3	RNA polymerase II-associated protein 3	RPAP3	2	-4.8275	-4.88321	-5.17027	-4.56915	-5.14085	-4.13962	-4.21326	-4.31126	-4.60077	-5.69509	-5.23626	-5.68465	-4.7411	-4.16447	-4.37258	-4.48254	-4.63911	-4.6636	0.381929	0.0351987	0.578339	0.600485	-0.190486	0.164387	0.219985	0.381929	0.202613	3	3	3	3	3	3	9	9	0.328009	0.343787	0.0205553	0.585229	0.00797205	1.11261	0.00428072	0.943582	0.0351986	-0.578339
P35580	Myosin-10	MYH10	41	-1.24088	-3.19899	-1.80037	-1.01873	-1.7897	-0.80756	-0.386446	-1.24855	-1.01787	0.65711	0.808785	0.816671	0.694879	0.54739	0.789881	0.810604	1.13186	1.11641	6.07392e-07	0.00828217	-2.84093	0.00357019	-1.88271	0.0023822	-1.90392	6.07392e-07	-2.20919	3	3	3	3	3	3	9	9	0.252243	0.874746	0.133604	1.19579	0.39458	-0.0834719	0.091035	0.258772	0.00828217	2.84093
O43760	Synaptogyrin-2	SYNGR2	5	0.169594	0.455839	0.0971909	0.548777	-0.0286732	-0.0361652	0.163368	-0.201185	-0.0684376	1.25848	1.75417	1.35181	1.80245	1.57619	1.26649	1.88577	1.9196	1.81745	1.34854e-09	0.00292671	-1.21395	0.00503903	-1.38707	6.62081e-05	-1.90969	1.34854e-09	-1.50357	3	3	3	3	3	3	9	9	0.738776	-0.0795619	0.144778	-0.276293	0.689102	0.093559	0.0537691	0.419455	0.00292671	1.21395
P78383	Solute carrier family 35 member B1	SLC35B1	1	-5.27701	-5.4176	-5.7595	-5.01387	n. def.	n. def.	-5.57084	-6.1599	-5.37383	-4.72491	-3.82493	-4.16291	-3.53029	-4.22802	-4.83997	-3.61748	-3.57405	-4.13323	1.32786e-05	0.0140242	-1.24712	0	-0.81444	0.00289993	-1.9266	1.32786e-05	-1.43972	3	1	3	3	3	3	7	9	#DIV/0!	0.470835	0.476329	-0.216823	0.937944	0.0381547	0.219427	0.462659	0.0140242	1.24712
Q658Y4	Protein FAM91A1	FAM91A1	7	-1.97846	-1.07962	-1.22508	-1.83777	-2.49008	-1.76699	-2.53407	-1.77541	-1.84027	-0.799816	-0.234968	-0.234909	0.167156	-0.142395	-0.112392	0.255507	-0.33955	-0.213942	1.95569e-07	0.0404354	-1.00449	0.00132509	-2.0024	0.0029913	-1.95059	1.95569e-07	-1.65249	3	3	3	3	3	3	9	9	0.169977	-0.603894	0.167506	-0.622196	0.137359	0.394021	0.28279	0.323903	0.0404353	1.00449
Q9BRP4	Proteasomal ATPase-associated factor 1	PAAF1	3	-1.40279	-2.9547	-2.83465	-2.81675	-3.13254	-2.87524	-2.49667	-3.37021	-2.97341	-0.854988	-1.04052	-0.185043	-0.889288	-0.527693	-0.502722	-1.03687	-0.928757	-1.01482	6.96579e-08	0.0387424	-1.70386	0.000129619	-2.30161	0.00155344	-1.95328	6.96579e-08	-1.98625	3	3	3	3	3	3	9	9	0.344313	-0.544131	0.381204	-0.549384	0.861505	0.053617	0.31594	-0.299966	0.0387424	1.70386
Q9UJ83	2-hydroxyacyl-CoA lyase 1	HACL1	11	-0.430983	-1.00793	-0.517561	0.167654	-1.06294	-1.62652	-0.507946	-0.942512	-1.22372	1.07632	1.13991	1.41868	1.04829	1.06993	1.11208	0.976788	1.03526	1.23201	1.26872e-08	0.000860383	-1.8638	0.0224117	-1.91737	0.000886879	-1.97274	1.26872e-08	-1.91797	3	3	3	3	3	3	9	9	0.75313	-0.188445	0.433393	-0.239236	0.275203	-0.134876	0.37438	-0.130289	0.000860384	1.8638
P49257	Protein ERGIC-53	LMAN1	11	2.86324	2.8272	2.31832	2.74741	2.14568	2.49153	2.5588	2.29335	2.08358	4.27313	3.98605	4.42133	4.46891	3.90688	3.86505	4.31898	4.47395	4.12636	2.96326e-10	0.00201192	-1.55725	0.00345434	-1.61874	0.000304207	-1.99452	2.96326e-10	-1.7235	3	3	3	3	3	3	9	9	0.448222	-0.208044	0.184458	-0.357672	0.563279	-0.146555	0.650066	0.0795953	0.00201193	1.55725
Q9H0V9	VIP36-like protein	LMAN2L	4	-2.95838	-2.25642	-3.00923	-2.69752	-3.89161	-1.14077	-3.01745	-3.11695	-2.49349	-0.336607	-0.999575	-0.698187	-0.161056	-1.68579	-0.932993	-0.658115	-0.0450192	-1.56456	1.364e-05	0.00262798	-2.06322	0.143989	-1.65002	0.0116947	-2.12007	1.364e-05	-1.94444	3	3	3	3	3	3	9	9	0.852831	0.164709	0.686953	-0.13462	0.63204	-0.248491	0.879431	-0.0777747	0.00262798	2.06322
Q96D05	Protein FAM241B	FAM241B	1	-3.27019	n. def.	-2.77834	n. def.	-2.17212	n. def.	-1.90101	-1.89374	n. def.	n. def.	-1.5992	-2.45798	-1.66803	-1.8148	n. def.	-2.56657	-2.46271	-1.95992	0.286657	0.181856	-0.995676	0	-0.430706	0.171773	0.432363	0.286657	-0.327477	2	1	2	2	2	3	5	7	#DIV/0!	0.85214	0.0444807	1.12689	0.577502	0.28717	0.507334	-0.301146	0.181856	0.995676
Q9NTX5	Ethylmalonyl-CoA decarboxylase	ECHDC1	7	-1.28098	-1.26208	-2.44524	-2.03658	-1.69077	-2.52547	-1.29166	-1.59423	-1.67423	0.457859	0.441809	0.276915	0.541248	0.627438	0.468872	0.569637	0.75152	0.533707	3.22118e-10	0.00653618	-2.05496	0.000436557	-2.63012	9.17662e-05	-2.13833	3.22118e-10	-2.27447	3	3	3	3	3	3	9	9	0.411475	-0.421504	0.744266	0.142726	0.105724	0.153659	0.0636074	0.226094	0.00653619	2.05496
Q6P1N9	Putative deoxyribonuclease TATDN1	TATDN1	5	-0.993244	-1.98962	-2.34748	-1.30237	-1.33369	-2.72076	-2.72917	-0.916822	-0.600494	0.665829	0.457727	0.836441	0.696794	0.391792	0.363792	0.581425	1.08197	0.516426	4.30299e-07	0.00442193	-2.43011	0.00909145	-2.26973	0.0355625	-2.1421	4.30299e-07	-2.28065	3	3	3	3	3	3	9	9	0.989304	-0.0088246	0.666183	0.361287	0.330381	-0.169206	0.744225	0.0732739	0.00442193	2.43011
P17405	Sphingomyelin phosphodiesterase	SMPD1	1	-2.9148	-2.62858	-3.74917	-3.4781	n. def.	-4.11	n. def.	-4.22219	n. def.	-1.19419	-1.95209	-1.29692	-1.44918	-2.57929	-2.40479	-1.7614	-1.90612	-2.42403	0.000103621	0.0171294	-1.61645	0.0482728	-1.64963	0	-2.19167	0.000103621	-1.63181	3	2	1	3	3	3	6	9	0.253134	-0.696534	#DIV/0!	-1.12467	0.192695	-0.66335	0.152153	-0.549452	0.0171294	1.61645
P48651	Phosphatidylserine synthase 1	PTDSS1	2	-4.08146	-3.22117	-3.5089	-3.45729	-3.36733	-3.0902	n. def.	-3.92137	-3.28456	-1.48387	-1.74561	-1.39988	-0.983797	-1.71373	-1.6182	-1.42451	-1.14586	-1.61314	5.46668e-10	0.0016602	-2.06073	0.00183496	-1.86636	0.00493678	-2.20846	5.46668e-10	-2.0328	3	3	2	3	3	3	8	9	0.339609	0.298903	0.9984	0.0008785	0.699095	0.104543	0.433964	0.148616	0.0016602	2.06073
Q16527	Cysteine and glycine-rich protein 2	CSRP2	8	-1.15015	-1.51581	-1.798	-0.4576	-1.21003	-1.11346	-0.891876	-0.0880222	-0.836142	1.32859	1.67434	1.20718	1.66305	1.35581	1.48152	1.56848	1.80005	1.48891	3.03193e-10	0.000246514	-2.89136	0.000656085	-2.42716	0.00127724	-2.22449	3.03193e-10	-2.51434	3	3	3	3	3	3	9	9	0.136533	0.560954	0.0508952	0.882637	0.591142	0.096756	0.26885	0.215775	0.000246515	2.89136
Q9BRU9	rRNA-processing protein UTP23 homolog	UTP23	3	-2.48626	-1.43694	-1.67343	-1.80588	-3.79427	-2.84823	n. def.	-2.47965	-2.69921	-0.377169	-0.220917	-0.384582	0.0742149	-0.857185	-0.32489	-0.369455	-0.189995	-0.478123	1.42757e-06	0.00882061	-1.53799	0.0181988	-2.44684	0.000483289	-2.24357	1.42757e-06	-2.05542	3	3	2	3	3	3	8	9	0.221075	-0.950583	0.181987	-0.72389	0.886737	-0.0417309	0.863044	-0.0183016	0.00882062	1.53799
Q9GZP4	PITH domain-containing protein 1	PITHD1	3	-3.63329	-3.64457	-3.03277	-1.99158	-2.57104	-1.83823	-2.41587	-2.2717	-2.36973	-4.18918	-4.99111	-3.05547	-2.8824	-3.44322	-2.09983	-2.96689	-2.29427	-2.46009	0.19735	0.342763	0.641713	0.20721	0.674865	0.344672	0.221317	0.19735	0.512632	3	3	3	3	3	3	9	9	0.0123586	1.30326	0.0062905	1.08444	0.136638	1.27011	0.0652623	1.50484	0.342763	-0.641713
Q9NZJ7	Mitochondrial carrier homolog 1	MTCH1	4	-2.05857	-2.13004	-2.80762	-1.94291	-4.60157	-3.03235	-2.0995	-4.03021	-2.22666	0.00420761	-0.990461	-0.046669	0.151344	-1.28374	-1.1763	-0.295612	0.275919	-1.13111	2.1582e-05	0.00778638	-1.98777	0.0544012	-2.42271	0.0322113	-2.40185	2.1582e-05	-2.27078	3	3	3	3	3	3	9	9	0.346897	-0.860202	0.534315	-0.453378	0.492468	-0.425261	0.943508	-0.0392945	0.00778638	1.98777
Q9H501	ESF1 homolog	ESF1	8	n. def.	-2.57217	-2.77278	n. def.	-1.9947	-2.86878	n. def.	-2.73945	-4.23701	0.323475	-0.39175	0.885622	-0.202167	-0.944117	-0.896952	-0.940212	-0.483608	-1.62146	3.95813e-05	0.00886288	-2.94492	0.0300151	-1.75066	0.0389175	-2.47314	3.95813e-05	-2.38957	2	2	2	3	3	3	6	9	0.645084	0.240737	0.393138	-0.815755	0.0964511	-0.953527	0.0602783	-1.28754	0.00886288	2.94492
O95563	Mitochondrial pyruvate carrier 2	MPC2	2	-3.39296	-2.67701	-4.05511	-3.20442	n. def.	-4.75504	-3.91784	-4.03665	-3.70722	-0.982956	-1.77322	-1.09629	-0.691114	-1.9166	-2.93758	-1.40332	-0.823526	-1.98371	7.07143e-06	0.0111108	-2.09087	0.127396	-2.1313	0.00204904	-2.48372	7.07143e-06	-2.20625	3	2	3	3	3	3	8	9	0.491224	-0.604704	0.279085	-0.512213	0.462202	-0.564278	0.788402	-0.119363	0.0111108	2.09087
P55196	Afadin	AFDN	3	-1.9253	-2.00384	-2.22404	-4.4823	-3.08675	-1.60373	-3.47763	-4.82264	-2.53707	-0.721109	-0.716385	0.594608	-1.02889	-0.492498	-0.84722	-1.18393	-1.27115	-0.843329	9.95885e-05	0.0166567	-1.7701	0.0551562	-2.26806	0.0205153	-2.51297	9.95885e-05	-2.18371	3	3	3	3	3	3	9	9	0.294916	-1.00653	0.0799773	-1.56139	0.335767	-0.508574	0.147656	-0.818509	0.0166567	1.7701
Q99661	Kinesin-like protein KIF2C	KIF2C	4	-3.02771	-4.60552	-4.09331	-2.74349	-3.91236	-2.46919	-4.57416	n. def.	-3.41383	-1.43557	-2.46006	-1.41232	-1.03684	-1.80233	-2.29929	-1.62098	-0.972841	-1.52944	2.0078e-05	0.0209277	-2.13953	0.0819316	-1.32886	0.0139369	-2.61958	2.0078e-05	-1.98609	3	3	2	3	3	3	8	9	0.247943	0.867163	0.915607	-0.0851527	0.91617	0.056495	0.379872	0.394895	0.0209277	2.13953
O43353	Receptor-interacting serine/threonine-protein kinase 2	RIPK2	8	-1.62134	-3.19255	-2.77926	n. def.	n. def.	n. def.	-3.55794	-3.67416	-2.69052	-0.494257	-0.328466	-0.327194	-0.450726	-2.30988	-0.470133	-0.330545	-0.139282	-1.56882	7.43838e-05	0.0105303	-2.14774	0	n. def.	0.00851193	-2.62799	7.43838e-05	-2.20604	3	0	3	3	3	3	6	9	#DIV/0!	#DIV/0!	0.240213	-0.776491	0.325218	-0.693608	0.547542	-0.296242	0.0105303	2.14774
Q9BYD3	39S ribosomal protein L4, mitochondrial	MRPL4	7	-1.60139	0.050045	-2.4365	0.628929	-5.03682	0.380194	-2.67157	n. def.	-3.02661	1.38435	2.37125	1.33211	1.12747	1.89869	n. def.	2.53647	1.32605	-4.38338	0.0235899	0.0198083	-3.02519	0.320304	-2.85565	0.403525	-2.67547	0.0235899	-2.66334	3	3	2	3	2	3	8	8	0.994988	-0.0132827	0.208819	-1.51981	0.749546	-0.182823	0.435634	-1.86953	0.0198083	3.02519
Q86UK0	ATP-binding cassette sub-family A member 12	ABCA12	1	-2.48733	-2.81085	-1.59705	-1.50374	-0.24832	-0.812489	-1.30327	-0.974051	-1.3805	n. def.	-1.90755	n. def.	n. def.	-1.03886	-0.914741	-2.90374	n. def.	-1.64246	0.62308	0	-0.390855	0.812425	0.12195	0.12405	1.05382	0.62308	0.223959	3	3	3	1	2	2	9	5	0.048206	1.44356	0.048199	1.07914	#DIV/0!	0.930757	#DIV/0!	-0.365543	#DIV/0!	0.390854
Q9BQE5	Apolipoprotein L2	APOL2	2	-1.98164	-2.30377	-1.54205	-1.28083	-0.490671	-0.351271	-1.30509	-0.355564	-0.9387	n. def.	-2.26347	-3.44325	-2.55744	-1.8816	-1.9474	-2.87208	-3.22884	-2.42551	0.000432645	0.180526	0.910869	0.0169481	1.42122	0.00543318	1.97569	0.000432645	1.40527	3	3	3	2	3	3	9	8	0.027468	1.23489	0.03835	1.07604	0.257849	0.724543	0.984516	0.0112132	0.180525	-0.910869
Q9Y371	Endophilin-B1	SH3GLB1	7	-0.0807076	-0.195837	0.159761	-0.364525	0.570587	-0.351768	1.07555	1.13753	0.894257	-3.25526	-1.42826	-2.28355	-2.36506	0.404543	0.533348	-0.426546	-1.84817	-0.076992	0.00766637	0.0132235	2.28343	0.68976	0.427155	0.0291157	1.81968	0.00766637	1.51009	3	3	3	3	3	3	9	9	0.977881	-0.00964098	0.00109051	1.07471	0.163295	1.84663	0.111656	1.53846	0.0132235	-2.28343
Q6GMV2	SET and MYND domain-containing protein 5	SMYD5	4	-3.76201	-2.76275	n. def.	-3.97851	-4.1819	-3.74396	-3.06678	n. def.	-4.1723	-0.919683	-0.86199	-0.515762	-0.44636	-2.30215	-0.584953	-0.484701	-0.256214	-0.735954	1.17439e-07	0.00867938	-2.49657	0.00942836	-2.85697	0.00607873	-3.12725	1.17439e-07	-2.87713	2	3	2	3	3	3	7	9	0.181059	-0.705743	0.678988	-0.357163	0.601567	-0.345341	0.218094	0.273522	0.00867938	2.49657
Q96KN7	X-linked retinitis pigmentosa GTPase regulator-interacting protein 1	RPGRIP1	1	-1.00382	-1.48565	-0.276896	-0.188465	0.564987	0.579792	-0.00659943	0.418623	0.0180874	n. def.	-2.83314	n. def.	n. def.	-1.62278	-1.72464	-3.13218	n. def.	-2.14165	0.000127338	0	1.91102	0.00908367	1.99248	0.00654498	2.78028	0.000127338	2.13755	3	3	3	1	2	2	9	5	0.0457589	1.24089	0.0476645	1.06549	#DIV/0!	1.15943	#DIV/0!	0.196227	#DIV/0!	-1.91102
Q6WKZ4	Rab11 family-interacting protein 1	RAB11FIP1	2	-3.62241	-4.0876	-4.24134	-3.38082	-7.78278	n. def.	n. def.	n. def.	-7.95272	-2.00354	-2.9608	-2.4775	-2.64097	n. def.	-3.76015	-3.09509	-3.08608	-7.93344	0.139611	0.0107224	-1.50317	0.404414	-2.38124	0	-3.24785	0.139611	-1.68325	3	2	1	3	2	3	6	8	0.406235	-1.59801	#DIV/0!	-3.96894	0.280964	-0.719943	0.245985	-2.22426	0.0107224	1.50317
P48449	Lanosterol synthase	LSS	3	-3.4971	-3.86235	-4.35198	-2.98326	-3.43461	-3.76931	-3.81037	-3.77561	-3.73819	-1.06624	-0.14101	-1.18278	-0.79397	0.0666218	-3.65847	-0.187155	-0.608923	-0.105953	2.56459e-06	0.00165951	-3.10713	0.167606	-1.93379	2.48666e-05	-3.47404	2.56459e-06	-2.83832	3	3	3	3	3	3	9	9	0.205528	0.508082	0.630887	0.129089	0.601004	-0.66526	0.245284	0.496003	0.00165951	3.10713
P63172	Dynein light chain Tctex-type 1	DYNLT1	2	-2.95282	-2.77157	-5.21335	-2.95608	-5.62858	-3.07888	-2.93861	-5.69845	-2.36371	-0.260149	-0.354971	0.00600433	-0.0337028	-0.50399	-0.22567	-0.0381775	0.182692	0.0254269	6.93551e-07	0.0122303	-3.44288	0.0146029	-3.63339	0.022547	-3.72357	6.93551e-07	-3.59995	3	3	3	3	3	3	9	9	0.846659	-0.24193	0.987831	-0.021008	0.782446	-0.0514158	0.109182	0.259686	0.0122303	3.44288
Q86TG7	Retrotransposon-derived protein PEG10	PEG10	5	-2.55593	-3.30601	-2.40404	n. def.	-4.31946	n. def.	-3.51014	n. def.	-4.2117	0.99453	1.00909	1.35079	1.20028	0.412073	0.196127	1.0594	0.748989	0.269419	6.00537e-09	0.000213375	-3.87346	0	-4.92228	0.00140588	-4.55352	6.00537e-09	-4.18907	3	1	2	3	3	3	6	9	#DIV/0!	-1.56413	0.0888641	-1.10559	0.189759	-0.515309	0.173876	-0.425535	0.000213375	3.87346
Q7Z2K6	Endoplasmic reticulum metallopeptidase 1	ERMP1	3	-3.94044	-4.44849	n. def.	n. def.	-3.9206	-4.04219	-4.43002	-11.3889	-4.41168	-1.67644	-3.1273	-2.23021	-2.48372	-3.50221	-2.30756	-2.12147	-2.01874	-2.27857	0.00887713	0.049242	-1.84982	0.0861508	-1.2169	0.118651	-4.60395	0.00887713	-2.8098	2	2	3	3	3	3	7	9	0.500339	0.213075	0.458544	-2.54908	0.497498	-0.419847	0.657909	0.205058	0.049242	1.84982
Q96GN5	Cell division cycle-associated 7-like protein	CDCA7L	1	-0.0705471	-0.45245	0.45801	0.548981	1.70772	1.15741	0.908922	1.2568	0.948833	-3.41528	0.882109	-3.61996	n. def.	1.62993	1.56501	0.2668	-3.892	0.987925	0.118553	0.245201	2.02938	0.36623	-0.459435	0.277	1.91728	0.118553	1.41762	3	3	3	3	2	3	9	8	0.0529363	1.1597	0.0207144	1.05985	0.149855	3.64852	0.60878	1.17195	0.245201	-2.02938
Q15654	Thyroid receptor-interacting protein 6	TRIP6	9	-3.09801	-0.68273	-2.58138	n. def.	-2.54773	-4.12722	n. def.	-3.82636	-4.02625	0.663961	1.43286	0.900124	1.46382	1.33083	0.887371	1.23602	1.33007	0.716213	1.15929e-07	0.0153689	-3.11969	0.00542686	-4.56482	0.000294585	-5.02041	1.15929e-07	-4.09105	3	2	2	3	3	3	7	9	0.355271	-1.21677	0.153806	-1.8056	0.47004	0.228359	0.764716	0.0951207	0.0153688	3.11969
Q8WY36	HMG box transcription factor BBX	BBX	1	n. def.	n. def.	-8.11067	-10.591	n. def.	n. def.	n. def.	-9.91825	n. def.	-5.54779	n. def.	-7.11593	n. def.	n. def.	n. def.	n. def.	n. def.	n. def.	0.0644174	0	-1.77881	0	n. def.	0	n. def.	0.0644174	-3.20811	1	1	1	2	0	0	3	2	#DIV/0!	-2.48032	#DIV/0!	-1.80758	#DIV/0!	#DIV/0!	#DIV/0!	#DIV/0!	#DIV/0!	1.77881
Q9UDY4	DnaJ homolog subfamily B member 4	DNAJB4	5	-3.36533	-3.05477	-1.12552	-0.804264	-0.200579	-0.635862	-0.416405	0.0342751	-0.0426865	-0.697449	-0.51437	-0.807342	0.112473	0.0805492	0.171608	0.250322	0.358675	0.202236	0.0455445	0.0594178	-1.84215	0.0212722	-0.668445	0.0483608	-0.412017	0.0455445	-0.974205	3	3	3	3	3	3	9	9	0.0529212	1.96831	0.0292966	2.3736	0.000889777	0.794597	0.000629879	0.943465	0.0594178	1.84215
Q92643	GPI-anchor transamidase	PIGK	3	-3.37543	-1.92736	n. def.	-3.87378	n. def.	n. def.	n. def.	n. def.	-3.91841	n. def.	n. def.	-1.40601	n. def.	n. def.	n. def.	n. def.	n. def.	n. def.	1	0	-1.24538	0	n. def.	0	n. def.	1	-1.86773	2	1	1	1	0	0	4	1	#DIV/0!	-1.22238	#DIV/0!	-1.26701	#DIV/0!	#DIV/0!	#DIV/0!	#DIV/0!	#DIV/0!	1.24538
Q9GZV5	WW domain-containing transcription regulator protein 1	WWTR1	2	-2.98511	n. def.	-1.32139	n. def.	n. def.	n. def.	n. def.	-3.4396	-2.79758	0.387209	-0.769127	-2.86597	n. def.	n. def.	n. def.	n. def.	n. def.	n. def.	0.167935	0.493455	-1.07062	1	0	0	n. def.	0.167935	-1.55329	2	0	2	3	0	0	4	3	#DIV/0!	#DIV/0!	0.392127	-0.965345	#DIV/0!	#DIV/0!	#DIV/0!	#DIV/0!	0.493455	1.07062
P25942	Tumor necrosis factor receptor superfamily member 5	CD40	1	n. def.	n. def.	-4.68239	n. def.	n. def.	n. def.	n. def.	-5.50161	n. def.	-4.21295	-1.41918	-3.9449	-1.71881	n. def.	-1.15488	n. def.	n. def.	n. def.	0.0676259	0	-1.49005	0	n. def.	0	n. def.	0.0676259	-2.60186	1	0	1	3	2	0	2	5	#DIV/0!	#DIV/0!	#DIV/0!	-0.819222	0.229863	1.7555	#DIV/0!	#DIV/0!	#DIV/0!	1.49005
Q96FV9	THO complex subunit 1	THOC1	2	-3.93309	-4.57755	-5.58279	-3.98873	n. def.	n. def.	-4.89766	n. def.	n. def.	-2.62179	-4.03889	-2.04858	n. def.	-5.06631	n. def.	n. def.	n. def.	n. def.	0.140642	0.0780039	-1.79473	0	1.07758	0	n. def.	0.140642	-1.15207	3	1	1	3	1	0	5	4	#DIV/0!	0.709085	#DIV/0!	-0.199845	#DIV/0!	-2.16322	#DIV/0!	#DIV/0!	0.0780039	1.79473
Q6NUJ2	Uncharacterized protein C11orf87	C11orf87	1	-1.35159	-1.76756	-0.548731	-0.454172	0.613808	0.148703	-0.380478	-0.0424156	-0.342756	n. def.	-1.15105	n. def.	n. def.	-0.10276	-0.122164	-1.47639	n. def.	-0.844927	0.480192	0	-0.0715745	0.62719	0.215241	0.0451064	0.905443	0.480192	0.281104	3	3	3	1	2	2	9	5	0.0486435	1.32541	0.060611	0.96741	#DIV/0!	1.03859	#DIV/0!	-0.0096079	#DIV/0!	0.071575
Q01469	Fatty acid-binding protein 5	FABP5	15	4.5824	4.48147	4.52241	4.40828	4.22503	4.44881	4.64661	4.64052	4.60027	5.03881	5.66929	5.22368	6.22471	6.23686	6.20922	6.28582	6.19118	6.2712	3.06281e-07	0.0145187	-0.781829	1.13878e-05	-1.86289	1.00613e-06	-1.62027	3.06281e-07	-1.42166	3	3	3	3	3	3	9	9	0.0880219	-0.168056	0.0373714	0.10037	0.00819126	0.913004	0.00772644	0.938809	0.0145186	0.78183
Q92769	Histone deacetylase 2	HDAC2	6	-3.31295	n. def.	n. def.	n. def.	n. def.	n. def.	n. def.	n. def.	n. def.	-1.55982	-2.75091	-1.47207	-1.82891	n. def.	n. def.	-2.25396	-1.68653	-3.43009	1	0	-1.38535	0	n. def.	0	n. def.	1	-1.17262	1	0	0	3	1	3	1	7	#DIV/0!	#DIV/0!	#DIV/0!	#DIV/0!	#DIV/0!	0.0986953	0.466646	-0.52926	#DIV/0!	1.38535
Q8NFJ5	Retinoic acid-induced protein 3	GPRC5A	4	n. def.	-2.05404	n. def.	-1.82823	n. def.	n. def.	n. def.	n. def.	n. def.	1.28863	0.534964	0.772699	1.34662	-0.871597	-1.28468	0.437792	1.04685	0.0255966	0.00815762	0	-2.91947	0	-1.55835	0	n. def.	0.00815762	-2.30746	1	1	0	3	3	3	2	9	#DIV/0!	0.225811	#DIV/0!	#DIV/0!	0.251065	-1.13532	0.384164	-0.362016	#DIV/0!	2.91947
Q6N069	N-alpha-acetyltransferase 16, NatA auxiliary subunit	NAA16	5	n. def.	-4.36212	n. def.	n. def.	n. def.	n. def.	n. def.	n. def.	n. def.	n. def.	n. def.	-2.58227	n. def.	n. def.	n. def.	n. def.	-4.67711	n. def.	1	0	-1.77984	1	0	0	n. def.	1	-0.732426	1	0	0	1	0	1	1	2	#DIV/0!	#DIV/0!	#DIV/0!	#DIV/0!	#DIV/0!	#DIV/0!	#DIV/0!	-2.09484	#DIV/0!	1.77984
Q8N5C6	S1 RNA-binding domain-containing protein 1	SRBD1	2	-4.83208	-2.866	-3.59864	-3.5121	-5.24559	n. def.	n. def.	n. def.	n. def.	-2.29478	-2.52639	-1.80591	n. def.	-2.89338	-3.5513	-4.01213	-2.89535	-3.08563	0.033749	0.0636696	-1.55655	0.338485	-1.1565	0	n. def.	0.033749	-1.12777	3	2	0	3	2	3	5	8	0.576847	-0.613269	#DIV/0!	#DIV/0!	0.0704423	-1.01332	0.0503369	-1.12201	0.0636696	1.55655
Q8IY57	YY1-associated factor 2	YAF2	2	-6.88775	-7.82011	-7.32541	-8.72725	n. def.	n. def.	n. def.	n. def.	n. def.	-5.15271	-7.53097	-4.92827	-5.48386	-6.98864	-6.13355	-5.95739	-5.86948	-7.00334	0.0115563	0.167465	-1.47377	0	-2.52523	0	n. def.	0.0115563	-1.57366	3	1	0	3	3	3	4	9	#DIV/0!	-1.38283	#DIV/0!	#DIV/0!	0.74219	-0.331366	0.678135	-0.406084	0.167465	1.47377
Q9C0E2	Exportin-4	XPO4	2	-5.45159	n. def.	-3.01802	n. def.	n. def.	n. def.	n. def.	n. def.	n. def.	-2.59903	-2.073	-3.04658	-2.32573	-3.09077	-5.32199	-2.42232	-1.77703	-2.59741	0.140207	0.18748	-1.66193	0	n. def.	0	n. def.	0.140207	-1.42882	2	0	0	3	3	3	2	9	#DIV/0!	#DIV/0!	#DIV/0!	#DIV/0!	0.345362	-1.00662	0.459683	0.307286	0.187479	1.66193
Q7Z3B4	Nucleoporin p54	NUP54	4	-1.42303	-1.51342	-3.53077	n. def.	n. def.	n. def.	n. def.	n. def.	n. def.	0.167177	-0.268496	-0.51926	0.0806294	-3.12457	-0.88493	-0.0190544	-0.869028	-0.530365	0.057038	0.0530159	-1.94888	0	n. def.	0	n. def.	0.057038	-1.49264	3	0	0	3	3	3	3	9	#DIV/0!	#DIV/0!	#DIV/0!	#DIV/0!	0.319194	-1.10276	0.450274	-0.265956	0.0530159	1.94888
Q9Y256	CAAX prenyl protease 2	RCE1	2	-4.00491	n. def.	n. def.	-4.09638	n. def.	n. def.	n. def.	n. def.	n. def.	-2.88615	-2.36767	-3.15487	-2.49717	-2.1139	-2.02307	-2.0658	-2.37816	-1.99663	0.000351546	0	-1.20202	0	-1.885	0	n. def.	0.000351546	-1.6636	1	1	0	3	3	3	2	9	#DIV/0!	-0.091461	#DIV/0!	#DIV/0!	0.0960829	0.591516	0.0645465	0.656032	#DIV/0!	1.20202
Q9NZI7	Upstream-binding protein 1	UBP1	2	-4.58481	-4.52165	n. def.	n. def.	n. def.	n. def.	n. def.	n. def.	n. def.	-3.73734	n. def.	-2.9185	-3.9833	n. def.	n. def.	-3.03869	-3.83679	n. def.	0.0349706	0.0963523	-1.22531	0	n. def.	0	n. def.	0.0349706	-1.0503	2	0	0	2	1	2	2	5	#DIV/0!	#DIV/0!	#DIV/0!	#DIV/0!	#DIV/0!	-0.655376	0.865409	-0.10982	0.0963523	1.22531
Q53S33	BolA-like protein 3	BOLA3	2	n. def.	-3.93026	n. def.	-4.33055	n. def.	n. def.	n. def.	n. def.	n. def.	-1.46944	-2.26549	-1.67946	-1.54251	n. def.	n. def.	-2.25087	-1.36065	-3.86827	0.0160449	0	-2.12546	0	-2.78803	0	n. def.	0.0160449	-2.06802	1	1	0	3	1	3	2	7	#DIV/0!	-0.400291	#DIV/0!	#DIV/0!	#DIV/0!	0.262282	0.422707	-0.688467	#DIV/0!	2.12546
Q9UD71	Protein phosphatase 1 regulatory subunit 1B	PPP1R1B	1	n. def.	-6.43262	n. def.	n. def.	n. def.	n. def.	n. def.	n. def.	n. def.	-3.99194	-2.83535	-3.2267	-2.83768	-3.03035	-2.99884	-3.58245	-3.30479	-3.71275	1	0	-3.0813	0	n. def.	0	n. def.	1	-3.15253	1	0	0	3	3	3	1	9	#DIV/0!	#DIV/0!	#DIV/0!	#DIV/0!	0.315142	0.395709	0.640039	-0.182003	#DIV/0!	3.0813
Q8WVM7	Cohesin subunit SA-1	STAG1	2	-3.1142	-3.80328	n. def.	n. def.	n. def.	n. def.	n. def.	n. def.	n. def.	-0.618547	-3.4348	-1.76723	-3.13319	-3.411	-3.41247	-2.95871	-3.06711	-3.10376	0.358122	0.256561	-1.51855	0	n. def.	0	n. def.	0.358122	-0.691316	2	0	0	3	3	3	2	9	#DIV/0!	#DIV/0!	#DIV/0!	#DIV/0!	0.169134	-1.37869	0.249171	-1.103	0.256561	1.51855
Q9Y6V7	Probable ATP-dependent RNA helicase DDX49	DDX49	2	-2.66361	-4.37659	-3.45261	n. def.	-4.47481	n. def.	n. def.	n. def.	n. def.	-1.66803	-3.16511	-1.83836	-2.54201	-3.18572	-3.29266	n. def.	-3.94026	-3.21682	0.10147	0.13639	-1.27377	0	-1.46802	0	n. def.	0.10147	-0.885785	3	1	0	3	3	2	4	8	#DIV/0!	-0.97721	#DIV/0!	#DIV/0!	0.212313	-0.782962	0.135504	-1.35471	0.13639	1.27377
Q9BW60	Elongation of very long chain fatty acids protein 1	ELOVL1	1	-4.29495	-2.84929	-5.25165	-6.0192	n. def.	-6.60788	n. def.	n. def.	n. def.	n. def.	-4.40564	-1.75515	-1.92882	n. def.	-5.30697	-2.6094	n. def.	-3.86177	0.0872482	0.48906	-1.05157	0.256518	-2.69565	0	n. def.	0.0872482	-1.6933	3	2	0	2	2	2	5	6	0.100179	-2.18157	#DIV/0!	#DIV/0!	0.825681	-0.537497	0.92534	-0.155193	0.48906	1.05157
Q8TBP6	Solute carrier family 25 member 40	SLC25A40	2	n. def.	-4.46773	-4.42841	-4.5113	n. def.	-4.81006	n. def.	n. def.	n. def.	-2.81374	-3.8759	-3.03178	-3.29204	-3.27472	-4.03803	-4.71301	-2.9602	-3.3051	0.00622901	0.0632045	-1.20759	0.0464754	-1.12575	0	n. def.	0.00622901	-1.07609	2	2	0	3	3	3	4	9	0.293668	-0.212612	#DIV/0!	#DIV/0!	0.512477	-0.294457	0.54019	-0.418961	0.0632044	1.20759
Q9H3H3	UPF0696 protein C11orf68	C11orf68	5	0.514498	0.413958	0.47954	0.384611	0.476788	0.389038	0.754717	0.581453	0.599447	0.304703	0.652142	0.493614	1.36996	1.20145	1.16073	1.35336	1.55086	1.35544	0.0030029	0.898952	-0.0141544	0.000305575	-0.827232	0.000823117	-0.77468	0.0030029	-0.538689	3	3	3	3	3	3	9	9	0.279904	-0.0525195	0.0478979	0.175874	0.00308679	0.760558	0.00145017	0.936399	0.898952	0.0141544
Q9H5K3	Protein O-mannose kinase	POMK	1	n. def.	-5.63721	n. def.	n. def.	n. def.	-5.07048	n. def.	n. def.	n. def.	-4.01125	n. def.	-4.41677	-2.94719	n. def.	n. def.	-4.37653	-3.74262	-4.91679	0.0493267	0	-1.4232	0	-2.12329	0	n. def.	0.0493267	-1.28532	1	1	0	2	1	3	2	6	#DIV/0!	0.566725	#DIV/0!	#DIV/0!	#DIV/0!	1.26682	0.79533	-0.131305	#DIV/0!	1.4232
Q15527	Surfeit locus protein 2	SURF2	2	-7.30986	-8.94944	n. def.	-7.86686	n. def.	n. def.	n. def.	n. def.	n. def.	-5.43957	-8.06273	-6.66602	-4.80016	-8.48909	-7.80409	-6.65505	-5.81043	-8.1083	0.186919	0.309708	-1.40688	0	-0.835748	0	n. def.	0.186919	-1.17145	2	1	0	3	3	3	3	9	#DIV/0!	0.262789	#DIV/0!	#DIV/0!	0.832111	-0.308342	0.900227	-0.135152	0.309709	1.40688
P31151	Protein S100-A7	S100A7	1	-4.87607	n. def.	n. def.	n. def.	n. def.	n. def.	n. def.	n. def.	n. def.	-3.21438	n. def.	-2.38003	-4.39542	n. def.	-5.58407	-4.75552	-3.806	n. def.	1	0	-2.07886	0	n. def.	0	n. def.	1	-0.853497	1	0	0	2	2	2	1	6	#DIV/0!	#DIV/0!	#DIV/0!	#DIV/0!	0.0944057	-2.19254	0.143442	-1.48355	#DIV/0!	2.07886
Q9NRZ9	Lymphoid-specific helicase	HELLS	1	-4.68496	-4.0883	n. def.	n. def.	-4.54898	n. def.	n. def.	n. def.	n. def.	-2.84034	-3.97157	-2.90512	-3.05134	n. def.	n. def.	-3.63587	-3.34655	n. def.	0.00559958	0.115831	-1.14762	0	-1.49765	0	n. def.	0.00559958	-1.14895	2	1	0	3	1	2	3	6	#DIV/0!	-0.162354	#DIV/0!	#DIV/0!	#DIV/0!	0.187677	0.639398	-0.2522	0.115831	1.14762
O43823	A-kinase anchor protein 8	AKAP8	1	n. def.	-2.39292	-3.78551	n. def.	n. def.	n. def.	n. def.	n. def.	n. def.	n. def.	-1.81161	n. def.	-2.06483	-2.04075	-2.63639	-2.321	-2.58779	-3.8628	0.330375	0	-1.2776	0	n. def.	0	n. def.	0.330375	-0.614191	2	0	0	1	3	3	2	7	#DIV/0!	#DIV/0!	#DIV/0!	#DIV/0!	#DIV/0!	-0.435711	#DIV/0!	-1.11225	#DIV/0!	1.2776
Q13572	Inositol-tetrakisphosphate 1-kinase	ITPK1	1	n. def.	-4.09782	n. def.	n. def.	n. def.	n. def.	n. def.	n. def.	n. def.	n. def.	n. def.	-2.79916	-3.13203	-3.3045	n. def.	-3.24168	n. def.	n. def.	1	0	-1.29866	0	n. def.	0	n. def.	1	-0.978475	1	0	0	1	2	1	1	4	#DIV/0!	#DIV/0!	#DIV/0!	#DIV/0!	#DIV/0!	-0.419107	#DIV/0!	-0.442522	#DIV/0!	1.29866
Q70CQ2	Ubiquitin carboxyl-terminal hydrolase 34	USP34	1	-3.09985	-3.67151	-3.40855	-2.7581	-2.71858	n. def.	n. def.	n. def.	n. def.	n. def.	-1.82628	n. def.	n. def.	-3.03783	-2.9034	-2.99673	-2.97857	n. def.	0.232034	0	-1.56702	0.0801773	0.232273	0	n. def.	0.232034	-0.382755	3	2	0	1	2	2	5	5	0.0548333	0.654961	#DIV/0!	#DIV/0!	#DIV/0!	-1.14433	#DIV/0!	-1.16137	#DIV/0!	1.56702
Q01831	DNA repair protein complementing XP-C cells	XPC	1	-4.15313	n. def.	n. def.	n. def.	-2.43202	n. def.	n. def.	n. def.	n. def.	n. def.	n. def.	-1.18165	-3.21442	n. def.	n. def.	n. def.	-2.30179	n. def.	0.364314	0	-2.97149	0	0.782396	0	n. def.	0.364314	-1.05996	1	1	0	1	1	1	2	3	#DIV/0!	1.72111	#DIV/0!	#DIV/0!	#DIV/0!	-2.03277	#DIV/0!	-1.12014	#DIV/0!	2.97148
P30536	Translocator protein	TSPO	1	n. def.	-5.42769	-1.31709	n. def.	n. def.	n. def.	n. def.	n. def.	n. def.	-1.22316	n. def.	-1.66229	-1.58811	-2.28043	-2.99717	-1.87777	-2.13547	-2.59697	0.186164	0.449084	-1.92967	0	n. def.	0	n. def.	0.186164	-1.32722	2	0	0	2	3	3	2	8	#DIV/0!	#DIV/0!	#DIV/0!	#DIV/0!	0.22172	-0.845848	0.0959674	-0.760678	0.449084	1.92967
O14907	Tax1-binding protein 3	TAX1BP3	1	-2.45399	-2.3234	-2.60847	-2.35019	-1.89087	-2.30167	-1.74933	-1.73798	-2.57434	-2.98545	-2.95808	-3.4607	-2.57037	-2.00118	-2.92476	-2.08461	-2.51354	-2.00036	0.0760597	0.0211927	0.672787	0.357487	0.317856	0.605019	0.17896	0.0760597	0.389868	3	3	3	3	3	3	9	9	0.168431	0.281044	0.201272	0.441409	0.113322	0.635974	0.0147758	0.935236	0.0211926	-0.672787
P00374	Dihydrofolate reductase	DHFR	1	n. def.	n. def.	n. def.	n. def.	n. def.	-3.35124	-3.50676	n. def.	n. def.	-4.04407	-3.56994	-3.16823	-3.35492	-3.45113	-3.68695	-2.78238	-2.51541	-2.69007	0.646766	0	n. def.	0	0.14643	0	-0.844136	0.646766	-0.17754	0	1	1	3	3	3	2	9	#DIV/0!	#DIV/0!	#DIV/0!	#DIV/0!	0.740581	0.096414	0.0245472	0.931459	#DIV/0!	#DIV/0!
P41567	Eukaryotic translation initiation factor 1	EIF1	9	1.16407	0.939732	1.08593	1.16724	0.836067	0.90908	1.44294	1.08514	1.39575	1.139	1.15488	1.26661	1.75217	1.81062	1.86581	2.12848	2.22192	1.98642	0.0015551	0.18393	-0.123587	0.00136452	-0.838739	0.00361419	-0.804331	0.0015551	-0.588886	3	3	3	3	3	3	9	9	0.484243	-0.0924473	0.133078	0.244702	0.000275634	0.622705	0.000309319	0.925446	0.183929	0.123587
P51452	Dual specificity protein phosphatase 3	DUSP3	5	-1.62522	-1.71271	-1.51964	-1.58311	-1.51117	-1.61848	-1.37253	-1.1358	-1.16311	n. def.	-1.81859	-1.76863	-0.905121	-1.60957	-1.16989	-0.626869	-0.804052	-1.17569	0.177533	0.100892	0.17442	0.174514	-0.342722	0.117155	-0.354941	0.177533	-0.236504	3	3	3	2	3	3	9	8	0.493507	0.048268	0.0132939	0.395374	0.123404	0.56541	0.0216064	0.924734	0.100894	-0.174419
O60701	UDP-glucose 6-dehydrogenase	UGDH	24	3.22812	3.03427	3.27692	3.75444	3.52565	3.71912	4.02033	4.05254	4.06943	3.15026	3.35138	3.32817	4.06638	4.16461	4.10114	4.20312	4.23803	4.14374	0.259764	0.377305	-0.0968335	0.00441605	-0.444308	0.00897616	-0.14753	0.259764	-0.229557	3	3	3	3	3	3	9	9	0.00904912	0.486635	0.000327106	0.867664	0.000279891	0.834109	0.000186646	0.91836	0.377304	0.0968337
P29218	Inositol monophosphatase 1	IMPA1	10	1.12827	0.636335	0.745873	0.730976	1.00022	0.934807	1.42158	0.894482	1.16996	0.788414	1.15198	0.994463	1.89378	1.86121	1.77009	1.81968	2.14069	1.72636	0.00333585	0.481605	-0.141457	0.000433335	-0.953028	0.0204991	-0.733568	0.00333585	-0.609351	3	3	3	3	3	3	9	9	0.775282	0.0518387	0.20169	0.325179	0.00150239	0.86341	0.00499064	0.91729	0.481605	0.141457
Q9BQE3	Tubulin alpha-1C chain	TUBA1C	27	8.48538	8.41711	8.50634	8.98934	8.81109	8.92726	9.02026	8.8909	8.89922	7.91359	8.11296	7.96678	8.70602	8.67066	8.64858	8.91182	8.95576	8.8753	0.146805	0.00195831	0.471834	0.0129667	0.234139	0.662577	0.0225016	0.146805	0.242825	3	3	3	3	3	3	9	9	0.00170862	0.439618	0.00071539	0.467187	0.000396432	0.677313	0.000137986	0.916519	0.0019583	-0.471834
Q9Y2L1	Exosome complex exonuclease RRP44	DIS3	16	0.340349	0.469229	0.403395	-0.0915165	0.666964	0.562077	0.604303	0.705545	0.631687	0.44198	0.678925	0.178987	1.06617	1.23466	1.02709	1.13742	1.43851	1.46518	0.0107905	0.855396	-0.0289733	0.0410686	-0.730134	0.00306083	-0.699859	0.0107905	-0.486322	3	3	3	3	3	3	9	9	0.921647	-0.0251496	0.00715302	0.242854	0.0128087	0.676011	0.00690188	0.91374	0.855396	0.0289733
Q9UNK0	Syntaxin-8	STX8	5	3.00363	2.88999	3.03886	3.17308	3.27499	3.21779	3.48089	3.40277	3.23759	3.05069	3.34431	2.99293	3.68052	3.75885	3.83339	3.96974	4.10442	4.04849	0.00939387	0.2666	-0.151819	0.000542691	-0.535631	0.00122264	-0.667133	0.00939387	-0.451528	3	3	3	3	3	3	9	9	0.0104224	0.244462	0.00943014	0.396256	0.0058793	0.628274	0.00139784	0.91157	0.266599	0.15182
P55957	BH3-interacting domain death agonist	BID	4	0.0767593	-0.299387	0.113308	-0.371447	-0.940453	-0.701683	-1.20706	-1.62326	-1.19161	-0.919437	-0.0812283	-0.196669	0.0339413	0.172449	0.203978	0.31381	0.464535	0.742777	0.00868062	0.284307	0.362672	0.00952157	-0.807983	0.000615222	-1.84769	0.00868062	-0.764333	3	3	3	3	3	3	9	9	0.039733	-0.634754	0.002518	-1.30421	0.115609	0.535901	0.0356726	0.906152	0.284307	-0.362672
P12268	Inosine-5'-monophosphate dehydrogenase 2	IMPDH2	27	4.76753	4.64891	4.719	4.62326	4.48914	4.48311	4.80379	4.77546	4.73621	5.65928	5.69032	5.76335	6.58173	6.40892	6.44553	6.58541	6.73082	6.50897	1.07863e-08	2.78326e-05	-0.992503	9.76765e-06	-1.94689	1.11407e-05	-1.83658	1.07863e-08	-1.59199	3	3	3	3	3	3	9	9	0.0347307	-0.179977	0.204407	0.0600053	0.000221122	0.77441	0.000231549	0.904084	2.78323e-05	0.992504
Q15819	Ubiquitin-conjugating enzyme E2 variant 2	UBE2V2	7	1.83679	2.10795	2.60411	2.62856	1.80271	2.65299	2.72089	2.50156	2.3734	2.01824	2.49801	1.6655	2.95045	2.55124	2.50141	3.03881	3.08234	2.77009	0.31476	0.72932	0.122367	0.383915	-0.306273	0.0374196	-0.431793	0.31476	-0.205233	3	3	3	3	3	3	9	9	0.644776	0.178474	0.229769	0.349002	0.0959932	0.607113	0.0255797	0.903162	0.72932	-0.122366
Q9BY32	Inosine triphosphate pyrophosphatase	ITPA	7	0.218422	0.370872	0.263981	0.258883	-0.325705	0.339281	0.534872	0.411371	0.698402	-0.333366	0.204655	0.0178165	0.577959	0.629536	0.392677	0.878521	0.953384	0.761627	0.403584	0.121687	0.32139	0.116431	-0.442571	0.0342082	-0.316296	0.403584	-0.145825	3	3	3	3	3	3	9	9	0.417517	-0.193605	0.0494058	0.26379	0.0302006	0.570356	0.00573517	0.901476	0.121687	-0.32139
Q9BRD0	BUD13 homolog	BUD13	1	-0.130341	-0.48472	0.465721	0.577545	1.80302	1.43101	-0.491112	0.69499	0.404251	-4.04751	-1.75008	n. def.	n. def.	-0.496307	-1.18703	-3.65716	n. def.	-0.828911	0.00106081	0.0545647	2.84901	0.0288965	2.11219	0.123466	2.44575	0.00106081	2.46898	3	3	3	2	2	2	9	6	0.0444928	1.3203	0.606212	0.25249	0.228485	2.05713	0.753353	0.655757	0.0545647	-2.84901
Q92609	TBC1 domain family member 5	TBC1D5	2	n. def.	-7.06826	n. def.	-6.20145	-4.91903	-5.06234	-3.86445	-4.9282	-6.84546	-2.75197	-8.35597	-4.42714	-2.70448	-7.43823	-7.45619	-2.79837	-8.09684	-7.94608	0.836274	0	-1.8899	0.786795	0.472024	0.612728	1.06772	0.836274	0.219429	1	3	3	3	3	3	7	9	#DIV/0!	1.67399	#DIV/0!	1.85556	0.779101	-0.68794	0.670757	-1.10207	#DIV/0!	1.8899
P61081	NEDD8-conjugating enzyme Ubc12	UBE2M	7	2.42496	2.34546	2.45169	2.36275	2.29408	2.33112	2.50768	2.51785	2.48428	1.72329	2.13072	1.96144	2.63452	2.65384	2.55043	2.76963	2.86813	2.86102	0.739253	0.0186071	0.468889	0.00162776	-0.283609	0.000580104	-0.329656	0.739253	-0.0481256	3	3	3	3	3	3	9	9	0.106309	-0.0780523	0.0454616	0.0959003	0.00528689	0.674446	0.00186252	0.894445	0.0186071	-0.468889
Q9BV86	N-terminal Xaa-Pro-Lys N-methyltransferase 1	NTMT1	5	-0.182535	-0.0779819	-0.125631	-0.131498	-0.0805779	-0.122614	-0.104248	-0.166983	-0.0549793	-0.986149	-0.413753	-0.572304	0.22024	0.0961876	0.258488	0.120758	0.175772	0.409304	0.804235	0.0379908	0.528686	0.00414396	-0.303202	0.0217349	-0.344014	0.804235	-0.0395101	3	3	3	3	3	3	9	9	0.640987	0.0171528	0.675452	0.0199795	0.00875752	0.84904	0.00969922	0.89268	0.0379908	-0.528686
Q8TAM6	Ermin	ERMN	1	-0.352085	-1.06541	0.229111	0.355043	0.342272	0.160439	0.67293	0.605473	0.671141	n. def.	-2.69426	n. def.	n. def.	-1.54017	-1.95861	-2.44225	n. def.	-1.90055	5.54482e-06	0	2.29813	0.00138362	2.0353	0.000817154	2.82125	5.54482e-06	2.28705	3	3	3	1	2	2	9	5	0.146779	0.682047	0.0493497	1.04598	#DIV/0!	0.944871	#DIV/0!	0.522854	#DIV/0!	-2.29813
P61587	Rho-related GTP-binding protein RhoE	RND3	1	n. def.	n. def.	n. def.	-3.83883	n. def.	n. def.	-3.38844	-3.66202	n. def.	n. def.	-3.53802	-4.03349	-2.45886	-2.81023	-2.86034	-2.76427	-2.77716	-3.14013	0.0953131	0	n. def.	0	-1.12903	0.0443196	-0.631376	0.0953131	-0.581952	0	1	2	2	3	3	3	8	#DIV/0!	#DIV/0!	#DIV/0!	#DIV/0!	0.0221957	1.07595	0.0352504	0.8919	#DIV/0!	#DIV/0!
P17275	Transcription factor jun-B	JUNB	4	-3.19205	-2.68717	-3.58073	-2.7396	-2.67926	-2.63183	-2.06528	-3.3338	-2.95239	-1.18398	-1.2553	-1.2946	-0.470448	-0.239122	-0.38315	-0.136131	-0.589083	-0.339134	1.75575e-08	0.00185164	-1.90869	6.27736e-06	-2.31932	0.00364518	-2.42904	1.75575e-08	-2.21902	3	3	3	3	3	3	9	9	0.145737	0.469754	0.463395	0.369498	0.000298345	0.880388	0.00273868	0.889845	0.00185164	1.90869
P53041	Serine/threonine-protein phosphatase 5	PPP5C	5	-0.294729	-0.35545	-0.528763	-0.551519	-0.186455	-0.624756	-0.087162	-0.435282	-0.21513	-0.745308	-0.410742	-0.615616	0.144457	0.0497799	0.240217	0.332766	0.355995	0.206743	0.0577943	0.175031	0.197575	0.0149091	-0.599061	0.00820873	-0.544359	0.0577943	-0.315282	3	3	3	3	3	3	9	9	0.70863	-0.0612628	0.299388	0.147123	0.00276867	0.735373	0.00118165	0.889057	0.175031	-0.197575
P82094	TATA element modulatory factor	TMF1	2	-3.32906	-1.60923	-4.21871	-2.15354	n. def.	n. def.	n. def.	-3.76695	-3.26354	-0.0566807	n. def.	-3.35852	-2.42088	n. def.	n. def.	n. def.	-3.65749	-4.66281	0.792858	0.456887	-1.34473	0	0.26734	0.370024	0.644901	0.792858	-0.225564	3	1	2	2	1	2	6	5	#DIV/0!	0.898795	0.676829	-0.462913	#DIV/0!	-0.713277	0.291166	-2.45255	0.456887	1.34473
P18085	ADP-ribosylation factor 4	ARF4	11	2.03019	1.86375	1.99944	2.03598	1.77984	2.14435	2.37127	2.41835	2.34802	1.56583	1.939	1.49087	2.33111	2.32627	2.26953	2.5351	2.58435	2.54014	0.683142	0.112759	0.299231	0.0426747	-0.322249	0.00257129	-0.173978	0.683142	-0.0656651	3	3	3	3	3	3	9	9	0.861377	0.0222563	0.00167457	0.414751	0.0100417	0.643736	0.00312011	0.887959	0.112759	-0.299231
Q8WWV3	Reticulon-4-interacting protein 1, mitochondrial	RTN4IP1	1	-4.39302	-3.4809	-4.1166	-4.12957	-3.18196	n. def.	-4.3139	-4.22181	-3.1856	0.51527	-3.20519	-3.55003	-4.16985	-4.01188	-3.69832	-4.8105	-4.60934	-3.70619	0.498322	0.222718	-1.91685	0.498117	0.304254	0.398735	0.468237	0.498322	-0.406138	3	2	3	3	3	3	8	9	0.541245	0.341072	0.852126	0.089732	0.224223	-1.88004	0.163094	-2.29536	0.222719	1.91685
Q8IV08	5'-3' exonuclease PLD3	PLD3	1	n. def.	-3.51641	-3.44323	-3.26921	-2.67043	-2.88795	-2.65575	-2.22004	-2.51641	n. def.	n. def.	n. def.	-3.32117	-1.98414	n. def.	-4.14661	-4.23372	n. def.	0.244815	0	n. def.	0.63293	-0.289879	0.00200068	1.7261	0.244815	0.52398	2	3	3	0	2	2	8	4	0.0993002	0.537292	0.00908755	1.01576	#DIV/0!	#DIV/0!	#DIV/0!	#DIV/0!	#DIV/0!	#DIV/0!
O95274	Ly6/PLAUR domain-containing protein 3	LYPD3	1	n. def.	-5.18131	n. def.	n. def.	n. def.	n. def.	-4.9456	n. def.	-4.43188	-4.77175	-3.27498	-4.37935	-3.9485	-3.86183	-4.47338	-5.09263	-4.98276	-5.1741	0.326221	0	-1.03929	0	n. def.	0.149203	0.394425	0.326221	-0.41301	1	0	2	3	3	3	3	9	#DIV/0!	#DIV/0!	#DIV/0!	0.492575	0.927072	0.0474587	0.105486	-0.941137	#DIV/0!	1.03929
Q9P0S2	Cytochrome c oxidase assembly protein COX16 homolog, mitochondrial	COX16	2	-0.43469	-3.0064	-3.10996	-2.65533	-2.08568	-3.1612	-1.93107	-2.71044	-2.52644	-0.976336	-0.131313	-1.62376	-2.10021	n. def.	-2.26412	n. def.	-3.36029	-2.1625	0.222693	0.262	-1.27321	0.346516	-0.451906	0.540216	0.372082	0.222693	-0.599709	3	3	3	3	2	2	9	7	0.653002	-0.450386	0.83159	-0.205632	0.108305	-1.27169	0.0810236	-1.85093	0.262	1.27321
Q92504	Zinc transporter SLC39A7	SLC39A7	1	-8.30408	-8.5588	-6.16012	n. def.	-7.688	n. def.	-7.17752	-5.60967	n. def.	-2.87098	-9.06814	-5.42513	-5.99454	n. def.	n. def.	-5.98472	-6.79535	-7.48024	0.28266	0.3887	-1.88625	0	-1.69346	0.686228	0.359837	0.28266	-1.0184	3	1	2	3	1	3	6	7	#DIV/0!	-0.0136683	0.344005	1.28074	#DIV/0!	-0.20646	0.629249	-0.965352	0.3887	1.88625
Q9BVA1	Tubulin beta-2B chain	TUBB2B	30	3.65329	3.42797	3.59574	4.1906	4.13069	4.20366	4.19993	4.27887	4.19764	3.65038	3.44304	3.98131	4.35641	4.22902	4.28764	4.49266	4.77095	4.47424	0.278007	0.480717	-0.132577	0.0546212	-0.116042	0.0237694	-0.353805	0.278007	-0.200808	3	3	3	3	3	3	9	9	0.000983234	0.615981	0.000784882	0.666477	0.0204207	0.599446	0.00846245	0.887705	0.480717	0.132577
Q96FW1	Ubiquitin thioesterase OTUB1	OTUB1	11	1.74019	1.38971	1.66225	1.60576	1.8011	1.57422	2.10609	1.92916	1.87238	2.10133	2.45632	2.06101	2.88222	2.94864	3.01863	3.09271	3.16161	3.02742	1.05021e-05	0.0208165	-0.608834	9.17021e-05	-1.28947	0.000151001	-1.12471	1.05021e-05	-1.00767	3	3	3	3	3	3	9	9	0.647901	0.0629773	0.0433462	0.371823	0.00483497	0.743614	0.00250576	0.887697	0.0208166	0.608834
Q13751	Laminin subunit beta-3	LAMB3	3	-4.36079	-4.78652	-3.67376	-4.12859	-3.5524	-4.06791	-4.73346	-2.27564	-4.16837	-2.63434	-4.06606	-2.85954	-2.10206	-2.12807	-1.99265	-3.87047	-3.88511	-4.19268	0.0396416	0.119353	-1.08705	0.000601212	-1.84204	0.749356	0.25693	0.0396416	-0.890718	3	3	3	3	3	3	9	9	0.391267	0.357392	0.53629	0.547869	0.0673552	1.11238	0.156279	-0.796108	0.119353	1.08705
Q9BZE9	Tether containing UBX domain for GLUT4	ASPSCR1	3	-0.799648	-1.52924	-0.680948	0.24078	0.632744	0.0108623	-0.268053	-0.0505943	-0.387245	n. def.	-1.21916	n. def.	-5.25932	-0.491163	-1.00704	-2.3576	-4.5986	-1.2458	0.00964791	0	0.215879	0.169432	2.5473	0.065244	2.4987	0.00964791	1.99665	3	3	3	1	3	3	9	7	0.0156175	1.29807	0.0532917	0.767982	#DIV/0!	-1.03335	#DIV/0!	-1.51484	#DIV/0!	-0.215878
O43924	Retinal rod rhodopsin-sensitive cGMP 3',5'-cyclic phosphodiesterase subunit delta	PDE6D	2	-4.77395	-4.49401	n. def.	-4.51264	n. def.	-3.88619	n. def.	n. def.	-2.91066	-1.81217	n. def.	-3.69555	-2.85255	-2.36655	-4.63034	-2.4935	-3.86291	-2.81088	0.0564938	0.186972	-1.88011	0.391981	-0.916267	0	0.145105	0.0564938	-1.04993	2	2	1	2	3	3	5	8	0.332819	0.43456	#DIV/0!	1.72332	0.671993	-0.529287	0.754733	-0.301903	0.186972	1.88011
Q8N442	Translation factor GUF1, mitochondrial	GUF1	1	-4.23324	n. def.	n. def.	n. def.	-3.74903	n. def.	-1.63598	-3.26393	-3.46019	-0.555469	-3.97654	-0.832298	-1.6758	n. def.	-2.19882	-3.83172	-1.35225	-3.55391	0.178164	0	-2.44514	0	-1.81172	0.903405	0.125928	0.178164	-1.02137	1	1	3	3	2	3	5	8	#DIV/0!	0.484211	#DIV/0!	1.44654	0.92347	-0.149207	0.451279	-1.12452	#DIV/0!	2.44514
Q8N543	Prolyl 3-hydroxylase OGFOD1	OGFOD1	2	-2.67699	-2.40687	-2.4997	-2.28374	-1.6322	-1.65708	-1.57232	-1.35916	-1.62871	-4.53439	-2.70779	-3.46707	-3.97492	-1.6814	-1.42681	-3.34003	-2.36344	-3.72217	0.0149154	0.123666	1.04189	0.580361	0.503373	0.0171194	1.62182	0.0149154	1.05569	3	3	3	3	3	3	9	9	0.0420916	0.670186	0.000906575	1.00779	0.279923	1.20871	0.555885	0.427871	0.123666	-1.04189
P10586	Receptor-type tyrosine-protein phosphatase F	PTPRF	4	-4.17868	-2.18608	-1.96671	-2.27796	-2.02904	-1.27285	-1.91033	-2.12893	-2.00778	-0.67544	-2.20595	-0.839645	-2.56513	-2.5011	-2.04201	-1.63635	-2.48335	-2.15054	0.382314	0.146549	-1.53681	0.212942	0.50946	0.784441	0.0744012	0.382314	-0.31765	3	3	3	3	3	3	9	9	0.297138	0.917204	0.341753	0.761474	0.0922637	-1.12907	0.193379	-0.849737	0.146549	1.53681
Q8NBN7	Retinol dehydrogenase 13	RDH13	4	-3.27856	-1.3757	-1.2448	-0.799784	-1.67262	-1.18324	-0.710127	-1.34201	-0.559591	-0.38183	-0.842182	-0.290264	-1.39248	-1.04737	-0.658884	-0.858427	-0.899139	-1.06227	0.0906775	0.0977042	-1.46159	0.603462	-0.185635	0.79328	0.0693696	0.0906775	-0.525954	3	3	3	3	3	3	9	9	0.348044	0.747807	0.192308	1.09578	0.124275	-0.528153	0.0748317	-0.435186	0.0977043	1.46159
Q9Y4I1	Unconventional myosin-Va	MYO5A	3	-1.80479	-3.82523	-4.15105	n. def.	-2.40162	-2.82095	-1.94279	-2.32933	-2.51618	-1.84933	-2.20536	-2.05212	-1.81055	-3.45188	n. def.	-2.30662	n. def.	n. def.	0.297333	0.173727	-1.22475	0.983363	0.0199318	0	0.0438487	0.297333	-0.444683	3	2	3	3	2	1	8	6	0.547493	0.649073	0.255851	0.99759	0.411568	-0.595613	#DIV/0!	-0.271013	0.173727	1.22475
O43933	Peroxisome biogenesis factor 1	PEX1	1	-2.95866	-2.81114	-2.3358	-2.6814	-2.68696	-2.11023	-1.97209	-1.93716	-3.56597	n. def.	-1.46109	n. def.	-2.41091	-2.44399	-1.71905	-2.91601	n. def.	-2.10868	0.1907	0	-1.24077	0.377463	-0.301551	0.97997	0.0206019	0.1907	-0.385537	3	3	3	1	3	2	9	6	0.479313	0.209002	0.73069	0.210125	#DIV/0!	-0.730222	#DIV/0!	-1.05125	#DIV/0!	1.24077
O95167	NADH dehydrogenase [ubiquinone] 1 alpha subcomplex subunit 3	NDUFA3	1	-2.2484	-3.20752	n. def.	n. def.	n. def.	n. def.	n. def.	n. def.	n. def.	-1.95935	n. def.	-1.12271	-2.78086	n. def.	n. def.	n. def.	n. def.	n. def.	0.357816	0.20316	-1.18693	0	n. def.	1	0	0.357816	-0.773653	2	0	0	2	1	0	2	3	#DIV/0!	#DIV/0!	#DIV/0!	#DIV/0!	#DIV/0!	-1.23983	#DIV/0!	#DIV/0!	0.20316	1.18693
Q460N5	Protein mono-ADP-ribosyltransferase PARP14	PARP14	2	-3.84409	-3.92595	n. def.	n. def.	n. def.	n. def.	n. def.	n. def.	n. def.	n. def.	n. def.	-1.71624	n. def.	n. def.	-1.73065	n. def.	n. def.	n. def.	0.000369412	0	-2.16878	0	n. def.	1	0	0.000369412	-2.16158	2	0	0	1	1	0	2	2	#DIV/0!	#DIV/0!	#DIV/0!	#DIV/0!	#DIV/0!	-0.01441	#DIV/0!	#DIV/0!	#DIV/0!	2.16878
Q9C0F1	Centrosomal protein of 44 kDa	CEP44	1	-3.86363	n. def.	-3.26657	-2.90701	-2.09056	-2.18683	-2.88415	-2.92663	-2.93037	n. def.	-1.93782	n. def.	n. def.	-1.79499	-1.89633	-3.59252	n. def.	-2.2132	0.129164	0	-1.62728	0.199403	-0.549143	0.984488	-0.0108557	0.129164	-0.594998	2	3	3	1	2	2	8	5	0.061263	1.1703	0.0616641	0.651384	#DIV/0!	0.0921575	#DIV/0!	-0.965043	#DIV/0!	1.62728
Q9UQB8	Brain-specific angiogenesis inhibitor 1-associated protein 2	BAIAP2	4	-1.701	-2.99954	-2.56854	-3.17001	-3.51497	-3.53513	-2.75423	-3.47131	-3.89092	-0.980509	-2.03862	-0.739206	-2.29186	-3.99037	-2.80548	-2.96173	-2.26799	-4.82423	0.299532	0.101477	-1.17025	0.505546	-0.377464	0.981229	-0.0208314	0.299532	-0.522849	3	3	3	3	3	3	9	9	0.0696661	-0.983675	0.133885	-0.949122	0.0504827	-1.77646	0.0714633	-2.09854	0.101477	1.17025
Q06210	Glutamine--fructose-6-phosphate aminotransferase [isomerizing] 1	GFPT1	20	2.12199	2.30994	2.05795	2.25175	1.94464	2.03356	2.55926	2.4817	2.66845	2.23833	2.59806	1.99795	3.03679	2.71572	3.01719	3.04325	3.34115	3.10982	0.00753984	0.578373	-0.114817	0.00360518	-0.846582	0.00483005	-0.594939	0.00753984	-0.518779	3	3	3	3	3	3	9	9	0.505201	-0.0866423	0.011966	0.40651	0.0335948	0.645123	0.0106956	0.886631	0.578372	0.114817
Q9BUF5	Tubulin beta-6 chain	TUBB6	20	0.775253	0.717159	0.591867	0.943043	-0.11606	0.742248	0.85055	0.706171	0.762335	0.113676	0.0339012	-0.0414371	1.21952	0.71891	0.559399	0.843462	1.58017	0.278141	0.731827	0.000717402	0.65938	0.461944	-0.309533	0.75351	-0.127572	0.731827	0.0740916	3	3	3	3	3	3	9	9	0.629611	-0.171683	0.317063	0.0782585	0.0173784	0.79723	0.0848538	0.865211	0.000717403	-0.65938
P61254	60S ribosomal protein L26	RPL26	10	n. def.	n. def.	-3.32563	n. def.	n. def.	n. def.	n. def.	-1.59016	n. def.	-0.942213	n. def.	-0.778603	-0.973682	-2.01674	-1.46392	-1.02047	-1.49903	-1.78642	0.0425954	0	-2.46522	0	n. def.	0	-0.15486	0.0425954	-1.14776	1	0	1	2	3	3	2	8	#DIV/0!	#DIV/0!	#DIV/0!	1.73547	0.210952	-0.624375	0.146231	-0.574896	#DIV/0!	2.46522
P40937	Replication factor C subunit 5	RFC5	5	-0.538715	-1.70836	-2.49965	-2.06354	-2.20058	-3.16687	-1.47504	0.309687	-1.69169	-0.401396	-1.08908	0.543547	-0.628456	-1.82003	-1.79961	-0.853592	-0.434839	-1.0791	0.0676633	0.162363	-1.2666	0.113396	-1.06096	0.817338	-0.163168	0.0676633	-0.830243	3	3	3	3	3	3	9	9	0.250901	-0.894755	0.50092	0.629895	0.148422	-1.10039	0.405284	-0.473534	0.162363	1.2666
Q5W111	SPRY domain-containing protein 7	SPRYD7	1	-2.89342	-3.88224	n. def.	n. def.	-2.83006	-3.60775	-2.9938	-2.45744	-2.94266	-2.37609	-2.03218	-2.56886	n. def.	-2.35096	-2.68899	n. def.	-2.59706	-2.48431	0.00782945	0.0857581	-1.06212	0.241025	-0.698928	0.335089	-0.257284	0.00782945	-0.644132	2	2	3	3	2	2	7	7	0.813432	0.168926	0.263287	0.589864	0.475158	-0.194268	0.375274	-0.214974	0.0857581	1.06212
O75822	Eukaryotic translation initiation factor 3 subunit J	EIF3J	11	2.07761	1.85872	1.66953	1.64582	1.76741	1.60879	2.22912	2.09343	2.06911	1.8557	2.07627	1.58514	2.79292	2.49634	2.41414	2.70153	2.79178	2.68036	0.00970073	0.880427	0.0295862	0.00200058	-0.893794	0.000598572	-0.594002	0.00970073	-0.48607	3	3	3	3	3	3	9	9	0.200963	-0.194612	0.110114	0.261935	0.0162993	0.728769	0.00373843	0.885523	0.880426	-0.0295863
O75348	V-type proton ATPase subunit G 1	ATP6V1G1	3	-2.87047	-3.2613	-1.03397	-1.21098	-1.04107	-0.819624	-0.478268	-0.727678	-0.592793	-1.64637	-0.563147	-1.93254	-0.75775	0.0839348	-0.20606	-0.386019	-0.62694	0.0354996	0.12146	0.277932	-1.00789	0.0546681	-0.730598	0.255708	-0.27376	0.12146	-0.67075	3	3	3	3	3	3	9	9	0.121417	1.36469	0.0606058	1.789	0.0882481	1.0874	0.0834595	1.05487	0.277932	1.00789
Q6Y7W6	GRB10-interacting GYF protein 2	GIGYF2	5	-1.73252	-1.32586	-1.45257	-2.00611	-0.0357571	0.326355	0.617592	-3.31306	-2.06315	-0.935469	0.516701	-0.847149	-1.78286	-3.04901	-1.34841	-1.65802	-0.73929	-1.45904	0.948225	0.0896488	-1.08168	0.168397	1.48826	0.813324	-0.300755	0.948225	0.0352756	3	3	3	3	3	3	9	9	0.273435	0.93181	0.946937	-0.082558	0.0775265	-1.63812	0.189335	-0.863479	0.0896489	1.08168
Q9NZ63	Telomere length and silencing protein 1 homolog	C9orf78	1	2.91933	2.87637	3.06307	2.91754	2.71551	2.85507	3.00559	2.93683	3.05638	1.69811	2.40791	2.04473	2.69844	2.7267	2.92834	2.96352	2.83807	2.99752	0.044587	0.0131914	0.902675	0.657436	0.0448793	0.326563	0.0665633	0.044587	0.338039	3	3	3	3	3	3	9	9	0.207159	-0.123552	0.519886	0.046673	0.0278235	0.734244	0.013782	0.882785	0.0131914	-0.902675
Q9HCK4	Roundabout homolog 2	ROBO2	1	n. def.	n. def.	-3.81062	-1.84546	-2.43419	-1.80087	-1.9222	-1.97311	-3.41956	n. def.	-1.73218	n. def.	n. def.	-0.742088	-0.645941	-2.35977	n. def.	-1.81201	0.0564889	0	-2.07844	0.0152863	-1.33283	0.633252	-0.3524	0.0564889	-0.999603	1	3	3	1	2	2	7	5	#DIV/0!	1.78377	#DIV/0!	1.37233	#DIV/0!	1.03817	#DIV/0!	-0.353711	#DIV/0!	2.07844
O95302	Peptidyl-prolyl cis-trans isomerase FKBP9	FKBP9	3	-1.28164	-1.6252	1.12151	1.07944	0.851543	0.781597	0.858561	-1.2103	-1.27579	0.72978	0.896696	0.993183	-2.33022	0.477646	1.02988	0.794788	-2.25616	0.981613	0.720847	0.165764	-1.46833	0.322176	1.17843	0.776874	-0.382592	0.720847	-0.224165	3	3	3	3	3	3	9	9	0.159437	1.4993	0.964557	0.0525982	0.333077	-1.14745	0.381799	-1.03314	0.165764	1.46833
Q14534	Squalene monooxygenase	SQLE	3	-3.3862	n. def.	n. def.	-2.71327	-2.39271	-2.09681	-2.23149	-1.84359	-1.94205	-2.33244	-1.31765	-2.32783	-2.2747	-0.637182	-0.726389	-1.49592	-2.40161	-0.814306	0.0363498	0	-1.39356	0.101405	-1.18817	0.410817	-0.435097	0.0363498	-0.780299	1	3	3	3	3	3	7	9	#DIV/0!	0.985274	#DIV/0!	1.38049	0.283232	0.779886	0.500383	0.422029	#DIV/0!	1.39356
Q9Y2U8	Inner nuclear membrane protein Man1	LEMD3	4	0.0985413	0.00173569	-2.57245	0.225493	0.195673	0.320188	-0.0466976	0.236115	-0.129129	-0.464964	0.791576	0.435446	0.568972	0.604185	0.971058	0.547318	0.432308	0.471245	0.0594628	0.320383	-1.07808	0.025088	-0.46762	0.0160187	-0.463528	0.0594628	-0.669742	3	3	3	3	3	3	9	9	0.28826	1.07118	0.39253	0.844153	0.308674	0.460719	0.573865	0.229604	0.320383	1.07808
O00291	Huntingtin-interacting protein 1	HIP1	2	-2.197	-4.47963	-3.17144	-1.71208	n. def.	-2.36662	n. def.	n. def.	-2.38239	-1.59793	-3.35521	-1.33829	-1.73364	-1.93881	-3.43367	-2.32455	-1.49265	n. def.	0.263123	0.265128	-1.18555	0.683841	0.329357	0	-0.473798	0.263123	-0.566352	3	2	1	3	3	2	6	8	0.255914	1.24334	#DIV/0!	0.900297	0.759841	-0.271564	0.843143	0.188547	0.265128	1.18555
Q8N2K0	Lysophosphatidylserine lipase ABHD12	ABHD12	3	0.0638294	-0.00718117	-4.49561	0.136215	-0.318686	0.0685978	-0.0916557	-0.0972309	-0.000982285	0.512306	0.395264	0.678515	0.518061	0.381298	0.47632	0.512844	0.419487	0.424419	0.0607021	0.254371	-2.00835	0.0280702	-0.496517	0.000290464	-0.51554	0.0607021	-1.0068	3	3	3	3	3	3	9	9	0.395112	1.4417	0.400913	1.41636	0.486558	-0.0701351	0.432084	-0.0764446	0.254371	2.00835
Q9BQ52	Zinc phosphodiesterase ELAC protein 2	ELAC2	16	2.93894	0.868858	-0.27076	0.298143	-0.615578	-0.254915	3.09482	3.17056	3.24163	3.38691	3.62973	3.48401	3.58655	3.58743	2.95474	3.71327	3.86581	3.54525	0.00170967	0.0694019	-2.3212	0.00046209	-3.56702	0.00610851	-0.539108	0.00170967	-2.14244	3	3	3	3	3	3	9	9	0.233259	-1.3698	0.101789	1.98999	0.606696	-0.12398	0.148645	0.207891	0.0694019	2.3212
Q86UL3	Glycerol-3-phosphate acyltransferase 4	GPAT4	1	-5.06847	-4.79726	-4.16552	n. def.	-4.69278	n. def.	-4.05728	-4.30666	-4.72873	-3.06974	-3.44468	-4.32903	-4.07117	-4.05221	-3.61747	-4.03548	-4.03723	-3.30412	0.00201305	0.0816935	-1.0626	0	-0.779169	0.141674	-0.571949	0.00201305	-0.771787	3	1	3	3	3	3	7	9	#DIV/0!	-0.0157003	0.398842	0.312859	0.49778	-0.299136	0.71053	-0.177796	0.0816935	1.0626
P27105	Erythrocyte band 7 integral membrane protein	STOM	4	-2.19164	-1.88759	-2.35518	-1.38786	-1.33281	-1.61888	-1.13152	-0.84952	-1.43658	-0.179655	-0.548084	-0.32575	-0.394117	0.0598125	0.0291042	-0.550245	-0.689123	-0.696674	8.85092e-06	0.00049851	-1.79364	0.00140272	-1.34479	0.048568	-0.493858	8.85092e-06	-1.21076	3	3	3	3	3	3	9	9	0.0127082	0.698285	0.0099267	1.0056	0.241221	0.24943	0.0660702	-0.294184	0.000498511	1.79364
Q9H2P9	Diphthine methyl ester synthase	DPH5	3	-0.349195	-3.09901	-1.92446	-0.898849	-2.60113	-1.15753	-0.459587	-1.29595	-1.77254	-0.877323	0.0600643	-1.39207	-0.217047	-1.10905	-0.837364	0.146826	-0.611307	-1.00517	0.0294136	0.307744	-1.05445	0.232746	-0.831348	0.250795	-0.686145	0.0294136	-0.857313	3	3	3	3	3	3	9	9	0.815477	0.238385	0.525102	0.614861	0.977088	0.0152887	0.673382	0.246561	0.307744	1.05444
O60739	Eukaryotic translation initiation factor 1b	EIF1B	5	n. def.	-6.22952	n. def.	-4.0565	-4.32499	n. def.	-4.97164	-3.98941	-4.59848	-4.98894	-3.99776	n. def.	n. def.	-3.22323	-3.54269	-3.79892	-3.35869	-4.19907	0.063633	0	-1.73617	0.0607082	-0.807786	0.122033	-0.73428	0.063633	-0.822331	1	2	3	2	2	3	6	7	#DIV/0!	2.03877	#DIV/0!	1.70967	0.166606	1.11039	0.240093	0.707785	#DIV/0!	1.73617
O00299	Chloride intracellular channel protein 1	CLIC1	15	4.82283	4.64875	4.79756	4.65842	4.47448	4.69715	4.88521	4.80631	4.84471	4.00075	4.50333	4.10836	4.77765	4.79593	4.78168	5.04835	5.1219	5.05395	0.733513	0.0271322	0.552235	0.0639328	-0.175069	0.00220878	-0.229322	0.733513	0.049281	3	3	3	3	3	3	9	9	0.169922	-0.146363	0.205128	0.0890297	0.0191046	0.580941	0.00489244	0.870586	0.0271323	-0.552234
Q9NR77	Peroxisomal membrane protein 2	PXMP2	1	-5.08329	n. def.	n. def.	n. def.	n. def.	-4.36578	-4.26782	n. def.	-4.64994	-3.78994	n. def.	n. def.	-4.16281	n. def.	-3.70248	-3.78445	n. def.	-3.64966	0.00477396	0	-1.29335	0	-0.433135	0.0671612	-0.741826	0.00477396	-0.77384	1	1	2	1	2	2	4	5	#DIV/0!	0.717508	#DIV/0!	0.624409	#DIV/0!	-0.142709	#DIV/0!	0.0728825	#DIV/0!	1.29335
Q13523	Serine/threonine-protein kinase PRP4 homolog	PRPF4B	6	-1.4127	-1.03517	-2.71641	-0.932545	-2.89975	-1.4983	-1.68642	-2.03277	-2.55455	-0.206677	-1.42237	-0.420956	0.795122	-1.97133	-1.82825	-1.60964	-0.810041	-1.55133	0.0422138	0.175957	-1.03809	0.509766	-0.775377	0.10024	-0.767574	0.0422138	-0.860347	3	3	3	3	3	3	9	9	0.946434	-0.0554402	0.550737	-0.369822	0.760354	-0.318155	0.231688	-0.640339	0.175957	1.03809
P30825	High affinity cationic amino acid transporter 1	SLC7A1	2	n. def.	-4.17712	n. def.	n. def.	-3.66063	-3.58602	-3.31569	n. def.	n. def.	-1.69618	-2.24069	-1.77944	-2.06463	n. def.	-3.77259	-2.31215	-2.24282	-3.06381	0.00644885	0	-2.27168	0.496369	-0.704719	0	-0.7761	0.00644885	-1.28833	1	2	1	3	2	3	4	8	#DIV/0!	0.553793	#DIV/0!	0.861425	0.229288	-1.01317	0.112463	-0.634154	#DIV/0!	2.27168
P35527	Keratin, type I cytoskeletal 9	KRT9	12	0.0504246	-2.77119	-2.87717	-1.71815	-0.559645	-0.634537	0.562694	-3.91394	-0.559431	0.572824	-1.29278	2.42056	1.55644	0.383612	-1.19628	0.0690708	-1.93123	0.296106	0.0472451	0.165963	-2.43285	0.238764	-1.2187	0.63415	-0.781543	0.0472451	-1.4777	3	3	3	3	3	3	9	9	0.43348	0.8952	0.75058	0.562418	0.823058	-0.318945	0.444332	-1.08889	0.165963	2.43285
O15118	NPC intracellular cholesterol transporter 1	NPC1	5	-0.856615	-2.67659	-1.60184	-1.8535	-0.77508	-2.1114	-1.11191	-1.64671	-1.23267	0.545176	0.33428	-0.840607	-0.0821991	-0.782696	0.187	-0.66079	-0.775873	-0.0446339	0.000205467	0.0647039	-1.72463	0.0539578	-1.35403	0.039926	-0.836662	0.000205467	-1.30511	3	3	3	3	3	3	9	9	0.853386	0.131688	0.528115	0.381255	0.669194	-0.238915	0.357061	-0.506715	0.0647039	1.72463
P17066	Heat shock 70 kDa protein 6	HSPA6	13	n. def.	n. def.	-3.39323	-2.41879	-1.41177	-2.5485	n. def.	-1.84732	n. def.	-2.62859	-1.31309	-1.94787	-3.1819	-1.61385	-0.802015	-0.745554	-1.56367	-0.616997	0.146698	0	-1.43004	0.756861	-0.260429	0	-0.871912	0.146698	-0.722416	1	3	1	3	3	3	5	9	#DIV/0!	1.26687	#DIV/0!	1.54591	0.908538	0.0972609	0.109685	0.987775	#DIV/0!	1.43004
Q9C002	Normal mucosa of esophagus-specific gene 1 protein	NMES1	1	-6.03234	n. def.	n. def.	n. def.	n. def.	-6.24923	n. def.	-5.38543	n. def.	-3.25876	-4.29509	-3.41573	-3.89991	-4.99837	-5.07515	-3.94287	-4.62706	-4.89417	0.00348494	0	-2.37582	0	-1.59142	0	-0.897388	0.00348494	-1.62154	1	1	1	3	3	3	3	9	#DIV/0!	-0.21689	#DIV/0!	0.646917	0.114764	-1.00129	0.124777	-0.831513	#DIV/0!	2.37582
P54105	Methylosome subunit pICln	CLNS1A	3	0.233414	2.18534	-2.25171	-1.87618	-0.0663967	1.68964	0.0703754	0.983297	1.97813	2.03822	0.097929	1.92162	2.10496	2.02203	-0.113251	2.10928	2.29328	1.37848	0.0647444	0.41556	-1.29691	0.321997	-1.42222	0.212057	-0.916414	0.0647444	-1.21185	3	3	3	3	3	3	9	9	0.936295	-0.139993	0.53184	0.954919	0.988532	-0.0146806	0.450454	0.574422	0.41556	1.29691
P57105	Synaptojanin-2-binding protein	SYNJ2BP	3	-2.54196	-0.523346	-1.26135	-0.81031	-0.689836	-0.958408	-0.874559	-1.36687	-0.974441	-0.119078	-0.0841427	0.011776	-0.484854	-0.572794	-0.0595875	0.0620308	-0.281826	-0.201172	0.000504827	0.0800464	-1.3784	0.0644157	-0.447107	0.00697657	-0.931634	0.000504827	-0.919047	3	3	3	3	3	3	9	9	0.354227	0.622698	0.575751	0.37026	0.13164	-0.308597	0.52837	-0.0765076	0.0800464	1.3784
O95361	Tripartite motif-containing protein 16	TRIM16	2	-3.82274	n. def.	n. def.	-3.90323	-3.4516	-2.93631	-3.08427	-3.3466	-2.97048	-1.8819	-2.01287	-1.25099	-1.82953	-1.56955	-2.47768	-2.36871	-1.79465	-2.43985	7.80489e-06	0	-2.10748	0.0193099	-1.47146	0.0160051	-0.932714	7.80489e-06	-1.4009	1	3	3	3	3	3	7	9	#DIV/0!	0.392356	#DIV/0!	0.688951	0.533557	-0.243666	0.193862	-0.485818	#DIV/0!	2.10748
P34931	Heat shock 70 kDa protein 1-like	HSPA1L	14	-1.62006	-2.05046	-1.14819	-1.76407	-1.53759	-2.05653	-1.14537	-0.841581	-1.81384	-1.23021	0.599508	-1.00639	-2.06989	0.535759	0.771164	0.404596	-2.15556	0.755291	0.0156188	0.16885	-1.06054	0.172215	-1.53174	0.385804	-0.93504	0.0156188	-1.17577	3	3	3	3	3	3	9	9	0.582106	-0.179823	0.430945	0.339309	0.800195	0.291376	0.853176	0.213808	0.16885	1.06054
Q5TGZ0	MICOS complex subunit MIC10	MICOS10	1	-5.10173	-0.924677	-3.16877	-1.76006	-0.877138	-0.835592	-1.01941	-1.24326	-1.26626	n. def.	-0.0122967	-2.08477	-0.393545	-1.76629	-0.245613	-0.236431	n. def.	n. def.	0.151229	0.330137	-2.01653	0.566551	-0.355782	0	-0.93988	0.151229	-1.00983	3	3	3	2	3	1	9	6	0.199973	1.90746	0.193408	1.88875	0.81992	0.246715	#DIV/0!	0.8121	0.330137	2.01653
Q9H2J4	Phosducin-like protein 3	PDCL3	6	-0.616793	-1.86864	-0.958193	-0.794325	-1.842	-1.14161	-0.7159	-1.53691	-0.710417	-0.117563	-0.325609	0.169121	0.176102	-0.235767	-0.257732	-0.221859	0.35074	-0.141653	2.70525e-05	0.057579	-1.05652	0.0271793	-1.15351	0.0399251	-0.983486	2.70525e-05	-1.06451	3	3	3	3	3	3	9	9	0.829296	-0.111435	0.747222	0.160131	0.946194	-0.0144488	0.723461	0.0870933	0.057579	1.05652
Q06136	3-ketodihydrosphingosine reductase	KDSR	1	-2.35126	-2.97079	-2.50684	-3.4221	-2.36485	-1.46959	-1.47649	-1.22589	-2.26537	n. def.	-0.883001	n. def.	-0.92135	-0.34223	-0.69577	-0.494484	-0.784019	-0.727859	9.75669e-05	0	-1.72663	0.0400103	-1.76573	0.0386795	-0.987127	9.75669e-05	-1.53546	3	3	3	1	3	3	9	7	0.764221	0.190782	0.0589282	0.953715	#DIV/0!	0.229884	#DIV/0!	0.214214	#DIV/0!	1.72663
Q86WR7	Proline and serine-rich protein 2	PROSER2	1	n. def.	n. def.	-10.2454	n. def.	-9.79364	-11.4069	-11.7999	-8.595	-10.0617	-4.11435	n. def.	-6.35965	-7.15173	-8.25945	-10.5667	n. def.	-9.15633	n. def.	0.0256194	0	-5.00841	0.26804	-1.94096	0	-0.99584	0.0256194	-2.7157	1	2	3	2	3	1	6	6	#DIV/0!	-0.354848	#DIV/0!	0.0932383	0.113539	-3.4223	#DIV/0!	-3.91933	#DIV/0!	5.00841
P0CG35	Thymosin beta-15B	TMSB15B	2	-3.54904	-3.89606	n. def.	n. def.	-2.64195	n. def.	n. def.	n. def.	-3.20542	-2.76401	-2.03938	n. def.	-2.74015	-2.49173	-1.64204	-2.02683	-2.74735	-1.75456	0.00561071	0.0813673	-1.32086	0	-0.350639	0	-1.02917	0.00561071	-1.04736	2	1	1	2	3	3	4	8	#DIV/0!	1.0806	#DIV/0!	0.517133	0.841643	0.110386	0.663029	0.225448	0.0813674	1.32085
Q92804	TATA-binding protein-associated factor 2N	TAF15	4	0.200014	-0.258728	-0.942709	0.204493	-0.800951	-0.367008	-0.494278	-0.89142	-0.79821	1.16637	0.3111	1.34352	0.464291	-0.287708	-0.290119	0.228462	0.730082	-0.0239468	0.00279157	0.050414	-1.27413	0.502059	-0.28331	0.0145445	-1.0395	0.00279157	-0.865649	3	3	3	3	3	3	9	9	0.978515	0.0126521	0.326699	-0.394162	0.0734926	-0.978172	0.180599	-0.628794	0.050414	1.27413
Q8NFC6	Biorientation of chromosomes in cell division protein 1-like 1	BOD1L1	3	-2.61284	-1.79744	-4.25384	-2.14799	-3.90832	-2.50138	-3.65753	n. def.	-4.03171	-1.02665	-2.4951	-1.29515	-2.32807	-2.97074	-4.61431	-2.60562	-2.12415	-3.66246	0.297243	0.206644	-1.28241	0.629975	0.45181	0.180769	-1.04721	0.297243	-0.544743	3	3	2	3	3	3	8	9	0.970461	0.0354767	0.385042	-0.956581	0.10606	-1.69874	0.136273	-1.19178	0.206644	1.28241
Q15043	Zinc transporter ZIP14	SLC39A14	2	-3.63501	-1.86329	-1.40044	-1.75103	-1.97581	-2.25635	-2.86951	n. def.	-3.45509	-0.8908	-0.581352	-1.31679	-1.8309	-1.36683	-4.22058	n. def.	-2.45018	-1.77591	0.249072	0.127286	-1.36993	0.621746	0.478372	0.143204	-1.04925	0.249072	-0.596649	3	3	2	3	3	2	8	8	0.683872	0.305186	0.411136	-0.862717	0.164981	-1.54312	0.0502744	-1.1834	0.127286	1.36994
Q9NWS8	Required for meiotic nuclear division protein 1 homolog	RMND1	1	n. def.	-4.31324	n. def.	-4.07048	-3.90913	-4.32306	-3.90401	-4.31582	-4.02778	-2.87975	-2.98041	-3.12141	-3.48575	-2.83141	-2.78102	-3.0048	-2.73333	-3.31783	1.49731e-07	0	-1.31938	0.0141806	-1.06816	0.00694965	-1.06388	1.49731e-07	-1.10828	1	3	3	3	3	3	7	9	#DIV/0!	0.212346	#DIV/0!	0.230702	0.877962	-0.0388693	0.898692	-0.024792	#DIV/0!	1.31938
Q9ULJ6	Zinc finger MIZ domain-containing protein 1	ZMIZ1	2	-3.84102	-4.61486	-4.34511	n. def.	-4.08742	-4.23974	-1.61969	-4.14178	-3.7069	n. def.	-1.51081	-3.28332	n. def.	-2.52848	-1.86474	n. def.	n. def.	-2.02212	0.00767553	0.0812165	-1.86993	0.0286831	-1.96697	0	-1.134	0.00767553	-1.58267	3	2	3	2	2	1	8	5	0.751655	0.103418	0.24251	1.11087	0.851876	0.200453	#DIV/0!	0.374939	0.0812164	1.86993
Q15831	Serine/threonine-protein kinase STK11	STK11	1	-1.12555	-1.21158	-0.210804	0.00645828	1.06344	0.479828	0.0537853	0.422026	-0.0328941	n. def.	-0.87294	n. def.	n. def.	0.0322971	-0.221836	-1.49543	n. def.	-0.534918	0.173417	0	0.0236276	0.229054	0.611344	0.0623981	1.16281	0.173417	0.556865	3	3	3	1	2	2	9	5	0.0367382	1.36589	0.0461898	0.996951	#DIV/0!	0.778171	#DIV/0!	-0.142232	#DIV/0!	-0.0236278
Q9BY49	Peroxisomal trans-2-enoyl-CoA reductase	PECR	2	n. def.	n. def.	-4.70726	-2.51942	-2.63496	n. def.	n. def.	-3.391	n. def.	-2.30669	-2.17696	n. def.	-2.43576	-2.64491	n. def.	-2.40434	n. def.	-2.05097	0.0451726	0	-2.46544	0.786856	-0.0368586	0	-1.16335	0.0451726	-0.976557	1	2	1	2	2	2	4	6	#DIV/0!	2.13007	#DIV/0!	1.31626	0.136094	-0.298509	0.946839	0.0141705	#DIV/0!	2.46544
P43487	Ran-specific GTPase-activating protein	RANBP1	6	3.17789	3.13936	3.17935	3.01989	2.62067	3.00308	2.95487	2.92387	2.95255	2.98202	3.04413	3.13848	3.8217	3.49275	3.58518	3.83476	4.1207	3.8058	0.00196424	0.0795498	0.110661	0.0099419	-0.752002	0.000639491	-0.976659	0.00196424	-0.539333	3	3	3	3	3	3	9	9	0.0957989	-0.284323	0.000175405	-0.221773	0.00586472	0.578339	0.00142473	0.865547	0.0795497	-0.110661
Q9Y2X7	ARF GTPase-activating protein GIT1	GIT1	2	-0.356844	-0.614981	0.264137	0.143663	0.930517	0.656315	0.651339	0.745167	0.85264	-4.02194	-0.84724	-3.02227	-2.35216	-0.132208	-0.439329	-0.902855	-3.33541	-0.422413	0.00106828	0.0695749	2.39459	0.101333	1.5514	0.0633593	2.30327	0.00106828	2.08309	3	3	3	3	3	3	9	9	0.0798875	0.812728	0.0210659	0.985611	0.228727	1.65592	0.454162	1.07693	0.0695749	-2.39459
Q14244	Ensconsin	MAP7	3	-3.13331	-5.04106	-1.80086	-1.73553	-1.92993	-2.09896	-2.47609	-1.63318	-2.50376	-1.37074	-1.01389	-0.998939	-0.947115	-1.42367	-0.788813	-0.976639	-1.1556	-0.499018	0.00110348	0.0813565	-2.19722	0.0163048	-0.868274	0.018601	-1.32726	0.00110348	-1.46425	3	3	3	3	3	3	9	9	0.212082	1.40361	0.317747	1.12073	0.757926	0.0746567	0.337948	0.250767	0.0813565	2.19722
Q92506	Estradiol 17-beta-dehydrogenase 8	HSD17B8	1	-1.89732	-3.48155	-2.33171	-2.54761	-3.41485	-3.54816	-3.02481	-2.66074	-2.54834	-1.03728	-2.77848	-0.753351	-0.925096	-1.83007	-1.37524	-1.02002	-1.78586	-1.44302	0.000157204	0.255645	-1.04715	0.0117521	-1.79341	0.00733233	-1.32833	0.000157204	-1.38963	3	3	3	3	3	3	9	9	0.349803	-0.600013	0.741833	-0.174437	0.84135	0.146239	0.881263	0.106739	0.255645	1.04715
Q86W92	Liprin-beta-1	PPFIBP1	5	-1.57444	-1.82488	-3.6148	n. def.	-3.71269	n. def.	-3.16211	-2.70417	n. def.	-0.684917	-1.92491	-0.767614	-1.49377	n. def.	-3.53172	-2.55629	-1.15949	-1.07546	0.0502444	0.184527	-1.21223	0	-1.19994	0.129275	-1.33606	0.0502444	-1.11624	3	1	2	3	2	3	6	8	#DIV/0!	-1.37464	0.532824	-0.595098	0.228242	-1.38693	0.492888	-0.471268	0.184527	1.21223
Q8IXI1	Mitochondrial Rho GTPase 2	RHOT2	5	-2.59033	-1.37583	-5.27967	-3.08597	-4.97916	-1.35712	-2.04964	-3.37507	-1.27246	-0.11079	0.231932	0.0381107	0.299656	-0.535963	-0.433754	-0.389593	-0.621653	-1.63045	0.000320483	0.0536489	-3.13503	0.0538192	-2.91739	0.134621	-1.35183	0.000320483	-2.46808	3	3	3	3	3	3	9	9	0.971684	-0.0588047	0.551016	0.849552	0.381304	-0.276438	0.0766432	-0.933651	0.0536489	3.13503
Q96JB5	CDK5 regulatory subunit-associated protein 3	CDK5RAP3	9	-1.18526	0.126537	-2.07631	0.725266	-1.93376	-1.20515	-1.16785	-1.68934	-0.822199	0.829687	0.342279	0.744301	0.643204	-0.232471	3.11093	0.249891	0.635858	-0.469942	0.00220875	0.0624968	-1.68377	0.196298	-1.97844	0.0292331	-1.36507	0.00220875	-1.67576	3	3	3	3	3	3	9	9	0.82506	0.240463	0.804905	-0.181453	0.624996	0.535133	0.234023	-0.500153	0.0624968	1.68377
Q7Z417	Nuclear fragile X mental retardation-interacting protein 2	NUFIP2	7	-1.20734	-1.13424	-2.54284	-1.8567	-2.42959	-1.53029	-1.86182	-1.81124	-1.81525	-0.114601	-0.910589	-0.516436	-0.411833	-0.876505	-0.753632	-0.333216	0.307751	-1.2884	4.13471e-05	0.0952579	-1.11426	0.0133527	-1.2582	0.0399909	-1.39148	4.13471e-05	-1.25465	3	3	3	3	3	3	9	9	0.587772	-0.310722	0.683067	-0.201299	0.568228	-0.166781	0.89047	0.0759206	0.0952579	1.11426
P04818	Thymidylate synthase	TYMS	6	0.22722	-0.25392	-2.61702	0.968575	-4.49751	-2.3277	0.120459	n. def.	-2.82697	0.143019	0.652536	0.634598	0.147119	0.991127	0.68679	-0.442406	0.395207	0.573639	0.0140318	0.203655	-1.35796	0.186537	-2.56056	0.282653	-1.52874	0.0140318	-1.82104	3	3	2	3	3	3	8	9	0.587053	-1.07097	0.78454	-0.472014	0.681469	0.131628	0.443823	-0.301238	0.203655	1.35796
P09038	Fibroblast growth factor 2	FGF2	4	n. def.	n. def.	-3.97419	-3.64978	-1.29066	-1.90902	-2.39673	-2.59745	-3.38578	-0.819038	-0.567831	-1.74307	-1.02792	-1.16654	-2.18837	-1.05456	-1.3302	-1.28582	0.00119577	0	-2.93088	0.359677	-0.822207	0.00746902	-1.56979	0.00119577	-1.50078	1	3	3	3	3	3	7	9	#DIV/0!	1.69104	#DIV/0!	1.18088	0.46	-0.417633	0.649452	-0.180215	#DIV/0!	2.93088
Q9UBD5	Origin recognition complex subunit 3	ORC3	2	-4.59969	n. def.	n. def.	n. def.	n. def.	n. def.	n. def.	n. def.	-4.19008	-1.7746	-2.32528	-2.50193	-1.82866	-2.86041	n. def.	-2.71043	-2.12523	-2.72315	0.000204516	0	-2.39909	0	n. def.	0	-1.67048	0.000204516	-2.03867	1	0	1	3	2	3	2	8	#DIV/0!	#DIV/0!	#DIV/0!	0.40961	0.78268	-0.143931	0.339988	-0.318999	#DIV/0!	2.39909
Q9H0C8	Integrin-linked kinase-associated serine/threonine phosphatase 2C	ILKAP	3	-0.890549	-2.99033	-0.996454	-1.60703	-3.05749	-2.97212	-1.35005	-2.45465	-1.3394	-0.0167389	-0.000328064	-0.100681	0.034668	-0.396223	-0.396833	-0.0398502	0.196775	-0.0553303	1.51159e-05	0.081082	-1.58653	0.0095481	-2.29275	0.00991699	-1.74857	1.51159e-05	-1.87595	3	3	3	3	3	3	9	9	0.329426	-0.919769	0.914372	-0.088923	0.220098	-0.213547	0.449418	0.0731144	0.081082	1.58653
P23378	Glycine dehydrogenase (decarboxylating), mitochondrial	GLDC	2	-5.50731	n. def.	n. def.	-5.82847	n. def.	-5.47218	-5.87193	-5.99174	n. def.	-2.51313	-3.50398	-2.64568	n. def.	-3.84986	n. def.	-4.10376	-5.12546	-3.17255	0.000409202	0	-2.61971	0	-1.80047	0.0904803	-1.79791	0.000409202	-2.17512	1	2	2	3	1	3	5	7	#DIV/0!	-0.143018	#DIV/0!	-0.42453	#DIV/0!	-0.962262	0.124972	-1.24633	#DIV/0!	2.61971
Q8TF05	Serine/threonine-protein phosphatase 4 regulatory subunit 1	PPP4R1	5	-1.49905	-2.4083	-1.59098	-1.6092	-1.39028	-0.897123	-1.23826	-1.50828	-2.36707	-1.24693	-0.371126	-0.700991	1.09528	-0.361666	-0.515432	-0.312017	-0.552971	1.46706	0.000514288	0.0514821	-1.05976	0.068756	-1.37159	0.0576959	-1.90522	0.000514288	-1.44553	3	3	3	3	3	3	9	9	0.209688	0.533908	0.78819	0.128243	0.214134	0.845742	0.228949	0.973705	0.0514821	1.05976
Q15434	RNA-binding motif, single-stranded-interacting protein 2	RBMS2	1	n. def.	-2.13409	n. def.	-2.92314	-2.9239	n. def.	n. def.	-3.24795	n. def.	n. def.	n. def.	-0.257641	-0.460672	-5.02561	n. def.	n. def.	-1.29125	n. def.	0.391889	0	-1.87645	0.944207	-0.180376	0	-1.9567	0.391889	-1.04848	1	2	1	1	2	1	4	4	#DIV/0!	-0.789427	#DIV/0!	-1.11386	#DIV/0!	-2.4855	#DIV/0!	-1.03361	#DIV/0!	1.87645
Q2VPK5	Cytoplasmic tRNA 2-thiolation protein 2	CTU2	2	-4.93715	n. def.	-6.33606	n. def.	-4.13109	n. def.	-3.79978	-4.5659	-5.91937	-3.92878	-4.73775	-2.24	-3.8922	-4.36237	-3.66956	-3.78422	-1.71941	n. def.	0.0252437	0.161946	-2.0011	0	-0.156382	0.167874	-2.00987	0.0252437	-1.40644	2	1	3	3	3	2	6	8	#DIV/0!	1.50552	0.427085	0.87492	0.679867	-0.3392	0.522023	0.88369	0.161946	2.0011
Q9NZL9	Methionine adenosyltransferase 2 subunit beta	MAT2B	5	-0.029417	-0.238543	0.00560951	-0.260487	0.110678	0.239706	0.230621	0.448215	-0.167589	-0.952967	-0.589157	-1.36005	-0.047863	0.0919342	-0.0496712	-0.197033	0.0423546	-0.155405	0.0498041	0.0201379	0.879941	0.84931	0.0318324	0.23267	0.273777	0.0498041	0.395183	3	3	3	3	3	3	9	9	0.523558	0.117416	0.258115	0.257866	0.0132286	0.965524	0.0211423	0.864029	0.0201378	-0.879941
Q8TBZ3	WD repeat-containing protein 20	WDR20	1	-2.31209	-3.08211	-2.28504	-2.33356	-0.647295	-1.18025	-2.02018	-1.45491	-1.25913	n. def.	-3.13183	n. def.	n. def.	-2.11081	-2.61423	n. def.	n. def.	-3.47752	0.041899	0	0.572086	0.241038	0.975483	0	1.89944	0.041899	0.991978	3	3	3	1	2	1	9	4	0.105258	1.17271	0.0473505	0.981672	#DIV/0!	0.769312	#DIV/0!	-0.345684	#DIV/0!	-0.572086
Q05639	Elongation factor 1-alpha 2	EEF1A2	19	1.8529	3.14551	1.7401	1.3511	1.02803	2.25325	1.09589	2.68014	1.10192	3.20847	3.596	3.50794	3.99679	3.34558	3.60315	3.59081	4.04131	3.67888	4.46602e-06	0.0628223	-1.1913	0.00698311	-2.10438	0.0170176	-2.14435	4.46602e-06	-1.81334	3	3	3	3	3	3	9	9	0.293536	-0.702046	0.421776	-0.620187	0.397032	0.211041	0.139746	0.332871	0.0628223	1.1913
Q9UNI6	Dual specificity protein phosphatase 12	DUSP12	3	-2.15006	-2.99446	-3.38736	-3.81311	n. def.	-4.3261	-3.11658	-3.32479	-3.82701	-1.03114	-2.57193	-1.56789	-0.881012	-2.11216	-2.07787	-1.09392	-0.784847	-1.84792	3.59072e-05	0.125896	-1.12031	0.0234907	-2.37926	0.00455388	-2.18056	3.59072e-05	-1.81536	3	2	3	3	3	3	8	9	0.0950055	-1.22565	0.241655	-0.578832	0.958834	0.0333067	0.431569	0.481424	0.125896	1.12031
Q8WUA2	Peptidyl-prolyl cis-trans isomerase-like 4	PPIL4	5	-2.8583	-0.845064	-1.73506	-2.09543	-3.53249	-2.00474	-2.16269	-2.44763	-3.51559	-0.319525	-1.14565	-0.812265	-0.808947	-1.27116	-1.06511	-0.236027	-0.0294361	-1.28162	0.000179425	0.169725	-1.05366	0.0433179	-1.49582	0.0178721	-2.19294	0.000179425	-1.58081	3	3	3	3	3	3	9	9	0.392761	-0.731415	0.27752	-0.895832	0.351723	-0.289258	0.621597	0.243451	0.169725	1.05366
P56937	3-keto-steroid reductase	HSD17B7	5	-5.93773	-1.41529	-2.73767	-1.29227	-0.738833	-0.709108	-3.16828	-2.69653	-3.0717	-1.238	-0.254162	-0.215759	-0.69808	-0.242941	-0.657045	-0.702082	-0.531788	-0.645023	0.00448625	0.113547	-2.79426	0.186288	-0.380716	0.000102604	-2.35254	0.00448625	-1.8425	3	3	3	3	3	3	9	9	0.14503	2.45016	0.789831	0.38473	0.924862	0.0366186	0.874379	-0.0569903	0.113547	2.79426
Q99808	Equilibrative nucleoside transporter 1	SLC29A1	3	-4.15098	-3.80459	n. def.	-4.62498	n. def.	n. def.	n. def.	n. def.	-3.94811	-2.72363	-1.20244	-3.1128	-1.84413	-1.35204	-1.92137	-1.44717	-1.93314	-1.31433	5.4975e-05	0.1222	-1.63149	0	-2.91914	0	-2.38323	5.4975e-05	-2.25983	2	1	1	3	3	3	4	9	#DIV/0!	-0.647199	#DIV/0!	0.029672	0.352664	0.640445	0.27105	0.781412	0.1222	1.63149
O60343	TBC1 domain family member 4	TBC1D4	1	-0.304741	-0.55427	0.383921	0.806848	1.58037	1.23779	0.855904	0.957396	0.64258	n. def.	-1.0453	n. def.	n. def.	-0.191149	-0.779289	-1.8359	n. def.	-1.17569	0.000834452	0	0.886938	0.0185386	1.69356	0.00342639	2.32443	0.000834452	1.62833	3	3	3	1	2	2	9	5	0.0189664	1.3667	0.0297556	0.97699	#DIV/0!	0.560082	#DIV/0!	-0.460498	#DIV/0!	-0.886938
Q8IXQ6	Protein mono-ADP-ribosyltransferase PARP9	PARP9	2	-2.30367	-1.73862	-2.0237	-1.4386	-0.376223	-0.943129	-1.14374	-0.598368	-1.412	n. def.	n. def.	n. def.	n. def.	n. def.	n. def.	n. def.	n. def.	n. def.	1	0	n. def.	0	n. def.	0	n. def.	1	n. def.	3	3	3	0	0	0	9	0	0.0337745	1.10268	0.0285469	0.970626	#DIV/0!	#DIV/0!	#DIV/0!	#DIV/0!	#DIV/0!	#DIV/0!
P60604	Ubiquitin-conjugating enzyme E2 G2	UBE2G2	4	-0.0553188	0.298246	-1.73777	-1.0125	-3.13614	-1.37813	-2.61141	-1.55064	-1.49441	1.2868	0.499922	1.28618	1.19271	-0.0444984	0.31805	1.00244	1.09882	0.267395	5.4878e-05	0.0889126	-1.52258	0.0361348	-2.33101	0.00396047	-2.67504	5.4878e-05	-2.17621	3	3	3	3	3	3	9	9	0.212872	-1.34397	0.128482	-1.38721	0.300932	-0.535545	0.561313	-0.234752	0.0889126	1.52258
Q14166	Tubulin--tyrosine ligase-like protein 12	TTLL12	16	0.511452	0.180592	0.0104504	-0.0437431	0.15848	0.261154	1.20486	0.0208645	0.835033	0.820183	1.03273	1.43368	1.62402	1.70635	1.39051	1.77456	2.08132	2.01587	1.90513e-05	0.0207037	-0.861367	0.000372361	-1.44833	0.0246786	-1.27033	1.90513e-05	-1.19334	3	3	3	3	3	3	9	9	0.561603	-0.108868	0.298667	0.452756	0.0782919	0.478096	0.0131263	0.861718	0.0207037	0.861367
O60282	Kinesin heavy chain isoform 5C	KIF5C	8	n. def.	n. def.	-5.23621	n. def.	n. def.	-4.19536	n. def.	-5.71634	n. def.	-3.36546	-2.69992	-2.82362	-4.0904	-2.81193	-2.80444	-3.1733	-2.91739	-2.6839	0.000214084	0	-2.27321	0	-0.959775	0	-2.79148	0.000214084	-2.00815	1	1	1	3	3	3	3	9	#DIV/0!	1.04085	#DIV/0!	-0.480127	0.59586	-0.272587	0.88544	0.0381407	#DIV/0!	2.27321
Q9NX62	Golgi-resident adenosine 3',5'-bisphosphate 3'-phosphatase	IMPAD1	2	-2.47119	-2.33839	-2.29439	-2.44569	-2.64504	-3.04013	-3.13774	-2.47811	-2.54211	n. def.	0.339653	n. def.	n. def.	n. def.	n. def.	n. def.	n. def.	0.158573	4.24289e-07	0	-2.70764	0	n. def.	0	-2.87789	4.24289e-07	-2.84831	3	3	3	1	0	1	9	2	0.134088	-0.342294	0.180186	-0.351327	#DIV/0!	#DIV/0!	#DIV/0!	-0.18108	#DIV/0!	2.70764
Q96G46	tRNA-dihydrouridine(47) synthase [NAD(P)(+)]-like	DUS3L	6	-1.88327	-1.84167	-3.80345	-3.40429	-3.26777	-4.54501	-2.98994	-6.8608	-3.42691	-1.60109	-0.991776	-1.35488	-0.593998	-0.973366	-0.577629	-1.26126	-0.774343	-0.972754	0.000145932	0.14984	-1.19354	0.00206267	-3.02403	0.0499085	-3.4231	0.000145932	-2.54689	3	3	3	3	3	3	9	9	0.182524	-1.22956	0.238517	-1.91642	0.0518004	0.600921	0.238995	0.313133	0.14984	1.19354
Q9HA64	Ketosamine-3-kinase	FN3KRP	4	-1.57286	-0.802811	-0.825531	-0.649014	-0.454504	-0.452986	-0.76178	-0.429249	-0.586638	-1.79476	-1.31178	-1.89988	-0.617472	-1.02812	-0.853262	-1.00922	-0.510958	-0.905041	0.0764027	0.125211	0.601739	0.0814793	0.314117	0.295651	0.215851	0.0764027	0.377236	3	3	3	3	3	3	9	9	0.103802	0.548233	0.154371	0.474512	0.0181811	0.835855	0.0219259	0.860401	0.125211	-0.601739
Q3SXM5	Inactive hydroxysteroid dehydrogenase-like protein 1	HSDL1	1	-4.54694	-3.5622	-4.365	-3.65082	-2.88516	-3.55159	-3.03079	-3.15646	-3.40481	-3.47489	n. def.	-4.61896	-3.98368	n. def.	-3.99918	-3.81563	-4.21525	-3.92015	0.0995927	0.859869	-0.111123	0.135854	0.628906	0.00839913	0.786325	0.0995927	0.431322	3	3	3	2	2	3	9	7	0.1086	0.795523	0.0405437	0.960696	0.931569	0.055494	0.897916	0.0632475	0.859869	0.111123
Q13424	Alpha-1-syntrophin	SNTA1	1	-1.51989	n. def.	-0.685278	n. def.	n. def.	-1.17102	-0.947084	n. def.	-2.75175	-4.50064	-2.60226	-4.3524	n. def.	n. def.	-2.85862	n. def.	n. def.	n. def.	0.0084119	0.0489783	2.71585	0	1.6876	0	n. def.	0.0084119	2.16348	2	1	2	3	1	0	5	4	#DIV/0!	-0.068437	0.530883	-0.746835	#DIV/0!	0.95981	#DIV/0!	#DIV/0!	0.0489783	-2.71585
Q71U36	Tubulin alpha-1A chain	TUBA1A	27	4.12494	4.0775	3.75927	4.14348	3.07724	3.64564	4.09995	3.74488	3.92189	3.65802	3.57628	3.78328	4.67166	3.67143	3.58384	4.45664	4.90209	4.22455	0.312714	0.0721523	0.314709	0.489824	-0.353521	0.0536888	-0.605516	0.312714	-0.214776	3	3	3	3	3	3	9	9	0.328958	-0.365115	0.694511	-0.064994	0.440216	0.303115	0.0146427	0.855231	0.072152	-0.314709
Q15070	Mitochondrial inner membrane protein OXA1L	OXA1L	3	0.403286	0.612036	0.209166	0.534308	0.380261	0.361626	0.182653	0.18284	0.137585	-0.97521	-0.808666	-0.997038	n. def.	n. def.	n. def.	n. def.	n. def.	n. def.	2.80881e-07	0.000516764	1.33513	0	n. def.	0	n. def.	2.80881e-07	1.26072	3	3	3	3	0	0	9	3	0.899819	0.0172354	0.109673	-0.24047	#DIV/0!	#DIV/0!	#DIV/0!	#DIV/0!	0.000516764	-1.33513
O95219	Sorting nexin-4	SNX4	1	-3.53914	-3.87111	-3.46354	-3.56793	-3.57087	-3.18762	-3.40623	-3.34841	-3.45359	n. def.	-4.68729	-5.34168	n. def.	-4.42451	n. def.	n. def.	n. def.	n. def.	2.34726e-05	0.0176972	1.38989	0	0.982374	0	n. def.	2.34726e-05	1.328	3	3	3	2	1	0	9	3	0.364499	0.182459	0.160128	0.221853	#DIV/0!	0.589973	#DIV/0!	#DIV/0!	0.0176972	-1.38989
P60510	Serine/threonine-protein phosphatase 4 catalytic subunit	PPP4C	4	-1.22593	-1.54888	-1.63026	-2.60529	-1.17623	-0.936461	-0.439114	-0.450899	-0.704546	-1.23822	-0.460566	-1.52125	-0.811226	-0.684393	-0.570547	-0.639105	-0.515148	-0.664095	0.137822	0.310269	-0.395013	0.167874	-0.883938	0.489222	0.0745964	0.137822	-0.401452	3	3	3	3	3	3	9	9	0.855025	-0.104302	0.00341628	0.936838	0.301675	0.384623	0.218544	0.467229	0.310268	0.395013
P09936	Ubiquitin carboxyl-terminal hydrolase isozyme L1	UCHL1	14	5.20641	5.08578	5.13917	5.08171	4.82868	5.12796	5.2694	5.14304	5.12557	-0.405216	-0.00892067	-0.253012	-0.133431	-0.469721	-0.354309	-0.199635	-0.065382	-0.232578	2.06417e-22	1.52464e-06	5.36617	2.49847e-06	5.33194	1.59982e-07	5.3452	2.06417e-22	5.34777	3	3	3	3	3	3	9	9	0.257723	-0.131002	0.567845	0.0355557	0.558568	-0.0967706	0.677546	0.0565179	1.52463e-06	-5.36617
Q8NF91	Nesprin-1	SYNE1	3	0.517168	1.15992	2.42454	2.50386	2.8162	3.07429	2.16714	2.25165	2.06863	-4.35065	-4.92985	n. def.	-3.08696	-1.86166	-0.300375	-0.963059	-3.45472	-0.407234	5.39461e-06	0.00413825	6.00746	0.00523997	4.54778	0.0158932	3.77081	5.39461e-06	4.52858	3	3	3	2	3	3	9	8	0.070447	1.43091	0.230498	0.795263	0.0726185	2.89058	0.090276	3.03191	0.00413824	-6.00746
Q15847	Adipogenesis regulatory factor	ADIRF	5	3.53481	3.35616	3.53565	3.45398	3.29132	3.41921	3.57418	3.62866	3.74176	-0.84829	-0.156929	-0.665699	-0.403578	-0.444119	-0.236813	-0.115128	-0.252096	0.234459	3.7259e-16	4.78338e-05	4.03251	1.26643e-06	3.74967	1.75018e-05	3.69245	3.7259e-16	3.82488	3	3	3	3	3	3	9	9	0.322712	-0.08737	0.0896758	0.17266	0.417375	0.19547	0.11217	0.512718	4.78338e-05	-4.03251
P57772	Selenocysteine-specific elongation factor	EEFSEC	1	-1.21499	-1.27523	-0.842245	-0.559059	-0.240669	-0.431772	-0.179571	-0.222362	-0.124977	n. def.	-1.32841	n. def.	n. def.	-1.40093	-1.35465	-2.24648	n. def.	-1.7333	0.00088134	0	0.217588	0.00405479	0.967292	0.0026159	1.81425	0.00088134	1.0471	3	3	3	1	2	2	9	5	0.012948	0.700322	0.00249559	0.935186	#DIV/0!	-0.049381	#DIV/0!	-0.661478	#DIV/0!	-0.217588
Q13557	Calcium/calmodulin-dependent protein kinase type II subunit delta	CAMK2D	6	-0.0777187	-0.147644	-0.100597	-0.171064	-2.37214	-0.520378	-0.120382	-0.371119	-0.849644	-2.36153	-3.33438	-1.8156	-4.60638	n. def.	n. def.	-6.18066	-1.81072	n. def.	0.00077014	0.00574293	2.39518	0	3.58519	0.1209	3.54865	0.00077014	2.82591	3	3	3	3	1	2	9	6	0.252625	-0.912541	0.190458	-0.338395	#DIV/0!	-2.10255	0.451114	-1.49186	0.00574292	-2.39518
O00461	Golgi integral membrane protein 4	GOLIM4	3	-1.40555	-0.883778	-1.4128	-1.60944	-1.32834	-1.59049	-2.87636	-1.68619	-1.63857	-5.4565	-6.18329	-5.7112	-6.38832	-6.30023	-5.95232	-6.41164	-6.71111	-3.07586	1.68296e-08	7.89587e-05	4.54962	8.18219e-06	4.7042	0.0539894	3.3325	1.68296e-08	4.19544	3	3	3	3	3	3	9	9	0.235166	-0.275378	0.13202	-0.832997	0.161992	-0.429959	0.761935	0.384126	7.89586e-05	-4.54962
Q8TAA5	GrpE protein homolog 2, mitochondrial	GRPEL2	4	-0.981333	-0.746229	-1.30281	-1.01897	-1.25231	-1.1442	-0.705751	-0.56691	-0.526569	-3.00419	-3.12355	-3.84281	-3.21837	-4.51323	n. def.	n. def.	n. def.	-3.66343	2.19255e-08	0.00167358	2.3134	0.0114664	2.72731	0	3.06369	2.19255e-08	2.64481	3	3	3	3	2	1	9	6	0.503545	-0.128365	0.0734607	0.410382	0.425288	-0.542282	#DIV/0!	-0.339909	0.00167358	-2.31339
O75165	DnaJ homolog subfamily C member 13	DNAJC13	4	-1.39736	-2.42069	-2.97695	-3.41624	-3.76092	-3.03009	-3.42344	-1.67081	-2.20261	-4.80655	-5.24475	-5.18716	-4.70657	-5.46105	-2.56075	-5.15176	-5.75219	-5.24774	7.01432e-05	0.00430696	2.81449	0.40045	0.840377	0.00586709	2.95161	7.01432e-05	2.20216	3	3	3	3	3	3	9	9	0.0889239	-1.13741	0.821643	-0.167287	0.395343	0.836697	0.258796	-0.304408	0.00430696	-2.81449
Q9Y4K1	Beta/gamma crystallin domain-containing protein 1	CRYBG1	4	-0.771332	-0.943508	-1.15624	-0.867079	-1.317	-1.24697	-0.433617	-1.72874	-0.562634	-3.56724	-1.62253	-3.62078	-3.98965	-1.58761	-2.77391	-2.9327	-4.28291	-4.35968	2.47071e-05	0.0411616	1.97982	0.0812712	1.64004	0.00891638	2.9501	2.47071e-05	2.18999	3	3	3	3	3	3	9	9	0.355172	-0.186658	0.914631	0.0486976	0.880442	0.153127	0.315741	-0.92158	0.0411616	-1.97982
P51608	Methyl-CpG-binding protein 2	MECP2	6	-0.410898	-0.258844	-0.680704	-0.362474	-1.59869	0.215445	-1.25747	-0.346024	-1.14937	-2.96903	-4.56126	-4.00994	-3.6891	-5.5316	-5.64547	-3.89342	-2.1534	-5.46886	5.70533e-07	0.00215204	3.39659	0.00620475	4.37348	0.0431672	2.92094	5.70533e-07	3.56367	3	3	3	3	3	3	9	9	0.822161	-0.131759	0.209412	-0.467471	0.231862	-1.10865	0.994239	0.008183	0.00215205	-3.39659
Q7Z2K8	G protein-regulated inducer of neurite outgrowth 1	GPRIN1	2	-1.01745	-1.1777	-0.672325	-0.662516	-0.388218	-0.419638	-0.326687	-0.664412	-0.288658	-4.95235	-2.09915	-4.42031	-5.61118	-2.0862	-1.6841	-2.31964	-5.51988	-2.13372	0.000134748	0.0320421	2.86811	0.102617	2.63704	0.0587225	2.89783	0.000134748	2.80099	3	3	3	3	3	3	9	9	0.0540815	0.465703	0.0503103	0.529241	0.671308	0.696774	0.74022	0.499525	0.0320421	-2.86811
Q5T0F9	Coiled-coil and C2 domain-containing protein 1B	CC2D1B	2	-2.25248	-2.57988	-1.96171	-2.24606	-1.70666	-1.75039	-2.14089	-1.52165	-1.72229	n. def.	-4.83116	-4.74287	-4.37225	-3.20002	-3.75926	n. def.	-5.54258	-3.75069	1.54877e-06	0.00168322	2.52232	0.00784295	1.87614	0.0275149	2.85169	1.54877e-06	2.32723	3	3	3	2	3	2	9	7	0.217347	0.363655	0.139552	0.469747	0.104583	1.00984	0.890015	0.140378	0.00168323	-2.52232
P42765	3-ketoacyl-CoA thiolase, mitochondrial	ACAA2	4	-0.399614	-0.149435	-0.274359	-0.258947	-0.567997	-0.369738	-0.540508	-0.304018	-0.182102	-2.52231	-2.42618	-2.85616	-2.98446	-2.79821	-2.77681	-2.99507	-2.67035	-3.85652	8.58773e-12	9.80683e-05	2.32708	2.55669e-05	2.45427	0.00155371	2.83177	8.58773e-12	2.53771	3	3	3	3	3	3	9	9	0.342752	-0.124425	0.623644	-0.0677402	0.159985	-0.25161	0.203661	-0.57243	9.80681e-05	-2.32708
O14656	Torsin-1A	TOR1A	3	-1.50322	-2.02551	-1.7733	-1.62408	-1.99698	-1.40718	-1.56391	-1.14119	-1.38605	-3.60587	n. def.	-4.07511	-3.59668	-3.53444	-2.89556	-2.83427	-4.45695	-3.98472	9.55647e-08	0.00419368	2.07314	0.00413993	1.66615	0.00854311	2.39493	9.55647e-08	2.02057	3	3	3	2	3	3	9	8	0.71049	0.0912687	0.106353	0.403632	0.236892	0.498262	0.907229	0.0818418	0.00419368	-2.07314
P10109	Adrenodoxin, mitochondrial	FDX1	5	1.76057	2.28248	2.70001	2.75192	2.17473	2.8966	1.94166	2.04472	1.59044	0.814909	1.23996	0.80291	-0.339533	-0.640594	1.10789	-0.98608	-1.10172	0.562733	1.77613e-05	0.0135555	1.29509	0.0116918	2.56517	0.0129121	2.3673	1.77613e-05	2.07585	3	3	3	3	3	3	9	9	0.361679	0.360064	0.270878	-0.388747	0.178568	-0.910008	0.0581876	-1.46095	0.0135556	-1.29509
Q06830	Peroxiredoxin-1	PRDX1	21	7.63968	7.49692	7.50938	7.55007	7.22595	7.45437	7.79159	7.68796	7.69733	6.78906	6.97541	6.92083	7.57282	7.34255	7.33762	7.72998	7.88577	7.63381	0.160136	0.000804426	0.653561	0.954289	-0.00753593	0.778484	-0.0242297	0.160136	0.207265	3	3	3	3	3	3	9	9	0.262962	-0.138531	0.0348963	0.176966	0.00538459	0.522566	0.000744053	0.854758	0.000804424	-0.653561
P54619	5'-AMP-activated protein kinase subunit gamma-1	PRKAG1	4	-1.34766	-1.63615	-0.633099	-0.0541954	-1.3557	-0.225149	0.31288	-0.912874	0.62665	-2.81918	-3.46037	-2.68529	-2.38722	-1.93142	0.0695419	-2.37343	-2.03979	-2.61839	0.00110863	0.00956205	1.78265	0.367233	0.871351	0.00918856	2.35275	0.00110863	1.66892	3	3	3	3	3	3	9	9	0.2614	0.66062	0.0944162	1.21452	0.117997	1.57192	0.0920293	0.644412	0.00956205	-1.78265
Q9GZP8	Immortalization up-regulated protein	IMUP	1	-0.466335	-0.802309	-1.36396	-0.244299	-0.895336	-1.29839	0.182365	-1.07358	0.638914	-3.19953	n. def.	-2.72445	-2.56393	n. def.	n. def.	-2.76198	-2.07321	n. def.	4.89626e-05	0.0120566	2.08445	0	1.75125	0.0460463	2.3335	4.89626e-05	2.07318	3	3	3	2	1	2	9	5	0.880107	0.0648587	0.239775	0.793435	#DIV/0!	0.398058	0.32289	0.544394	0.0120566	-2.08445
O15231	Zinc finger protein 185	ZNF185	22	4.33735	4.209	4.26653	4.30029	4.16657	4.15445	4.33196	4.18066	4.29261	1.95913	2.36008	2.26024	1.76418	1.92387	2.15806	1.97522	1.86969	2.02126	4.94065e-16	7.94214e-05	2.07781	5.26958e-05	2.2584	3.44909e-06	2.31302	4.94065e-16	2.21641	3	3	3	3	3	3	9	9	0.344856	-0.063855	0.967447	-0.00254367	0.215184	-0.244448	0.138153	-0.237757	7.94213e-05	-2.07781
P51809	Vesicle-associated membrane protein 7	VAMP7	8	0.619558	1.09327	1.21005	1.77131	2.80534	2.15841	1.71738	2.14127	1.86311	-1.1227	-0.146126	-0.92157	-2.67079	0.874182	0.688322	-0.908052	-2.33374	0.215027	9.73968e-05	0.0080719	1.70442	0.0931079	2.61445	0.0175541	2.91618	9.73968e-05	2.41168	3	3	3	3	3	3	9	9	0.0224595	1.27073	0.0130967	0.932962	0.776876	0.360702	0.743614	-0.278792	0.0080719	-1.70442
Q9BVA0	Katanin p80 WD40 repeat-containing subunit B1	KATNB1	2	-1.67571	-1.7787	-0.989506	-1.00301	-0.806787	-1.18962	-1.74295	-1.16522	-1.16798	n. def.	-3.56703	-5.02308	-4.21134	-1.8783	-1.77303	-2.68577	-4.0856	-4.04571	0.000111373	0.0208949	2.81375	0.113799	1.62108	0.0107686	2.24698	0.000111373	2.12879	3	3	3	2	3	3	9	8	0.150519	0.481497	0.715681	0.122587	0.245255	1.67417	0.454524	0.689364	0.0208949	-2.81375
O15427	Monocarboxylate transporter 4	SLC16A3	5	2.36985	2.85217	2.33825	2.25853	1.87608	3.00353	1.50876	1.27119	2.21873	-0.731409	-0.0939426	-0.744583	-0.450348	-0.524702	-0.601526	-0.473602	-0.508308	-0.668427	3.24477e-10	0.000361079	3.0434	0.000961027	2.90491	0.00159305	2.21634	3.24477e-10	2.72155	3	3	3	3	3	3	9	9	0.723374	-0.140709	0.0606711	-0.853863	0.992422	-0.00221382	0.91011	-0.0268008	0.000361079	-3.0434
Q14240	Eukaryotic initiation factor 4A-II	EIF4A2	17	1.50468	0.988573	1.16645	0.965174	0.975798	0.762489	1.37888	1.23794	1.00198	-0.394424	-0.657774	-0.760155	-0.520294	-1.17343	-0.431183	-1.38716	-0.675564	-0.837893	2.65601e-10	0.000612308	1.82402	0.00273897	1.60945	0.000847776	2.17313	2.65601e-10	1.86887	3	3	3	3	3	3	9	9	0.128123	-0.318749	0.945383	-0.013639	0.70711	-0.104183	0.207172	-0.362753	0.000612307	-1.82402
P52943	Cysteine-rich protein 2	CRIP2	3	0.023262	-0.23241	-0.0845547	-0.356485	0.0626488	0.457897	-0.46958	-0.263912	-0.295563	-3.2197	n. def.	-3.40248	n. def.	-2.2026	-3.68899	-2.90305	-2.07466	n. def.	3.67934e-08	0.000107174	3.21319	0.0177035	3.00049	0.00674118	2.14584	3.67934e-08	2.7865	3	3	3	2	2	2	9	6	0.56946	0.152588	0.0664571	-0.245117	0.673899	0.365294	0.192134	0.822237	0.000107173	-3.21319
P11216	Glycogen phosphorylase, brain form	PYGB	49	6.37908	6.18682	6.40948	6.28184	6.15503	6.21416	6.37594	6.33317	6.3702	3.95101	4.20875	3.96304	4.15589	4.40157	4.28737	4.21294	4.2576	4.17583	7.0454e-17	3.08035e-05	2.2842	1.72149e-05	1.9354	1.54544e-07	2.14431	7.0454e-17	2.1213	3	3	3	3	3	3	9	9	0.241707	-0.10812	0.651076	0.0346423	0.09382	0.240678	0.116057	0.174526	3.08036e-05	-2.2842
Q4V328	GRIP1-associated protein 1	GRIPAP1	4	-1.939	-2.18772	-1.42406	-2.05027	-1.43685	-1.35925	-1.78381	-1.64183	-1.60485	-4.69141	-3.99528	n. def.	n. def.	-3.69056	-3.71043	n. def.	n. def.	-3.74488	6.03371e-08	0.00771529	2.49309	0.00512992	2.08504	0	2.06805	6.03371e-08	2.25233	3	3	3	2	2	1	9	5	0.495624	0.2348	0.495223	0.173429	0.206146	0.642853	#DIV/0!	0.598467	0.00771528	-2.49309
Q96B97	SH3 domain-containing kinase-binding protein 1	SH3KBP1	5	0.933655	0.833431	1.97759	0.836176	1.47455	1.42312	1.50179	1.47673	1.44783	0.0325298	-0.241524	0.197388	0.0611267	0.0434284	-0.261614	-0.0241871	-0.0348568	-1.37692	1.44662e-06	0.0319579	1.25209	0.00486817	1.29697	0.0121751	1.95411	1.44662e-06	1.50106	3	3	3	3	3	3	9	9	0.993545	-0.00360837	0.568492	0.227227	0.784004	-0.0484842	0.366828	-0.474788	0.0319579	-1.25209
P33897	ATP-binding cassette sub-family D member 1	ABCD1	8	1.05152	0.846808	0.850866	1.42433	0.634489	1.19517	1.03993	1.4488	1.61731	-0.864252	-0.422077	-0.939415	-0.444399	-0.0575314	-0.0569668	-0.514095	-1.08949	-0.100731	5.27139e-08	0.000691304	1.65831	0.00899278	1.27096	0.00440015	1.93679	5.27139e-08	1.62202	3	3	3	3	3	3	9	9	0.52859	0.168265	0.0700953	0.452286	0.0547231	0.555616	0.62525	0.17381	0.000691304	-1.65831
O75695	Protein XRP2	RP2	3	-1.30292	-1.13951	-0.461571	-0.373503	-1.65669	-2.64715	-0.940027	-1.43769	-0.985771	-3.63476	-3.85108	-4.01346	n. def.	-3.87977	n. def.	n. def.	n. def.	-3.03855	8.45459e-06	0.000513796	2.8651	0	2.32066	0	1.91739	8.45459e-06	2.46743	3	3	3	3	1	1	9	5	0.45	-0.591115	0.639362	-0.153165	#DIV/0!	-0.0466693	#DIV/0!	0.79455	0.000513795	-2.8651
P20936	Ras GTPase-activating protein 1	RASA1	2	-2.03558	-2.36516	-1.68578	-3.13989	-3.46359	-2.23587	-2.67259	-2.70688	-2.40375	-4.12272	-3.41133	n. def.	n. def.	-4.51906	-3.7146	-4.59345	n. def.	-4.3639	5.69004e-05	0.0177959	1.73818	0.128277	1.17038	0.00109679	1.88427	5.69004e-05	1.59761	3	3	3	2	2	2	9	6	0.0923064	-0.91761	0.0606437	-0.565568	0.581596	-0.349805	0.197207	-0.711653	0.0177959	-1.73818
P42566	Epidermal growth factor receptor substrate 15	EPS15	3	-3.40296	-3.28365	-3.04518	-1.88136	-1.05697	-4.08763	-3.4869	-1.72353	-2.31172	-5.50033	-4.20528	-5.8674	-5.0217	-4.03128	-4.91152	-4.30879	-5.21904	-3.57152	0.000161736	0.0194211	1.94707	0.0731035	2.31285	0.0575532	1.85907	0.000161736	2.03966	3	3	3	3	3	3	9	9	0.378086	0.901941	0.236171	0.736545	0.417469	0.536169	0.300308	0.824551	0.0194212	-1.94707
O95400	CD2 antigen cytoplasmic tail-binding protein 2	CD2BP2	3	-1.51555	-1.32258	-1.38073	-1.45515	-1.22398	-1.29606	-1.18161	-1.18109	-1.35636	-3.36703	-3.11444	-2.23066	-3.24438	-3.05337	-2.7879	-2.80485	-3.17096	-3.308	3.57673e-10	0.012756	1.49776	0.000333417	1.70349	0.000324977	1.85492	3.57673e-10	1.68539	3	3	3	3	3	3	9	9	0.413307	0.0812257	0.110947	0.166603	0.752798	-0.124506	0.638788	-0.190559	0.012756	-1.49776
Q9NWV4	CXXC motif containing zinc binding protein	CZIB	3	0.421368	0.0626469	0.0131931	-1.49249	-1.11295	0.243399	-1.43345	0.507881	0.997757	-1.48194	-3.27669	-1.83538	-1.11421	-3.91377	n. def.	n. def.	-1.25039	-2.3256	0.00135347	0.0137765	2.36374	0.259716	1.72664	0.179432	1.81206	0.00135347	1.97195	3	3	3	3	2	2	9	7	0.153702	-0.953084	0.859996	-0.141675	0.818352	-0.315983	0.649169	0.410008	0.0137765	-2.36374
Q63HN8	E3 ubiquitin-protein ligase RNF213	RNF213	2	-2.32465	-1.18156	-0.635992	-0.454473	-0.67165	-1.08806	-0.528849	-1.13702	-0.908516	-3.31485	-2.51814	-3.09185	-2.7697	-2.4845	-2.37477	-2.52239	-2.78764	-2.68604	5.01401e-07	0.0444701	1.59421	0.00120313	1.80493	0.000731163	1.80723	5.01401e-07	1.73546	3	3	3	3	3	3	9	9	0.292893	0.642673	0.37848	0.522606	0.178283	0.431959	0.282574	0.309591	0.0444702	-1.59421
Q14320	Protein FAM50A	FAM50A	4	0.0824451	-0.104691	-0.44146	-0.356617	-0.143555	-0.37665	-0.19871	0.0140801	0.0581932	-1.47192	-1.48568	-1.75915	-1.97135	-1.15298	-1.07871	-2.76135	-1.70497	-1.06228	1.14134e-06	0.00139205	1.41768	0.0199195	1.10874	0.0229643	1.80072	1.14134e-06	1.44238	3	3	3	3	3	3	9	9	0.464489	-0.137705	0.550312	0.112423	0.599721	0.171232	0.619817	-0.270622	0.00139205	-1.41768
Q9BUK6	Protein misato homolog 1	MSTO1	2	1.00906	0.593636	1.65422	1.50649	2.14679	1.98152	1.59554	1.91326	1.56192	-1.55901	0.208713	-1.76095	-1.65998	0.747642	1.10189	-0.00880241	-1.0602	0.844236	0.000349017	0.0382886	2.12272	0.110613	1.81508	0.0348218	1.76516	0.000349017	1.90099	3	3	3	3	3	3	9	9	0.0946018	0.792623	0.139269	0.604601	0.361793	1.10027	0.312627	0.962161	0.0382886	-2.12272
Q99816	Tumor susceptibility gene 101 protein	TSG101	7	1.58838	1.19029	1.94825	1.77912	1.94493	1.83544	1.92805	1.92281	1.81168	-0.787935	0.68959	-0.959078	-0.736799	1.1308	0.767851	0.396276	-0.760475	0.818598	2.77202e-05	0.027309	1.92811	0.06299	1.46588	0.0214603	1.73605	2.77202e-05	1.71001	3	3	3	3	3	3	9	9	0.283555	0.277521	0.23305	0.311875	0.393927	0.739759	0.514093	0.503941	0.027309	-1.92811
O14734	Acyl-coenzyme A thioesterase 8	ACOT8	3	-0.704193	-0.515621	-0.904772	-0.676172	-0.956743	-0.937511	-0.424374	-0.566784	-0.503227	-2.62762	-1.97842	-1.65569	-2.56154	-0.335035	-1.39681	-1.78746	n. def.	-2.65944	0.000527789	0.0109003	1.37904	0.426382	0.574319	0.0135328	1.72532	0.000527789	1.18754	3	3	3	3	3	2	9	8	0.361151	-0.148614	0.154039	0.210067	0.403879	0.656111	0.799747	-0.136208	0.0109003	-1.37904
Q641Q2	WASH complex subunit 2A	WASHC2A	7	0.208059	0.1054	-1.02037	-0.796476	-1.36345	-0.660805	-0.839958	-1.01549	-1.72277	-1.88617	-3.22061	-1.83914	-1.93762	-2.54291	-1.63272	-3.78722	-3.01192	-1.94536	0.000132148	0.0256641	2.07967	0.0329963	1.09751	0.0450712	1.72209	0.000132148	1.63309	3	3	3	3	3	3	9	9	0.19126	-0.704605	0.115317	-0.957102	0.625606	0.277558	0.440077	-0.599527	0.0256641	-2.07967
Q9NVG8	TBC1 domain family member 13	TBC1D13	3	-2.18657	-2.03861	-1.36226	-2.56012	-1.39576	-1.68792	-2.15287	-2.0218	-2.18392	n. def.	-4.35834	-4.89305	-4.01569	-3.45797	-3.89556	-3.6774	-4.09265	-3.60414	6.39655e-08	0.00550721	2.76321	0.00798289	1.90848	0.000474136	1.67186	6.39655e-08	2.04492	3	3	3	2	3	3	9	8	0.967408	-0.018784	0.376391	-0.257052	0.0664754	0.835954	0.0584992	0.8343	0.00550721	-2.76321
P35914	Hydroxymethylglutaryl-CoA lyase, mitochondrial	HMGCL	3	-2.12719	-1.86254	-2.51031	-1.77183	-2.6045	-2.36878	-1.90415	-2.29297	-1.56458	-4.05679	-4.20772	-3.79381	-4.26121	n. def.	-3.85902	n. def.	-3.57468	n. def.	7.31233e-08	0.00115742	1.85276	0.0143568	1.81175	0	1.65411	7.31233e-08	1.847	3	3	3	3	2	1	9	6	0.80582	-0.0816893	0.432361	0.246113	0.862909	-0.0406783	#DIV/0!	0.444763	0.00115742	-1.85276
Q96G25	Mediator of RNA polymerase II transcription subunit 8	MED8	2	-0.0435829	-0.248516	0.0939846	0.0711994	-0.913635	0.120213	0.127153	-0.424129	-0.255714	-2.86591	-1.34987	-3.23665	-3.39432	-0.661453	-0.390827	-0.93041	-3.86863	-0.709139	0.00183013	0.0145075	2.41811	0.289085	1.24146	0.18447	1.65183	0.00183013	1.77046	3	3	3	3	3	3	9	9	0.644922	-0.174703	0.569666	-0.118192	0.421374	1.00194	0.60928	0.648085	0.0145075	-2.41811
Q70J99	Protein unc-13 homolog D	UNC13D	1	-1.0736	-1.50121	-0.877783	-0.886053	0.0187092	-0.578871	-0.502558	-0.634058	-1.12142	n. def.	-2.42991	-2.96682	-4.73095	-2.13801	-1.57434	-2.55685	-2.62302	-2.01567	0.000102459	0.0155506	1.5475	0.081608	2.33236	0.00362119	1.64583	0.000102459	1.83424	3	3	3	2	3	3	9	8	0.107294	0.668795	0.204967	0.398188	0.932978	-0.116066	0.416485	0.299852	0.0155506	-1.5475
Q86W26	NACHT, LRR and PYD domains-containing protein 10	NLRP10	1	-0.933842	-0.756632	-0.812694	-0.85158	-1.02488	-0.980711	-0.814457	-0.810144	-1.20651	-2.45122	-1.58492	-2.23088	-1.33115	-1.06955	-1.1664	-1.36462	-1.18963	-1.15238	0.00347495	0.00909305	1.25462	0.0625324	0.236643	0.117711	0.29184	0.00347495	0.594366	3	3	3	3	3	3	9	9	0.184808	-0.118001	0.48271	-0.109313	0.0293296	0.899972	0.03341	0.853463	0.00909305	-1.25462
Q13228	Methanethiol oxidase	SELENBP1	6	0.379961	0.159693	0.412426	0.433985	0.197458	0.485283	0.0731564	0.477213	0.498297	-0.965248	-0.957682	-1.05409	-1.52346	-0.899641	-1.27575	-1.33064	-1.51601	-0.857414	1.09026e-10	0.000104531	1.3097	0.00135429	1.60519	0.00272767	1.58425	1.09026e-10	1.49971	3	3	3	3	3	3	9	9	0.668603	0.0548821	0.849878	0.0321954	0.261012	-0.240612	0.289182	-0.242351	0.000104531	-1.3097
O14657	Torsin-1B	TOR1B	2	-2.55296	-2.2276	-2.13031	-2.20026	-3.71019	-1.94543	-2.25482	-3.0338	-2.15162	-4.54777	-3.12256	-4.09448	n. def.	-3.67746	-3.55071	-4.17372	-4.4684	-3.46399	7.03282e-05	0.0211616	1.61798	0.256799	0.995462	0.018895	1.55529	7.03282e-05	1.41994	3	3	3	3	2	3	9	8	0.607109	-0.315003	0.595511	-0.176458	0.611887	0.307515	0.836094	-0.113767	0.0211617	-1.61798
P17301	Integrin alpha-2	ITGA2	15	2.23739	2.38035	2.39636	2.60676	2.5002	2.34044	2.57237	2.24851	2.67101	1.23893	1.67618	1.00792	0.451714	1.08902	0.948629	1.16384	0.783442	0.892662	4.19328e-09	0.00702293	1.03036	0.00136484	1.65268	0.000810649	1.55065	4.19328e-09	1.41123	3	3	3	3	3	3	9	9	0.193174	0.144431	0.310447	0.159262	0.157558	-0.477889	0.185764	-0.361029	0.00702293	-1.03036
Q93034	Cullin-5	CUL5	4	-0.664873	-0.948669	-0.847122	-0.808382	-1.05136	-0.857039	-0.670795	-0.354153	-0.894327	n. def.	-4.3333	-2.72345	-2.69371	-1.99427	-2.08034	-2.05784	-2.0119	-2.46907	9.8979e-06	0.0211964	2.70815	0.00436259	1.35051	0.00196733	1.53985	9.8979e-06	1.75696	3	3	3	2	3	3	9	8	0.486062	-0.0853703	0.366404	0.180463	0.151179	1.27227	0.121207	1.34877	0.0211964	-2.70815
Q9UHD9	Ubiquilin-2	UBQLN2	8	0.457199	0.389811	0.945477	0.610983	1.22121	1.33202	0.820837	1.15348	1.04821	-1.26285	-0.525625	-1.4646	-1.17076	0.227072	0.481316	-0.46768	-1.16575	0.075634	4.48076e-05	0.00736714	1.68185	0.097192	1.20886	0.0148619	1.52677	4.48076e-05	1.4725	3	3	3	3	3	3	9	9	0.183215	0.457242	0.110596	0.410011	0.188534	0.930235	0.28555	0.565096	0.00736713	-1.68185
Q9NQW7	Xaa-Pro aminopeptidase 1	XPNPEP1	5	-0.437731	-0.576624	0.465679	0.668911	0.394875	0.610647	0.574947	0.572929	0.153442	-1.78305	-1.40958	-1.28017	-1.18286	-1.62421	-0.913034	-1.27712	-0.795168	-1.15512	3.93896e-07	0.0220641	1.30804	0.0012936	1.79818	0.00169588	1.50957	3.93896e-07	1.5386	3	3	3	3	3	3	9	9	0.0929113	0.741036	0.157868	0.616665	0.383051	0.250901	0.11788	0.415133	0.0220641	-1.30804
Q96IU4	Protein ABHD14B	ABHD14B	8	1.66378	1.43469	1.85153	1.50312	1.40698	1.39474	1.67259	1.77478	1.7692	0.900782	0.678606	0.820837	1.43343	1.36588	1.31536	1.52673	1.83194	1.60178	0.0329572	0.00342689	0.849926	0.260591	0.0633901	0.431219	0.0853748	0.0329572	0.332897	3	3	3	3	3	3	9	9	0.161255	-0.215055	0.51647	0.0888537	0.00146942	0.571481	0.00161871	0.853405	0.0034269	-0.849926
P31350	Ribonucleoside-diphosphate reductase subunit M2	RRM2	7	-0.614708	-0.64802	-0.382042	0.997177	0.695059	0.349342	-0.866356	-0.318153	-0.544169	-0.0561543	0.0543079	-1.02435	0.349199	0.0428104	0.31937	-0.685789	-1.79917	-0.821964	0.447934	0.590192	-0.206191	0.103542	0.443399	0.243605	0.52608	0.447934	0.254429	3	3	3	3	3	3	9	9	0.00389687	1.22878	0.883866	-0.0279694	0.179311	0.579192	0.195906	-0.760241	0.590192	0.206191
Q04446	1,4-alpha-glucan-branching enzyme	GBE1	10	1.82396	1.76529	2.14375	2.11433	2.66314	2.29534	2.05978	2.17341	2.15697	0.060791	0.770788	0.0579567	-0.106874	1.11833	0.893654	0.61511	0.304579	1.04492	1.05646e-07	0.00365541	1.61449	0.0136509	1.72256	0.002469	1.47518	1.05646e-07	1.60408	3	3	3	3	3	3	9	9	0.0890324	0.4466	0.149096	0.219051	0.489219	0.338525	0.325272	0.358358	0.00365542	-1.61449
Q8N183	NADH dehydrogenase [ubiquinone] 1 alpha subcomplex assembly factor 2	NDUFAF2	6	1.1757	1.44684	1.13031	1.45196	0.76239	0.807303	1.0762	0.910107	1.09121	-0.214218	0.379818	-0.101696	-0.652689	0.130653	-0.145346	-0.200447	-1.13359	0.0195332	8.83894e-07	0.00404526	1.22965	0.0183689	1.22968	0.0150096	1.46401	8.83894e-07	1.30778	3	3	3	3	3	3	9	9	0.37382	-0.24373	0.120947	-0.225108	0.452127	-0.243762	0.31222	-0.45947	0.00404526	-1.22965
O95487	Protein transport protein Sec24B	SEC24B	5	-1.43818	-1.91169	-1.01476	-1.64711	-1.33168	-1.46109	-1.62723	-1.58748	-1.39956	-2.83367	-4.00171	-2.63059	-3.08128	-2.3208	-2.57892	-2.54269	-2.98292	-3.47604	1.34621e-06	0.027193	1.70044	0.00809352	1.18038	0.00629781	1.46246	1.34621e-06	1.44776	3	3	3	3	3	3	9	9	0.931652	-0.025082	0.772015	-0.0832137	0.36254	0.494987	0.774607	0.154771	0.027193	-1.70044
Q9H0W9	Ester hydrolase C11orf54	C11orf54	2	-1.00682	-1.18705	-0.802956	-0.981382	-1.01554	-0.85111	-1.12961	-0.916578	-0.916006	-3.10225	-2.29914	-3.66554	-3.20006	-2.1364	-1.70096	-2.19911	-2.8066	-2.33887	9.85505e-07	0.00795941	2.02337	0.0356379	1.39646	0.00176407	1.46079	9.85505e-07	1.62687	3	3	3	3	3	3	9	9	0.704554	0.0495979	0.934409	0.0115431	0.31987	0.676503	0.259158	0.574119	0.00795941	-2.02337
P20810	Calpastatin	CAST	10	1.72958	1.71672	1.56278	1.13304	1.69579	0.830889	1.72277	1.23228	1.71126	0.762831	0.32563	0.511885	0.578896	-0.392868	-0.0854244	-0.0533695	0.970253	-0.584534	1.8745e-05	0.00117128	1.13625	0.0362196	1.18637	0.0405569	1.44465	1.8745e-05	1.25576	3	3	3	3	3	3	9	9	0.157495	-0.449786	0.538945	-0.114257	0.186014	-0.499914	0.422523	-0.422665	0.00117128	-1.13625
P23193	Transcription elongation factor A protein 1	TCEA1	4	-1.71873	-1.57111	-1.10136	-2.34525	-1.6374	-2.22612	-1.72538	-2.6466	-1.86776	n. def.	-2.94711	-4.93028	-3.64378	-3.64145	-2.45041	-3.50849	-3.76904	-3.2943	4.21439e-05	0.0499173	2.47496	0.0605939	1.17562	0.0104339	1.44403	4.21439e-05	1.65203	3	3	3	2	3	3	9	8	0.102604	-0.605857	0.145497	-0.616178	0.496972	0.693479	0.623228	0.414753	0.0499173	-2.47496
Q86TE4	Leucine zipper protein 2	LUZP2	1	-2.2961	-2.14495	-1.48454	-1.5478	-0.869247	-1.16496	-1.28491	-1.04465	-1.43334	-3.21196	-2.61588	-3.33178	-3.35665	-1.9911	-2.19255	-2.38058	-3.3422	-2.35879	7.99152e-05	0.0318495	1.07801	0.0480791	1.31943	0.0137889	1.43956	7.99152e-05	1.279	3	3	3	3	3	3	9	9	0.0695345	0.781194	0.057953	0.720898	0.32347	0.539774	0.411823	0.359348	0.0318495	-1.07801
Q8TAQ2	SWI/SNF complex subunit SMARCC2	SMARCC2	10	0.831533	0.382658	0.485039	0.653521	0.267153	0.37578	0.5636	0.304491	0.406601	-0.351929	-1.14782	-0.344797	-0.783127	-1.08017	-1.27087	-0.858662	-1.31079	-0.833557	2.16184e-08	0.0168281	1.18126	0.00127208	1.47687	0.00116628	1.4259	2.16184e-08	1.36134	3	3	3	3	3	3	9	9	0.49264	-0.134259	0.413784	-0.141513	0.227608	-0.429874	0.27864	-0.386155	0.0168281	-1.18126
O00592	Podocalyxin	PODXL	6	1.90728	1.7806	1.69839	1.92717	1.71805	1.49942	1.83327	1.69555	1.66073	0.800261	0.210321	0.848431	0.502409	0.136915	0.374481	0.514153	0.000341415	0.436665	9.66377e-10	0.00534447	1.17575	0.00108714	1.37695	0.00110398	1.4128	9.66377e-10	1.32183	3	3	3	3	3	3	9	9	0.589837	-0.0805383	0.460606	-0.0655707	0.290336	-0.281736	0.309343	-0.302618	0.00534447	-1.17575
Q53FA7	Quinone oxidoreductase PIG3	TP53I3	7	0.0437546	-0.341465	-0.799452	-0.642119	-1.31	-0.697744	0.358995	-0.598045	0.300602	-1.39087	-1.84933	-1.75596	-1.02788	-2.30907	-1.1745	-1.31919	-1.09878	-1.74532	0.000203232	0.00984346	1.29967	0.246845	0.620532	0.0178879	1.40828	0.000203232	1.10949	3	3	3	3	3	3	9	9	0.185741	-0.517567	0.38258	0.386238	0.725182	0.161567	0.304223	0.277622	0.00984346	-1.29967
O43920	NADH dehydrogenase [ubiquinone] iron-sulfur protein 5	NDUFS5	3	-0.345724	0.0313873	-0.125092	0.111614	-0.378231	-0.277002	-0.0198612	-0.237184	-0.130888	-0.931131	-1.40104	-1.26792	-0.803513	-0.966663	-1.25683	-2.12836	-1.08532	-1.35528	9.07249e-07	0.0040422	1.05355	0.0143056	0.827796	0.0119519	1.39368	9.07249e-07	1.09168	3	3	3	3	3	3	9	9	0.860287	-0.0347302	0.898303	0.0171649	0.377603	0.191028	0.398994	-0.322956	0.0040422	-1.05355
Q15126	Phosphomevalonate kinase	PMVK	5	0.381186	0.329952	0.385275	-0.0710392	0.110081	0.385076	0.429031	0.0162621	0.369017	-0.621725	-1.06469	-0.851591	-0.989908	-1.16181	-1.33605	-1.16405	-0.989866	-1.21018	2.77526e-10	0.000719254	1.21147	0.00142005	1.30396	0.000659893	1.3928	2.77526e-10	1.30275	3	3	3	3	3	3	9	9	0.169232	-0.224098	0.509453	-0.0940342	0.122882	-0.316587	0.129256	-0.275364	0.000719256	-1.21147
P23634	Plasma membrane calcium-transporting ATPase 4	ATP2B4	9	0.425281	1.18509	1.07925	1.22873	1.09117	1.18282	0.832842	0.77018	0.718714	-0.793711	-0.287676	-0.449934	-0.623966	0.143843	-0.214292	-0.744856	-0.81929	-0.243711	3.46859e-08	0.00741121	1.40698	0.00343149	1.39904	0.00169735	1.37653	3.46859e-08	1.39419	3	3	3	3	3	3	9	9	0.323708	0.27103	0.636131	-0.12263	0.355586	0.278968	0.714134	-0.092179	0.00741121	-1.40698
Q96EK5	KIF-binding protein	KIFBP	10	1.44592	1.19213	1.57493	1.52531	1.20199	1.48227	1.60524	1.65009	1.72599	-0.674358	-0.943901	0.331778	0.130201	-0.113592	0.218399	0.199959	0.303314	0.384479	1.45067e-07	0.0105295	1.83316	0.000732411	1.32485	2.85723e-05	1.36452	1.45067e-07	1.50751	3	3	3	3	3	3	9	9	0.994359	-0.00113867	0.0954451	0.256112	0.2743	0.507163	0.138051	0.724745	0.0105295	-1.83316
P30622	CAP-Gly domain-containing linker protein 1	CLIP1	14	0.966171	0.25355	0.576433	0.75602	0.861187	0.360128	0.567148	1.1656	0.809839	-0.444529	-0.724169	-0.885809	-0.91888	-0.537367	-1.24816	-1.22838	-0.271412	-0.0230045	3.71459e-07	0.00616289	1.28355	0.00365374	1.56058	0.0290017	1.35513	3.71459e-07	1.39975	3	3	3	3	3	3	9	9	0.825318	0.0603936	0.408176	0.248811	0.422116	-0.216635	0.672611	0.177238	0.00616289	-1.28355
Q9BY43	Charged multivesicular body protein 4a	CHMP4A	5	0.375084	-0.423588	0.541504	0.292433	0.478293	0.67437	0.353199	0.714823	0.589889	-1.21877	-0.610184	-1.00292	-1.5853	-0.754387	-0.404856	-0.867889	-0.848459	-0.645937	7.26611e-07	0.0331113	1.10829	0.0190233	1.39655	0.000464735	1.34007	7.26611e-07	1.28163	3	3	3	3	3	3	9	9	0.374241	0.317365	0.286719	0.388304	0.944487	0.0291074	0.460157	0.156528	0.0331113	-1.10829
Q14533	Keratin, type II cuticular Hb1	KRT81	13	3.52986	3.20899	3.82099	4.13222	4.40226	4.33182	4.47596	4.50951	4.35487	3.09129	3.63579	3.33046	3.31953	4.00697	4.103	3.98041	3.4647	4.1087	0.0565671	0.518508	0.167434	0.138845	0.478933	0.04225	0.595508	0.0565671	0.413958	3	3	3	3	3	3	9	9	0.0167395	0.768821	0.00713959	0.926833	0.193269	0.457322	0.119026	0.498759	0.518509	-0.167434
Q6UXV4	MICOS complex subunit MIC27	APOOL	6	0.10614	0.404017	0.214624	0.206015	-0.649034	-0.451531	0.285292	-0.285315	-0.0760441	-0.632658	-0.720354	-1.06427	-0.633671	-1.07231	-0.929981	-0.850611	-1.52295	-1.7041	3.64579e-05	0.00267869	1.04735	0.114951	0.580472	0.0124129	1.33386	3.64579e-05	0.98723	3	3	3	3	3	3	9	9	0.118914	-0.539777	0.228683	-0.266949	0.712939	-0.0728943	0.130072	-0.55346	0.00267869	-1.04735
Q9NQX7	Integral membrane protein 2C	ITM2C	1	-3.15218	-3.68501	-2.41401	-2.21666	-1.85578	-1.57097	-2.62859	-2.07511	-2.88089	-2.17731	-1.96897	-3.48087	-2.81321	-2.14004	-3.1203	-3.3307	-3.55242	-2.66954	0.319565	0.417702	-0.541351	0.0784178	0.810044	0.139399	0.656024	0.319565	0.308239	3	3	3	3	3	3	9	9	0.0436441	1.20259	0.274077	0.555536	0.801743	-0.1488	0.302149	-0.641839	0.417702	0.541351
Q2TAC2	Coiled-coil domain-containing protein 57	CCDC57	1	n. def.	-2.95809	-2.45137	-2.22506	-1.57168	-1.6157	-1.61025	-1.81681	-1.97242	n. def.	n. def.	n. def.	n. def.	-2.57926	-2.66265	-3.9255	n. def.	n. def.	0.0239084	0	n. def.	0.0585263	0.816809	0	2.12567	0.0239084	1.02813	2	3	3	0	2	1	8	3	0.0726446	0.900578	0.0300397	0.9049	#DIV/0!	#DIV/0!	#DIV/0!	#DIV/0!	#DIV/0!	#DIV/0!
Q96IJ6	Mannose-1-phosphate guanyltransferase alpha	GMPPA	7	2.65703	2.57043	3.05315	2.94246	3.40948	3.07987	3.10518	3.14154	3.03851	0.461315	1.97146	0.743937	1.70138	2.50672	2.45781	1.98224	1.19122	2.26479	0.000136133	0.0250045	1.7013	0.0354239	0.921965	0.0164878	1.28233	0.000136133	1.30186	3	3	3	3	3	3	9	9	0.131956	0.383732	0.0917714	0.334876	0.0939977	1.16307	0.2523	0.753844	0.0250045	-1.7013
Q8TBF8	Protein FAM81A	FAM81A	1	2.08406	1.7379	2.13361	1.9624	1.62738	2.01369	2.13863	2.26765	2.03386	0.568397	0.167511	0.989866	0.310841	0.699303	0.799482	0.821867	0.978971	0.797104	4.58321e-09	0.00625617	1.40993	0.00275352	1.26461	0.000131948	1.28073	4.58321e-09	1.31843	3	3	3	3	3	3	9	9	0.536246	-0.117368	0.317804	0.161521	0.92537	0.0279503	0.299587	0.290723	0.00625617	-1.40993
Q8N201	Integrator complex subunit 1	INTS1	7	-0.246822	-0.822079	-0.212614	0.0699387	0.453711	-0.108307	-0.206512	0.0445061	-0.300652	-2.4316	-1.41733	-2.87794	-2.56946	-0.74613	-0.786203	-1.60468	n. def.	-1.26425	9.81588e-05	0.0187848	1.81512	0.0732111	1.50571	0.00607172	1.28025	9.81588e-05	1.56455	3	3	3	3	3	2	9	8	0.0934783	0.565619	0.287982	0.272952	0.302735	0.875024	0.252812	0.807825	0.0187848	-1.81512
P49588	Alanine--tRNA ligase, cytoplasmic	AARS1	31	3.96084	3.88209	4.24175	4.05244	3.8905	3.97626	4.13075	4.21466	4.27115	2.78091	2.62531	2.95166	3.01342	2.91286	2.73615	2.93889	3.09507	2.77448	1.26115e-11	0.000998218	1.24227	0.000315393	1.08559	0.000231949	1.26937	1.26115e-11	1.19908	3	3	3	3	3	3	9	9	0.666438	-0.0551633	0.202799	0.177288	0.459936	0.101514	0.319036	0.150185	0.000998216	-1.24227
O43598	2'-deoxynucleoside 5'-phosphate N-hydrolase 1	DNPH1	3	-0.885933	-0.870348	-0.768013	-0.700457	-0.932918	-0.746874	-0.575911	-0.726582	-0.962828	-3.85103	-2.26652	-2.8859	-2.3367	-1.20121	-1.91629	-1.88252	-2.37216	-1.76913	2.72826e-05	0.00952099	2.15972	0.0390545	1.02465	0.00443862	1.25283	2.72826e-05	1.47907	3	3	3	3	3	3	9	9	0.581084	0.048015	0.506741	0.0863247	0.105589	1.18308	0.116203	0.99321	0.00952101	-2.15972
Q9BPX6	Calcium uptake protein 1, mitochondrial	MICU1	1	-2.93066	-3.4558	-2.51311	-3.29313	-2.01091	-2.39918	-2.78287	-2.60847	-2.96439	-4.49298	-3.87789	-4.82438	n. def.	n. def.	-3.82518	n. def.	n. def.	-4.02256	8.50617e-05	0.0211739	1.43189	0	1.25744	0	1.23732	8.50617e-05	1.43543	3	3	3	3	1	1	9	5	0.441654	0.398785	0.567628	0.181279	#DIV/0!	0.573231	#DIV/0!	0.375853	0.0211739	-1.43189
Q8N3U4	Cohesin subunit SA-2	STAG2	8	0.408424	0.710815	0.723175	0.649996	0.366915	0.444147	0.310864	0.613586	0.531012	-0.997263	-0.108118	-1.28027	-1.05802	-0.360115	0.0335636	-0.148771	-1.81086	-0.274038	5.24844e-05	0.0185923	1.40936	0.0453317	0.948543	0.0858217	1.22971	5.24844e-05	1.19587	3	3	3	3	3	3	9	9	0.393799	-0.127119	0.399598	-0.128984	0.52191	0.333694	0.940754	0.0506628	0.0185923	-1.40936
P61020	Ras-related protein Rab-5B	RAB5B	6	0.393053	0.473387	0.385492	0.342859	-0.303432	0.0780086	0.224108	0.255451	0.374567	-0.871881	-0.844717	-0.62207	-0.982563	-1.07739	-0.655886	-0.851488	-0.812092	-1.14973	4.23333e-09	0.000140791	1.19687	0.0141192	0.944426	0.000458918	1.22248	4.23333e-09	1.12126	3	3	3	3	3	3	9	9	0.116946	-0.378166	0.069242	-0.132602	0.449668	-0.125725	0.299215	-0.158213	0.000140791	-1.19687
Q93008	Probable ubiquitin carboxyl-terminal hydrolase FAF-X	USP9X	9	0.359377	-0.449154	0.0471458	-0.17783	0.0159931	-0.470264	0.199404	0.115379	0.253681	-0.884226	-0.888761	-1.42197	-1.48965	-1.111	-0.971395	-0.98419	-0.923515	-1.16077	1.85706e-07	0.0236546	1.05078	0.00948364	0.97998	0.000120371	1.21231	1.85706e-07	1.08102	3	3	3	3	3	3	9	9	0.513782	-0.19649	0.441763	0.203698	0.622923	-0.125695	0.837076	0.0421607	0.0236546	-1.05078
Q9HBL7	Plasminogen receptor (KT)	PLGRKT	2	2.29203	2.17108	2.14423	1.98715	1.73429	1.87245	2.17083	2.02445	2.11348	1.86674	2.3516	1.78472	2.82145	2.46705	2.28389	2.826	2.93353	2.79614	0.0183022	0.331948	0.20143	0.0192263	-0.659496	0.000231015	-0.748969	0.0183022	-0.402345	3	3	3	3	3	3	9	9	0.0171825	-0.337817	0.185336	-0.099527	0.0919386	0.52311	0.00943434	0.850871	0.331949	-0.20143
Q96BQ5	Coiled-coil domain-containing protein 127	CCDC127	2	2.05983	1.88633	2.37563	2.02658	2.09653	2.12845	2.19056	2.11048	2.17576	-0.736193	0.850388	-0.226488	0.59667	1.34574	1.5275	1.11915	0.431557	1.30941	4.72081e-05	0.0118289	2.14469	0.0317638	0.927214	0.0108023	1.20557	4.72081e-05	1.42582	3	3	3	3	3	3	9	9	0.880674	-0.0234087	0.740105	0.0516763	0.0946801	1.19407	0.139513	0.990803	0.0118289	-2.14469
P08237	ATP-dependent 6-phosphofructokinase, muscle type	PFKM	16	2.97762	2.78303	2.9201	2.73103	2.94658	2.74902	3.00279	2.99774	3.07701	1.01979	2.2503	1.04496	1.27679	1.98506	2.73844	1.92382	1.7535	1.79689	1.95292e-05	0.0238352	1.45523	0.131545	0.808779	3.03241e-05	1.20111	1.95292e-05	1.15504	3	3	3	3	3	3	9	9	0.399855	-0.0847093	0.104302	0.132261	0.39177	0.561743	0.398558	0.386383	0.0238352	-1.45523
Q9BQ95	Evolutionarily conserved signaling intermediate in Toll pathway, mitochondrial	ECSIT	3	-1.08483	-1.05088	-1.10039	-1.59649	-0.786791	-1.17666	-1.27541	-0.817106	-1.36067	-4.06264	-3.50246	-1.95482	-3.26582	-2.8183	-3.28947	n. def.	-2.92261	-1.76052	7.76306e-06	0.0293213	2.09461	0.0022737	1.93788	0.0912241	1.1905	7.76306e-06	1.80828	3	3	3	3	3	2	9	8	0.668861	-0.10795	0.691261	-0.0723647	0.943673	0.0487767	0.433416	0.831746	0.0293213	-2.09461
Q96C00	Zinc finger and BTB domain-containing protein 9	ZBTB9	1	0.461336	0.212175	1.06904	1.12782	1.95121	1.62882	1.40081	1.67239	1.33341	-1.93061	0.342428	-1.90021	-2.11095	1.09429	1.10065	0.0821228	-2.20694	0.83206	0.00473188	0.0932125	1.74365	0.232358	1.54129	0.107806	1.89979	0.00473188	1.72824	3	3	3	3	3	3	9	9	0.047429	0.988432	0.0319135	0.888017	0.41404	1.19079	0.569951	0.73188	0.0932125	-1.74365
O75208	Ubiquinone biosynthesis protein COQ9, mitochondrial	COQ9	5	-0.713587	-0.309515	-1.42754	-1.07141	-2.53339	-1.55592	-1.20605	-1.555	-2.4911	-2.00755	-2.39535	-2.43692	-2.28112	-2.54289	-2.88026	-2.46074	-2.89551	-3.45385	0.000800838	0.0145001	1.46306	0.141428	0.84785	0.0686506	1.18598	0.000800838	1.16563	3	3	3	3	3	3	9	9	0.169722	-0.903359	0.137539	-0.933834	0.261949	-0.28815	0.108032	-0.65676	0.0145001	-1.46306
Q9ULK4	Mediator of RNA polymerase II transcription subunit 23	MED23	1	-4.9972	-4.80964	-4.50349	-4.37883	-4.45462	-4.30953	-3.79391	-3.92732	-3.93548	-4.85905	-4.41026	-4.46672	-4.57463	-4.33807	-4.27871	-4.48746	-4.59786	-4.1692	0.443374	0.395983	-0.191436	0.879116	0.0161451	0.0174917	0.532605	0.443374	0.119105	3	3	3	3	3	3	9	9	0.0602687	0.389121	0.00424111	0.884545	0.339644	0.18154	0.447725	0.160503	0.395984	0.191436
P58546	Myotrophin	MTPN	4	1.70841	1.81864	1.63248	1.49595	0.853155	1.12595	1.6665	1.45109	1.45125	1.08646	1.00302	1.28029	1.98069	1.56101	1.41416	1.88967	2.34176	1.68079	0.527926	0.00372484	0.596586	0.121741	-0.4936	0.0975012	-0.447789	0.527926	-0.114934	3	3	3	3	3	3	9	9	0.0443374	-0.561489	0.0935346	-0.196896	0.0486262	0.528697	0.0160741	0.84748	0.00372486	-0.596586
Q92882	Osteoclast-stimulating factor 1	OSTF1	4	-0.591131	1.01665	-0.802786	0.892119	-1.59879	-0.899212	-1.01086	-1.06984	-0.971676	-2.70657	-2.87075	-2.4029	-2.12352	-3.05427	-3.22389	-2.57292	-1.53365	-2.45431	2.87395e-05	0.0127339	2.53432	0.0501585	2.26526	0.0238546	1.1695	2.87395e-05	1.9897	3	3	3	3	3	3	9	9	0.684982	-0.409539	0.195998	-0.891703	0.722395	-0.140486	0.254474	0.47311	0.0127339	-2.53432
Q8N1G2	Cap-specific mRNA (nucleoside-2'-O-)-methyltransferase 1	CMTR1	4	0.645004	0.315239	1.10986	1.12599	1.61143	1.59844	1.50158	1.6032	1.57427	-2.70842	0.148197	-3.09934	-2.83963	0.973423	1.01296	0.416981	-2.05654	0.709267	0.00426959	0.0700169	2.57656	0.250309	1.7297	0.100202	1.86978	0.00426959	2.05868	3	3	3	3	3	3	9	9	0.0544644	0.755252	0.0201034	0.869649	0.383182	1.60211	0.307186	1.57642	0.0700169	-2.57656
Q9BX68	Histidine triad nucleotide-binding protein 2, mitochondrial	HINT2	7	3.00007	3.05461	2.49965	3.23646	2.99973	2.98133	3.05704	2.65783	2.88857	1.06735	1.60018	1.13851	1.55689	1.5805	1.70207	1.79654	1.51658	1.79561	1.55227e-09	0.0028709	1.58277	9.90452e-05	1.45935	0.0014283	1.16491	1.55227e-09	1.40234	3	3	3	3	3	3	9	9	0.319779	0.221063	0.94191	0.016373	0.117241	0.344475	0.0856737	0.434233	0.00287089	-1.58277
Q15738	Sterol-4-alpha-carboxylate 3-dehydrogenase, decarboxylating	NSDHL	8	1.66911	1.86644	1.36742	1.85878	1.50431	1.64866	1.54664	1.67827	1.59847	0.549982	0.38862	0.469429	0.462244	0.335424	0.314537	0.663744	0.369947	0.294983	4.46522e-12	0.00157317	1.16498	0.000323663	1.29985	0.000607553	1.16491	4.46522e-12	1.20991	3	3	3	3	3	3	9	9	0.84841	0.036266	0.8683	-0.026523	0.20706	-0.0986087	0.83868	-0.0264524	0.00157317	-1.16498
P35241	Radixin	RDX	27	2.5121	2.3554	2.4865	2.48155	2.2146	2.28593	2.63797	2.52273	2.57349	1.25462	1.42536	1.43986	1.47711	1.49584	1.34508	1.39535	1.53829	1.33064	2.2229e-12	0.000149177	1.07806	0.00066728	0.888016	7.77846e-05	1.15664	2.2229e-12	1.0409	3	3	3	3	3	3	9	9	0.25507	-0.123974	0.09773	0.126733	0.434183	0.066067	0.603195	0.0481477	0.000149177	-1.07806
Q15418	Ribosomal protein S6 kinase alpha-1	RPS6KA1	8	-0.938683	-0.609966	0.165936	-2.5335	-0.825998	-0.0215549	-0.0202732	-0.161495	-0.662804	-2.20707	-1.3293	-1.84043	-1.15995	-1.98326	-2.04188	-1.38763	-1.20105	-1.71018	0.00365751	0.0325896	1.33136	0.490709	0.601344	0.00933623	1.15143	0.00365751	1.02804	3	3	3	3	3	3	9	9	0.456943	-0.666114	0.662386	0.17938	0.875228	0.0639037	0.289855	0.359314	0.0325896	-1.33136
Q9BW71	HIRA-interacting protein 3	HIRIP3	1	-1.66655	-2.25132	-1.96214	n. def.	n. def.	-2.25881	-1.96631	-1.79101	-2.0486	-3.1581	-3.73063	-3.47078	n. def.	-2.73025	-3.51045	n. def.	-2.87987	-3.27105	4.03555e-06	0.00321448	1.49317	0	0.861544	0.007429	1.14016	4.03555e-06	1.25806	3	1	3	3	2	2	7	7	#DIV/0!	-0.298801	0.900308	0.024697	0.424367	0.33282	0.240359	0.377707	0.00321448	-1.49317
Q9Y3C8	Ubiquitin-fold modifier-conjugating enzyme 1	UFC1	3	-1.32987	-0.193409	-1.44499	-0.423311	-0.77713	-0.553587	-0.346025	-0.353571	-0.132034	-1.31458	-0.294479	-0.898958	-0.187937	-0.0872917	-0.256269	0.0851154	-0.0741539	0.0199451	0.221434	0.773066	-0.153415	0.0235264	-0.40751	0.028841	-0.287512	0.221434	-0.282813	3	3	3	3	3	3	9	9	0.382087	0.404746	0.154208	0.712211	0.0932006	0.658841	0.0476606	0.846309	0.773066	0.153415
Q8N4V1	Membrane magnesium transporter 1	MMGT1	2	-0.835344	-0.572014	-0.725376	-0.836618	-0.93531	-0.950167	-0.52092	-1.54525	-0.25559	-2.30199	-2.55561	-2.68682	-1.80372	-2.89655	-0.547197	-2.37931	-1.41297	n. def.	0.000500605	0.000188554	1.80389	0.283245	0.841788	0.169158	1.12222	0.000500605	1.27562	3	3	3	3	3	2	9	8	0.0801303	-0.196454	0.882623	-0.0630086	0.328183	0.765653	0.209555	0.618669	0.000188553	-1.80389
O75110	Probable phospholipid-transporting ATPase IIA	ATP9A	2	-1.37843	-1.97491	-2.13298	-2.46938	-0.415598	-0.651939	-1.1672	-1.02624	-1.72355	-4.30136	-3.15418	n. def.	n. def.	-2.80908	-3.67637	n. def.	n. def.	-2.40591	0.00057682	0.0355043	1.899	0.105115	2.06376	0	1.10025	0.00057682	1.83158	3	3	3	2	2	1	9	5	0.398574	0.649804	0.170202	0.523113	0.569486	0.485047	#DIV/0!	1.32186	0.0355043	-1.899
P49585	Choline-phosphate cytidylyltransferase A	PCYT1A	2	-1.23732	-1.36733	-1.28947	-0.967835	-1.23163	-1.31144	-1.22343	-1.34228	-1.21779	-3.18877	-2.03452	-2.2153	-2.8841	-2.29096	-2.16673	-2.38741	-2.37209	-2.31401	8.95643e-08	0.0305566	1.18149	0.0064138	1.27696	1.88979e-05	1.09667	8.95643e-08	1.18504	3	3	3	3	3	3	9	9	0.311944	0.12774	0.542409	0.036874	0.942617	0.0322713	0.751758	0.121696	0.0305566	-1.18149
Q9P289	Serine/threonine-protein kinase 26	STK26	7	0.113525	0.211985	0.502382	0.588707	0.968725	1.14731	0.827087	0.793676	0.862688	0.22641	0.805071	0.452141	1.17928	1.71202	1.62875	1.29775	1.10908	1.6088	0.0501689	0.34616	-0.218576	0.0605682	-0.605101	0.0255095	-0.510726	0.0501689	-0.444801	3	3	3	3	3	3	9	9	0.0362564	0.625617	0.00958607	0.551853	0.0127721	1.01214	0.0192612	0.844002	0.34616	0.218576
Q96DX5	Ankyrin repeat and SOCS box protein 9	ASB9	3	-1.43335	-0.280201	-0.45336	-0.59804	-0.786856	-0.78682	-1.31475	-0.495064	-0.566263	-2.29803	-2.06609	-2.78492	-2.09619	-2.69675	-1.67911	-1.99529	-1.78759	-1.83044	1.12494e-06	0.016347	1.66071	0.00899242	1.43345	0.0161176	1.07908	1.12494e-06	1.39108	3	3	3	3	3	3	9	9	0.996708	-0.00159973	0.882973	-0.0697218	0.568307	0.225663	0.0815356	0.511907	0.0163469	-1.66071
Q9Y4E8	Ubiquitin carboxyl-terminal hydrolase 15	USP15	6	-0.473011	-1.2598	-1.22481	-0.635523	-1.17329	-1.30652	-0.507719	-0.705113	-1.38441	-2.33039	-1.95381	-1.74112	-2.32484	-2.46666	-1.29532	-2.22601	-1.49091	-2.11713	3.99174e-05	0.0297042	1.02257	0.078878	0.990496	0.0370458	1.07894	3.99174e-05	1.03067	3	3	3	3	3	3	9	9	0.880619	-0.0525706	0.761247	0.120129	0.962271	-0.0205013	0.834859	0.0637583	0.0297042	-1.02256
Q15436	Protein transport protein Sec23A	SEC23A	21	3.52149	3.51094	3.69578	3.55756	3.33492	3.2657	3.59945	3.60175	3.59996	1.46324	2.47475	1.45626	1.74781	2.92752	2.895	2.77092	2.00224	2.86878	2.87403e-05	0.00663151	1.77799	0.0959724	0.862616	0.0184069	1.05307	2.87403e-05	1.23123	3	3	3	3	3	3	9	9	0.148982	-0.190015	0.705706	0.024317	0.231582	0.725355	0.160382	0.749231	0.00663151	-1.77799
Q15599	Na(+)/H(+) exchange regulatory cofactor NHE-RF2	SLC9A3R2	3	0.254234	0.529018	0.116713	0.324993	0.186987	0.184332	0.507088	0.236471	0.208445	-0.538462	-0.605169	-1.49161	-1.47238	-0.342052	-2.54135	-0.815224	-1.16651	-0.201574	8.64909e-05	0.0234125	1.1784	0.0572744	1.68403	0.0246348	1.04511	8.64909e-05	1.30251	3	3	3	3	3	3	9	9	0.628605	-0.0678845	0.915817	0.0173461	0.461805	-0.573515	0.736174	0.150643	0.0234125	-1.1784
Q8NF37	Lysophosphatidylcholine acyltransferase 1	LPCAT1	2	0.123432	0.397955	0.0473461	0.346706	0.0315399	-0.0162868	-0.153547	-0.191837	0.00939941	-3.87486	-2.68377	-3.16643	-3.09048	-3.07741	-1.00506	-0.133995	-3.1366	-0.140068	0.000184337	0.000690541	3.43127	0.0232405	2.51164	0.364101	1.02489	0.000184337	2.3226	3	3	3	3	3	3	9	9	0.681254	-0.0689246	0.0704001	-0.301573	0.333708	0.850702	0.117529	2.1048	0.000690542	-3.43127
Q9UJV9	Probable ATP-dependent RNA helicase DDX41	DDX41	4	1.56349	1.64307	1.2686	1.4644	1.2286	0.544929	1.66024	1.46779	1.65047	0.508591	-0.264967	0.508833	-2.89338	0.488817	-0.762922	0.605661	0.522226	0.588116	0.00223416	0.0116774	1.2409	0.10567	2.13514	0.000111712	1.02083	0.00223416	1.46562	3	3	3	3	3	3	9	9	0.239019	-0.412409	0.480009	0.101114	0.269574	-1.30665	0.282942	0.321182	0.0116774	-1.2409
Q99720	Sigma non-opioid intracellular receptor 1	SIGMAR1	2	-0.661022	-0.7463	-0.586861	-0.9541	-0.758959	-0.768965	-0.717054	-0.876448	-0.577253	-3.03762	-1.45739	-3.27582	-2.21819	-1.79865	-2.54183	-1.47401	-2.16529	-1.59377	1.00017e-05	0.0282093	1.92555	0.00374679	1.35888	0.0113735	1.02077	1.00017e-05	1.43507	3	3	3	3	3	3	9	9	0.106738	-0.162614	0.580264	-0.0588576	0.543827	0.40405	0.237261	0.845918	0.0282093	-1.92555
O43592	Exportin-T	XPOT	15	2.45477	2.3682	2.6689	2.51183	2.64639	2.88274	2.81519	2.5565	2.43167	1.02159	1.86422	1.31403	0.92845	1.98415	1.8388	1.88463	1.26326	1.60847	1.65567e-06	0.013947	1.09734	0.0343892	1.09652	0.00874617	1.01567	1.65567e-06	1.06984	3	3	3	3	3	3	9	9	0.262599	0.183033	0.510828	0.103831	0.678862	0.183854	0.576472	0.185505	0.0139469	-1.09734
P29373	Cellular retinoic acid-binding protein 2	CRABP2	11	-0.733078	-0.18059	0.61529	-0.149403	-0.299555	0.101562	-0.711689	0.0569687	-0.423447	3.07902	3.75891	3.25935	4.18806	4.09664	4.18884	4.23572	4.27299	4.11851	9.77356e-13	0.00141771	-3.46522	3.82776e-06	-4.27365	3.72361e-05	-4.56846	9.77356e-13	-4.10244	3	3	3	3	3	3	9	9	0.970009	-0.016339	0.595275	-0.25993	0.0182743	0.792089	0.0155713	0.84331	0.00141771	3.46522
P49841	Glycogen synthase kinase-3 beta	GSK3B	1	-2.48707	-2.0816	-1.98516	-1.87297	-4.24579	-3.10792	-2.00165	-2.41387	-2.49386	n. def.	-3.62952	-2.94567	-2.49471	-3.62598	-2.64562	-3.88173	-2.36486	-3.56863	0.0801404	0.0420178	1.10298	0.852036	-0.153458	0.117515	0.968616	0.0801404	0.623492	3	3	3	2	3	3	9	8	0.273326	-0.890954	0.613305	-0.118516	0.535669	0.365488	0.982049	0.0158517	0.0420178	-1.10298
P62837	Ubiquitin-conjugating enzyme E2 D2	UBE2D2	2	-1.67982	-1.78526	n. def.	-1.58548	-1.39713	n. def.	-1.42503	-1.45518	-1.62364	-3.80186	-2.7026	-3.48976	-2.70558	-2.26653	-2.29115	-2.41215	-2.52059	n. def.	0.000111299	0.0326561	1.59887	0.017969	0.929785	0.00170195	0.965088	0.000111299	1.20927	2	2	3	3	3	2	7	8	0.154943	0.241236	0.0803446	0.231258	0.0631786	0.91032	0.134121	0.865039	0.032656	-1.59887
P09960	Leukotriene A-4 hydrolase	LTA4H	22	3.16373	3.31896	3.27924	3.22	2.83494	3.03857	3.39651	3.30412	3.27126	1.61208	2.03712	1.9874	2.46854	1.90077	2.21354	2.20742	2.59243	2.28336	8.40137e-08	0.000636497	1.37511	0.0134759	0.836885	0.00146272	0.962898	8.40137e-08	1.0583	3	3	3	3	3	3	9	9	0.138321	-0.222807	0.30665	0.0699887	0.211059	0.315418	0.0540132	0.482201	0.000636496	-1.37511
P23381	Tryptophan--tRNA ligase, cytoplasmic	WARS1	21	3.61797	3.36069	3.59339	3.58109	3.15373	3.39197	3.74817	3.61223	3.67186	2.20233	2.31914	2.67359	2.68268	2.32879	2.65649	2.60598	2.95439	2.61756	4.27831e-08	0.00234285	1.12566	0.00818127	0.819611	0.00140651	0.95144	4.27831e-08	0.965571	3	3	3	3	3	3	9	9	0.373683	-0.148419	0.166845	0.153401	0.434736	0.157633	0.146243	0.327625	0.00234285	-1.12566
P49902	Cytosolic purine 5'-nucleotidase	NT5C2	10	1.91991	2.07728	2.47657	2.10411	1.99418	2.0475	1.9151	2.16183	2.02637	0.0920029	1.13887	0.165962	0.719885	1.2309	1.4065	1.21381	0.706635	1.33547	4.19976e-06	0.0107958	1.69231	0.0111537	0.929501	0.00986674	0.94913	4.19976e-06	1.19031	3	3	3	3	3	3	9	9	0.552261	-0.109322	0.53122	-0.123484	0.173567	0.653482	0.185834	0.619691	0.0107958	-1.69231
Q9H7C9	Mth938 domain-containing protein	AAMDC	1	-2.48275	-2.47267	-2.78625	-2.65998	-3.02709	-2.51389	-2.80279	-3.05152	-2.70934	-4.25119	n. def.	-3.56535	-3.44882	-3.6874	-4.46769	-3.43509	-4.0998	-3.86966	1.75226e-06	0.0192069	1.32772	0.0298601	1.13432	0.0126051	0.946971	1.75226e-06	1.13021	3	3	3	2	3	3	9	8	0.452377	-0.153101	0.131728	-0.273994	0.937382	0.0402992	0.785396	0.10675	0.0192069	-1.32772
P29353	SHC-transforming protein 1	SHC1	2	-2.4801	-2.50228	-3.07356	-2.89565	-2.98527	n. def.	-3.05118	n. def.	-3.08457	-3.75716	-4.77868	-3.65495	-3.01	-2.81398	-3.30966	-3.6841	-3.21657	-5.08462	0.0164038	0.0278242	1.37829	0.620263	0.104087	0.290691	0.927222	0.0164038	0.833565	3	2	2	3	3	3	7	9	0.387443	-0.255149	0.224945	-0.382562	0.0578371	1.01905	0.923039	0.0685017	0.0278243	-1.37829
Q7Z2W4	Zinc finger CCCH-type antiviral protein 1	ZC3HAV1	10	0.808126	0.355803	1.08464	0.696909	0.88365	0.582659	0.872784	0.757347	1.05411	-0.550612	-0.105785	-0.347021	-0.22679	-0.700205	0.808777	0.753458	-0.380604	-0.469193	0.000253933	0.0120092	1.084	0.169321	0.760478	0.0829383	0.926861	0.000253933	0.923779	3	3	3	3	3	3	9	9	0.907449	-0.0284518	0.560945	0.145224	0.559187	0.295067	0.505736	0.30236	0.0120092	-1.084
Q13459	Unconventional myosin-IXb	MYO9B	4	-1.92281	-2.68446	-1.86793	-2.8641	-3.20998	-1.3956	-2.379	-3.29787	-2.79414	-3.61042	-5.00371	-3.38238	-3.73248	-4.29596	-3.4372	-4.90142	-3.68477	-2.64292	0.000823932	0.0322096	1.84043	0.0945807	1.33199	0.261976	0.919368	0.000823932	1.36393	3	3	3	3	3	3	9	9	0.61873	-0.331488	0.150048	-0.665268	0.770128	0.176958	0.772334	0.255796	0.0322096	-1.84043
Q8WU79	Stromal membrane-associated protein 2	SMAP2	1	-1.69338	-2.12601	-1.79915	-2.53371	-1.8721	-2.09825	-2.06922	-2.24822	-2.51819	-3.36818	-3.75281	-3.38129	-3.35037	-2.98765	-3.30831	-2.71735	-3.26884	-3.55444	2.49078e-07	0.000850504	1.62791	0.0096864	1.04742	0.0316357	0.901663	2.49078e-07	1.19233	3	3	3	3	3	3	9	9	0.275306	-0.295174	0.0925746	-0.405698	0.169251	0.285315	0.310271	0.32055	0.000850506	-1.62791
A4D1S5	Ras-related protein Rab-19	RAB19	1	-1.29203	-1.911	-1.03755	-0.778305	-0.121345	-0.441599	-0.656519	-0.458403	-0.545303	-2.90009	-1.20775	n. def.	-2.7448	-0.424227	-0.440397	-1.00321	-2.43348	-0.785816	0.10076	0.435903	0.640388	0.39482	0.756059	0.175822	0.854096	0.10076	0.687798	3	3	3	2	3	3	9	8	0.0396351	0.966446	0.031729	0.860121	0.522425	0.850775	0.532123	0.646413	0.435903	-0.640388
Q8N9U9	Putative uncharacterized protein SPANXA2-OT1	SPANXA2-OT1	1	-1.9336	-2.36832	-1.34378	-1.14481	-0.452414	-0.670384	-1.20367	-0.876698	-1.17113	n. def.	-2.28936	n. def.	n. def.	-2.08456	-1.80675	-2.70857	n. def.	-2.2511	0.00545525	0	0.407462	0.0246734	1.18979	0.00761478	1.396	0.00545525	0.987534	3	3	3	1	2	2	9	5	0.0353896	1.12603	0.0641859	0.798069	#DIV/0!	0.343707	#DIV/0!	-0.190472	#DIV/0!	-0.407462
Q96EB6	NAD-dependent protein deacetylase sirtuin-1	SIRT1	7	-1.93091	-1.26675	-1.84897	-1.57068	-1.98097	-2.66902	-0.861568	-0.869963	-0.738773	-2.04014	-1.2713	-3.17745	-0.735388	-0.96274	-1.12124	-0.782059	-0.629423	-0.527082	0.449438	0.462186	0.480757	0.0288296	-1.13376	0.106439	-0.177247	0.449438	-0.276751	3	3	3	3	3	3	9	9	0.3642	-0.391346	0.0157912	0.858773	0.0963093	1.22317	0.0532459	1.51678	0.462187	-0.480756
P42575	Caspase-2	CASP2	1	-2.98879	-3.33789	-2.74942	-3.99186	-3.18616	-4.11953	-3.52396	-3.12856	n. def.	-4.32829	-3.93803	-4.10877	-3.69069	-4.2247	-4.04801	-4.67034	-3.85537	-4.09772	0.00149059	0.00581146	1.09966	0.54008	0.221947	0.0835485	0.881555	0.00149059	0.72861	3	3	2	3	3	3	8	9	0.0939286	-0.740484	0.339113	-0.300892	0.517266	0.137233	0.771773	-0.082782	0.00581146	-1.09966
Q6NXS1	Protein phosphatase inhibitor 2 family member B	PPP1R2B	1	-2.61691	-2.54483	-3.05769	-2.95896	n. def.	-2.95721	-2.51105	-3.11529	-2.66568	-3.57811	-4.332	-3.74769	-3.54132	n. def.	-3.7881	-3.80283	-3.08383	-4.0333	3.1953e-05	0.0147546	1.14612	0.0291649	0.706627	0.0608336	0.875981	3.1953e-05	0.934945	3	2	3	3	2	3	8	8	0.368968	-0.218276	0.925147	-0.0241973	0.525488	0.221219	0.538326	0.245944	0.0147547	-1.14612
Q8WZ82	Esterase OVCA2	OVCA2	3	-2.45697	-2.75953	-2.90297	-2.07471	-2.73224	n. def.	-2.32957	n. def.	n. def.	-1.10088	-0.804499	-1.4515	-0.659168	-0.523754	-0.285376	-0.18082	-0.274651	-0.375803	3.611e-07	0.0022574	-1.58753	0.006587	-1.91404	0	-2.05247	3.611e-07	-1.91417	3	2	1	3	3	3	6	9	0.384201	0.303016	#DIV/0!	0.376925	0.0438194	0.629529	0.012536	0.84187	0.0022574	1.58753
O43663	Protein regulator of cytokinesis 1	PRC1	2	-4.24778	n. def.	-4.47587	-3.28238	-3.20903	n. def.	-3.70092	n. def.	n. def.	-5.21502	-4.30577	-2.80699	-2.26686	-3.9509	-2.68939	-3.20273	-3.56543	n. def.	0.568349	0.799456	-0.252567	0.700612	-0.276657	0	-0.316846	0.568349	-0.282812	2	2	1	3	3	2	5	8	0.0113252	1.11612	#DIV/0!	0.660902	0.258008	1.14021	0.486526	0.725181	0.799456	0.252567
O94992	Protein HEXIM1	HEXIM1	2	-1.98731	-2.01363	-1.99332	-1.82315	-2.56824	-2.07748	-1.08392	-1.36608	-1.02308	-1.3784	-1.89309	-1.82293	1.14547	-1.08636	-0.722818	0.823315	1.09633	-1.32708	0.0171385	0.136559	-0.299944	0.0558879	-1.93505	0.154692	-1.35521	0.0171385	-1.19674	3	3	3	3	3	3	9	9	0.509689	-0.158205	0.0013682	0.840395	0.105969	1.47691	0.0727129	1.89566	0.136559	0.299944
Q9UBC2	Epidermal growth factor receptor substrate 15-like 1	EPS15L1	8	0.0148201	0.0170135	0.181848	0.0825748	0.6395	-0.529327	-0.434568	0.388105	-0.377907	-1.06661	-1.11816	-0.662012	-1.1839	-0.531628	-1.15267	-1.02366	-1.25234	-0.643255	1.65714e-05	0.00272422	1.02015	0.0627439	1.02032	0.0597453	0.831628	1.65714e-05	0.957366	3	3	3	3	3	3	9	9	0.9847	-0.00697834	0.476425	-0.212684	0.979148	-0.00713953	0.921001	-0.0241574	0.00272421	-1.02015
Q0VDG4	Secernin-3	SCRN3	1	-2.47414	-2.5174	-2.92493	-2.49776	-2.48328	-2.66047	-2.51761	-2.43605	-2.29326	-3.80976	-3.61773	-4.39223	-3.76329	-3.45424	-3.79656	-3.54996	-3.33965	-2.84465	2.16532e-06	0.00893227	1.30108	0.000792801	1.1242	0.0193663	0.829116	2.16532e-06	1.0848	3	3	3	3	3	3	9	9	0.584777	0.0916527	0.230305	0.223183	0.355219	0.268539	0.0904746	0.695148	0.00893229	-1.30108
P50402	Emerin	EMD	11	2.87857	3.07175	2.76377	3.00995	2.55142	2.73229	2.69993	2.58055	2.75329	1.81726	1.86388	1.88711	1.89863	1.53861	1.55891	1.8472	1.9676	1.76408	7.91982e-10	0.000340514	1.04861	0.00343884	1.09917	0.000468798	0.818299	7.91982e-10	0.988693	3	3	3	3	3	3	9	9	0.43263	-0.140145	0.0932667	-0.226771	0.183017	-0.190701	0.957561	0.00354167	0.000340515	-1.04861
P48506	Glutamate--cysteine ligase catalytic subunit	GCLC	1	-3.50497	-3.90908	-3.69247	-3.27747	-3.74997	-3.82184	-2.80416	-2.79893	-2.98699	-3.46752	-3.3856	-3.36527	-3.29303	-3.14637	-3.38274	-3.33918	-3.46666	-3.73122	0.982283	0.070496	-0.296043	0.136466	-0.34238	0.00773188	0.648996	0.982283	0.00352414	3	3	3	3	3	3	9	9	0.69975	0.0857443	0.00315302	0.838811	0.155745	0.13208	0.424656	-0.106228	0.0704958	0.296044
O43493	Trans-Golgi network integral membrane protein 2	TGOLN2	5	-0.296244	-0.409317	-0.0552883	-0.252933	-0.53754	-0.446478	-0.693754	-0.549339	-0.339211	-2.26396	-3.17721	-2.06012	-1.9137	-1.92015	-0.532867	-0.797495	-1.0712	-2.10922	0.00018194	0.00332401	2.24681	0.0901324	1.04325	0.125014	0.79854	0.00018194	1.36287	3	3	3	3	3	3	9	9	0.301668	-0.158701	0.135193	-0.273818	0.143441	1.04486	0.0896952	1.17446	0.00332401	-2.24681
Q8IYD1	Eukaryotic peptide chain release factor GTP-binding subunit ERF3B	GSPT2	13	-1.38205	-1.47219	-1.21873	-1.38488	-1.83931	-0.599335	-0.563074	-0.461887	-0.575081	n. def.	-1.50375	-3.49801	-1.10955	-1.70953	-1.28179	-0.81992	-2.82538	-1.11067	0.0796147	0.22453	1.14322	0.830108	0.0924466	0.16854	1.05198	0.0796147	0.677152	3	3	3	2	3	3	9	8	0.833074	0.0831474	0.000561305	0.82431	0.241074	1.13392	0.465427	0.915552	0.22453	-1.14322
Q9UPU5	Ubiquitin carboxyl-terminal hydrolase 24	USP24	3	-1.67007	-2.32005	-1.44918	-1.1044	-0.232615	-0.777813	-1.32871	-0.920135	-1.14118	-3.11923	-2.17341	-3.19898	-3.47057	-1.81642	-1.51354	-3.36122	-2.99069	-2.76116	0.000167058	0.0727838	1.01744	0.0768716	1.5619	0.000828434	1.90768	0.000167058	1.49568	3	3	3	3	3	3	9	9	0.0384445	1.10816	0.0758467	0.683095	0.460807	0.563697	0.608136	-0.207148	0.0727839	-1.01744
Q07866	Kinesin light chain 1	KLC1	9	-0.24494	-0.381779	0.135393	-0.194279	0.563404	0.0759373	-0.296681	-0.0237808	-0.0942249	-2.34918	-1.2405	-1.73336	-0.880382	-1.64969	-1.07513	-0.828562	-0.973156	-0.987618	8.36345e-06	0.0106326	1.61057	0.0135053	1.35009	0.00119298	0.79155	8.36345e-06	1.25074	3	3	3	3	3	3	9	9	0.312554	0.312129	0.891001	0.0255464	0.220939	0.57261	0.0599806	0.844565	0.0106326	-1.61057
Q8NDH3	Probable aminopeptidase NPEPL1	NPEPL1	3	0.63402	0.557814	0.484236	0.738726	0.485014	0.52857	0.671507	0.620865	0.755457	-0.865036	-0.163599	-0.656458	-0.282621	-0.157265	0.238714	-0.0922508	-0.246353	0.0173435	1.71218e-06	0.00619205	1.12039	0.0206684	0.651161	0.000779931	0.789696	1.71218e-06	0.853748	3	3	3	3	3	3	9	9	0.790473	0.0254135	0.101111	0.12392	0.130564	0.49464	0.109476	0.454611	0.00619205	-1.12039
O60749	Sorting nexin-2	SNX2	10	1.63563	1.46374	1.97541	0.760519	1.87615	1.56488	1.55175	1.71059	1.41895	0.609428	1.25592	0.0784836	0.934332	1.37597	1.12133	1.0526	0.732878	0.566109	0.00129663	0.0485964	1.04365	0.511043	0.256638	0.00941506	0.776569	0.00129663	0.692286	3	3	3	3	3	3	9	9	0.469601	-0.291077	0.489051	-0.131163	0.244402	0.495935	0.731387	0.135919	0.0485964	-1.04365
P05141	ADP/ATP translocase 2	SLC25A5	19	5.67059	5.756	5.51114	5.69661	5.23558	5.37583	5.48146	5.36122	5.46795	4.66409	4.51776	4.51679	4.71735	4.5342	4.36627	4.72638	4.71082	4.55041	6.53843e-10	0.000240796	1.0797	0.00618957	0.896737	0.000337143	0.774339	6.53843e-10	0.916925	3	3	3	3	3	3	9	9	0.244983	-0.209903	0.0617177	-0.209034	0.822621	-0.026941	0.265952	0.0963263	0.000240797	-1.0797
Q9BT73	Proteasome assembly chaperone 3	PSMG3	2	-0.888084	-1.07885	-0.488367	-0.573053	-0.230158	-0.427483	-0.454136	-0.493088	-0.775482	-2.54505	-1.62177	-3.04418	-1.69604	-0.352566	-1.03481	-1.10837	-1.54539	-1.38851	0.0028228	0.0246522	1.58523	0.197814	0.617574	0.0090261	0.77319	0.0028228	0.992	3	3	3	3	3	3	9	9	0.111269	0.408202	0.291819	0.244198	0.0729953	1.37586	0.0724828	1.05624	0.0246522	-1.58524
P47224	Guanine nucleotide exchange factor MSS4	RABIF	1	-2.30274	-2.05445	-1.85991	-1.42073	-1.29785	-1.7023	-1.00957	-1.0721	-1.66618	-2.29893	-1.57995	-1.5781	-1.58494	-1.60527	-1.56958	-1.34397	-1.55637	-1.38906	0.939077	0.404374	-0.253379	0.400369	0.112968	0.456053	0.180517	0.939077	0.0133688	3	3	3	3	3	3	9	9	0.0269218	0.598744	0.0284447	0.823087	0.388061	0.232397	0.192392	0.389191	0.404373	0.253379
Q5SW79	Centrosomal protein of 170 kDa	CEP170	11	1.06474	0.948467	0.644037	0.990004	0.856871	0.245369	0.580172	0.793766	0.83786	-0.239189	-0.273077	0.00267029	-0.658461	-0.102695	-0.124004	-0.118532	-0.104006	0.155272	3.28655e-07	0.00228865	1.05561	0.0274832	0.992468	0.00312275	0.759688	3.28655e-07	0.935923	3	3	3	3	3	3	9	9	0.510985	-0.188335	0.374069	-0.148483	0.568021	-0.125188	0.301173	0.147443	0.00228865	-1.05561
P20472	Parvalbumin alpha	PVALB	1	0.607445	0.703688	0.591513	0.593073	0.501842	0.476103	0.600141	0.629326	0.434177	-2.26643	-1.65139	-0.329317	-0.196898	-0.618204	-0.398159	-0.264435	-0.141558	-0.165314	0.000171673	0.0231606	2.04993	0.00184999	0.928093	0.000478727	0.744984	0.000171673	1.241	3	3	3	3	3	3	9	9	0.090957	-0.110542	0.319527	-0.0796668	0.15853	1.01129	0.0991525	1.22528	0.0231606	-2.04993
O15498	Synaptobrevin homolog YKT6	YKT6	7	1.05123	1.03781	1.44212	0.50692	1.25183	1.3088	1.47085	1.45836	0.846373	0.551231	0.637919	0.540829	1.46688	1.41637	1.33067	1.48443	1.26337	1.49868	0.910128	0.0115923	0.600395	0.217541	-0.382126	0.514493	-0.156963	0.910128	0.0204349	3	3	3	3	3	3	9	9	0.622759	-0.154539	0.756249	0.0814722	7.96023e-05	0.827982	0.000518482	0.83883	0.0115923	-0.600395
Q9BQA1	Methylosome protein 50	WDR77	6	0.411976	0.21031	0.544392	0.761475	0.10762	0.36446	-0.0358105	0.584215	0.298071	-1.07789	-0.687067	-0.714363	-0.953814	-0.415857	-0.410694	-0.297018	-0.741137	-0.320333	6.68183e-07	0.0015764	1.21533	0.0185446	1.00464	0.0330628	0.734988	6.68183e-07	0.984986	3	3	3	3	3	3	9	9	0.921888	0.0222924	0.628146	-0.106734	0.349019	0.232984	0.122903	0.37361	0.0015764	-1.21533
O43768	Alpha-endosulfine	ENSA	3	-1.26063	-1.61746	-1.88121	-2.56527	-1.90149	-2.12917	-1.81417	-1.89825	-2.33261	-4.20211	-2.80127	-3.18726	-3.62608	-3.76751	-2.16458	-2.9259	-2.57317	n. def.	0.000303965	0.0163917	1.81044	0.145997	0.987411	0.0580618	0.734528	0.000303965	1.22262	3	3	3	3	3	2	9	8	0.0820594	-0.612212	0.150137	-0.428574	0.765759	0.210822	0.327825	0.647343	0.0163916	-1.81044
Q9H9P8	L-2-hydroxyglutarate dehydrogenase, mitochondrial	L2HGDH	10	1.35245	1.35827	2.18665	2.22485	2.90443	2.83377	2.38904	2.48337	2.48504	1.78956	2.48095	1.58194	1.91969	2.91788	3.0799	2.49846	2.03155	2.58583	0.773707	0.458139	-0.318356	0.973006	0.0151946	0.669209	0.0805333	0.773707	-0.0742092	3	3	3	3	3	3	9	9	0.0436782	1.02189	0.0423853	0.820025	0.203469	0.688344	0.260572	0.421135	0.458139	0.318356
D6REC4	Cilia- and flagella-associated protein 99	CFAP99	1	-3.32835	-4.18537	-3.4144	-3.53434	-4.16164	-3.64191	-3.43031	-3.40655	-2.98316	-4.97049	-4.78274	-4.43337	-4.99642	-4.33526	-3.9106	-3.50892	-4.22323	-4.26728	0.00122415	0.0260076	1.08616	0.161858	0.634794	0.0636636	0.72647	0.00122415	0.815808	3	3	3	3	3	3	9	9	0.703759	-0.136591	0.297651	0.369365	0.422873	0.314776	0.0668998	0.729057	0.0260076	-1.08616
Q7Z4W1	L-xylulose reductase	DCXR	2	-2.56096	-4.34525	-1.2447	-3.65471	-1.83557	-1.74172	-1.73362	-1.9974	-2.24124	-2.87356	-2.6387	-3.46536	-2.51198	-1.8332	-1.90264	-2.15792	-2.3329	-1.97608	0.922459	0.782078	0.275571	0.644686	-0.32806	0.409474	0.164881	0.922459	0.0374637	3	3	3	3	3	3	9	9	0.793208	0.306299	0.469691	0.726214	0.0497156	0.90993	0.0348912	0.836903	0.782078	-0.275571
Q12959	Disks large homolog 1	DLG1	7	1.43155	1.15224	1.5215	1.46653	1.56815	1.41392	1.48337	1.64184	1.26005	-0.00544357	0.647434	0.00571251	0.00561714	0.97789	1.04511	0.872541	0.209219	1.14512	8.18645e-05	0.00898466	1.15253	0.0759653	0.806661	0.0739591	0.719463	8.18645e-05	0.892884	3	3	3	3	3	3	9	9	0.39439	0.114437	0.584022	0.093326	0.313102	0.460304	0.208969	0.526391	0.00898466	-1.15253
Q68DN1	Uncharacterized protein C2orf16	C2orf16	1	-0.854511	-1.08433	-0.636713	-0.56452	0.508917	0.0443306	-0.298103	0.0836449	0.0873356	n. def.	-0.813406	-3.17663	-2.35106	-0.564978	-0.199692	-0.505369	n. def.	-0.691322	0.0534895	0.294304	1.1365	0.231257	1.03482	0.053072	0.555971	0.0534895	0.884515	3	3	3	2	3	2	9	7	0.0640232	0.854759	0.0109121	0.816142	0.493373	0.956443	0.359863	1.39667	0.294304	-1.1365
Q5T1M5	FK506-binding protein 15	FKBP15	3	-2.51386	-2.62654	-3.28267	-3.58408	n. def.	-3.11869	-3.00051	-2.85721	-3.70545	-3.56295	-4.09873	-3.96116	-3.38975	n. def.	-4.69012	-4.16103	-3.66827	-3.83613	0.00130312	0.0209048	1.06659	0.423777	0.688549	0.0793342	0.700754	0.00130312	0.834892	3	2	3	3	2	3	8	8	0.222898	-0.543697	0.344948	-0.380034	0.773913	-0.165656	0.950785	-0.0141977	0.0209048	-1.06659
Q7Z4H8	Protein O-glucosyltransferase 3	POGLUT3	5	-0.277641	-0.0354385	-0.303608	0	-0.69376	-0.148174	-0.46471	-0.353762	-0.43482	-1.93236	-1.27121	-1.33142	-1.68891	-0.892229	-0.999847	-0.815586	-1.41814	-1.12013	4.20878e-06	0.00457443	1.3061	0.0491078	0.913019	0.0167592	0.700188	4.20878e-06	0.973102	3	3	3	3	3	3	9	9	0.758007	-0.0750822	0.0814354	-0.212201	0.385685	0.317999	0.223419	0.393711	0.00457442	-1.3061
Q9GZQ8	Microtubule-associated proteins 1A/1B light chain 3B	MAP1LC3B	3	0.402546	0.106077	0.857344	0.891668	1.3824	1.20263	1.19031	1.29993	0.974556	-0.466713	0.046854	-0.415501	-0.152851	0.815683	0.817114	0.496344	0.350082	0.817162	0.00914882	0.0546541	0.733775	0.132806	0.665585	0.0232139	0.600404	0.00914882	0.666588	3	3	3	3	3	3	9	9	0.0545089	0.703578	0.0426509	0.699611	0.1	0.771769	0.017594	0.832982	0.0546541	-0.733775
P15531	Nucleoside diphosphate kinase A	NME1	12	3.593	3.53799	3.33594	3.4795	2.87808	3.05626	3.32051	3.07864	3.29273	3.43459	3.60473	3.69401	4.52856	3.81873	3.90155	4.3665	4.83883	4.02006	0.000636246	0.461259	-0.0888004	0.0299449	-0.945001	0.00913909	-1.17784	0.000636246	-0.737214	3	3	3	3	3	3	9	9	0.145779	-0.351031	0.0773566	-0.25835	0.0996852	0.505169	0.0290088	0.830689	0.461257	0.0888007
P48507	Glutamate--cysteine ligase regulatory subunit	GCLM	6	0.693993	0.874792	0.769177	1.37709	0.873529	1.23879	1.6577	1.4656	1.59255	0.776138	0.793243	0.901081	1.6743	1.30672	1.22246	1.63168	1.86233	1.45315	0.52109	0.536586	-0.0441672	0.309076	-0.238019	0.588256	-0.0771077	0.52109	-0.119765	3	3	3	3	3	3	9	9	0.0733583	0.383819	0.000502689	0.792627	0.0160216	0.57767	0.00270175	0.825567	0.536586	0.0441672
Q96C90	Protein phosphatase 1 regulatory subunit 14B	PPP1R14B	3	1.20827	0.935909	1.08064	0.846828	0.255785	1.02949	0.706255	0.823231	0.808706	-0.476269	0.116119	0.053606	0.51615	0.440773	0.0692291	0.742771	0.790554	0.633425	0.00512753	0.00445534	1.17712	0.245761	0.36865	0.389849	0.0571473	0.00512753	0.534306	3	3	3	3	3	3	9	9	0.2134	-0.364239	0.0272146	-0.295542	0.129526	0.444232	0.0130658	0.824431	0.00445534	-1.17712
Q5T4S7	E3 ubiquitin-protein ligase UBR4	UBR4	15	1.27873	1.08518	1.78443	1.73169	2.74078	2.33543	2.12502	2.36681	2.05411	-0.864628	0.825451	-0.587189	-1.30987	1.25164	1.32922	0.388308	-0.773136	1.01842	0.000251726	0.0475587	1.59157	0.113954	1.84564	0.0209025	1.97079	0.000251726	1.80266	3	3	3	3	3	3	9	9	0.0693594	0.886517	0.025102	0.7992	0.566149	0.632454	0.601173	0.419986	0.0475587	-1.59157
Q12873	Chromodomain-helicase-DNA-binding protein 3	CHD3	14	2.51746	2.73577	2.58762	2.64703	2.43483	2.58752	2.40383	2.4978	2.56799	-1.17738	1.79937	-1.37437	1.61076	1.69396	1.93514	1.89759	2.02217	1.76603	0.00680099	0.0495863	2.86441	0.00221391	0.809842	0.00249359	0.594607	0.00680099	1.42295	3	3	3	3	3	3	9	9	0.56067	-0.057158	0.196867	-0.123746	0.124825	1.99741	0.105433	2.14606	0.0495863	-2.86441
P53365	Arfaptin-2	ARFIP2	3	-1.41731	-1.34898	-1.67176	-1.29199	-2.16957	-1.64387	-1.47956	-1.48095	-1.3856	-4.09121	-2.32373	-3.782	-1.8302	-2.35997	-1.74736	-2.05397	-2.0354	-2.01444	0.00689914	0.0256643	1.91963	0.433809	0.277367	6.31574e-05	0.585903	0.00689914	0.927634	3	3	3	3	3	3	9	9	0.461248	-0.222463	0.781193	0.0306443	0.0698908	1.4198	0.0665551	1.36437	0.0256644	-1.91963
Q6PD62	RNA polymerase-associated protein CTR9 homolog	CTR9	2	-2.15849	-0.704601	-0.619968	-0.541786	-2.16028	-2.48414	-2.21726	-2.62634	-1.79681	-2.61643	-2.67379	-2.45249	-2.61317	-2.40077	-2.72066	-2.686	-2.94148	-2.75987	0.00427152	0.0478861	1.41988	0.234956	0.849464	0.0813146	0.582315	0.00427152	0.950555	3	3	3	3	3	3	9	9	0.50765	-0.567713	0.130171	-1.05245	0.982344	0.002708	0.0999889	-0.214878	0.0478861	-1.41989
Q13363	C-terminal-binding protein 1	CTBP1	6	0.416483	0.193665	1.12319	0.83428	0.467754	0.534226	-0.21327	0.509575	0.0408401	-0.233719	-0.663828	-0.400311	-0.539459	-0.689484	-1.47898	-0.552805	-0.293999	-0.548073	3.09599e-05	0.0301486	1.0104	0.0083526	1.51473	0.0647584	0.57734	3.09599e-05	1.03416	3	3	3	3	3	3	9	9	0.915031	0.0343081	0.25572	-0.465397	0.212487	-0.470023	0.841518	-0.0323397	0.0301486	-1.0104
Q13885	Tubulin beta-2A chain	TUBB2A	29	-0.619526	-0.691942	-0.609776	-0.00899696	-0.514286	-0.235727	0.145794	0.0721645	0.239809	n. def.	n. def.	n. def.	0.207817	0.0406647	0.352661	0.267897	0.262487	0.0929165	0.013224	0	n. def.	0.0575352	-0.453384	0.503743	-0.0551777	0.013224	-0.451017	3	3	3	0	3	3	9	6	0.059384	0.387411	0.000134519	0.793004	#DIV/0!	#DIV/0!	#DIV/0!	#DIV/0!	#DIV/0!	#DIV/0!
Q9NUU7	ATP-dependent RNA helicase DDX19A	DDX19A	8	0.21557	0.514296	0.00224495	0.148108	-0.0235329	-0.206665	0.15901	0.19072	0.153866	0.119091	0.362577	0.084856	0.980421	0.653677	0.344162	0.984325	1.20164	0.84964	0.00501016	0.764776	0.0551955	0.0309239	-0.686783	0.00121674	-0.844002	0.00501016	-0.491863	3	3	3	3	3	3	9	9	0.206915	-0.2714	0.636004	-0.0761719	0.0817518	0.470579	0.00363724	0.823026	0.764776	-0.0551955
Q6UX04	Spliceosome-associated protein CWC27 homolog	CWC27	2	-3.27287	-2.13094	-2.89881	-3.04288	n. def.	n. def.	-3.45996	-2.76256	-3.62637	-3.98742	-4.26349	-3.52637	-2.95474	-3.82006	-3.89716	-3.76411	-4.29136	-3.48839	0.00550395	0.0439951	1.15822	0	0.514443	0.185976	0.564988	0.00550395	0.749242	3	1	3	3	3	3	7	9	#DIV/0!	-0.27534	0.294648	-0.515426	0.376654	0.36844	0.81926	0.077808	0.0439951	-1.15822
Q9Y547	Intraflagellar transport protein 25 homolog	HSPB11	1	-2.88509	-2.84694	-2.68119	-2.56279	-2.6262	-2.12804	-1.86768	-2.17974	-1.99041	-3.84302	-3.75092	n. def.	-3.58716	-3.0116	-3.13529	-3.3128	n. def.	-3.74976	4.08444e-05	0.00148377	0.992564	0.0264866	0.80567	0.00478185	1.51867	4.08444e-05	1.06569	3	3	3	2	3	2	9	7	0.0961139	0.365394	0.00199105	0.791796	0.0943464	0.552288	0.356179	0.26569	0.00148377	-0.992564
Q9UBF2	Coatomer subunit gamma-2	COPG2	8	-0.0965481	-0.255333	-0.102358	-0.396303	-1.66945	-0.442829	-0.303663	-0.299894	-0.16608	-1.83399	-0.613676	-1.63536	-1.94083	-0.478602	-0.612827	-0.524408	-1.52313	-0.356485	0.0310621	0.0338638	1.2096	0.794092	0.174561	0.211791	0.544797	0.0310621	0.642985	3	3	3	3	3	3	9	9	0.178404	-0.684781	0.201838	-0.105133	0.591051	0.350256	0.346389	0.559668	0.0338638	-1.2096
O15270	Serine palmitoyltransferase 2	SPTLC2	4	-1.93883	-1.08654	-1.72689	-0.976669	-0.701542	0.00303459	-0.777412	-2.53789	-2.89116	-5.00261	-3.06571	-4.08766	-2.66317	-2.70826	-3.85724	-1.9825	-3.19512	n. def.	0.000821597	0.0159837	2.46791	0.00668181	2.51783	0.624768	0.519992	0.000821597	1.91652	3	3	3	3	3	2	9	8	0.0574708	1.02569	0.527919	-0.484734	0.225945	0.975768	0.184394	1.46318	0.0159837	-2.46791
Q9UIU6	Homeobox protein SIX4	SIX4	2	-1.64746	-2.12142	-1.32187	-1.31508	-0.922417	-1.06719	-1.02191	-1.03299	-0.665339	-3.99894	-1.4281	-3.74251	-3.05783	-1.10236	-0.936901	-1.90618	-4.5385	-1.23945	0.0255559	0.184904	1.3596	0.435798	0.597468	0.178173	1.65463	0.0255559	1.2039	3	3	3	3	3	3	9	9	0.0829774	0.595354	0.039167	0.790172	0.271101	1.35748	0.722096	0.495136	0.184904	-1.3596
Q8TD19	Serine/threonine-protein kinase Nek9	NEK9	2	-1.34728	-1.42796	-1.44524	-2.11288	-3.79544	-1.19503	-2.22245	-3.14494	-1.31486	-3.25521	-2.98111	-2.57197	n. def.	-4.97797	-2.96896	-2.60947	-3.10716	-2.38165	0.0196322	0.00159555	1.52927	0.284629	1.60568	0.454221	0.472017	0.0196322	1.10601	3	3	3	3	2	3	9	8	0.275821	-0.960956	0.195908	-0.820589	0.281219	-1.03737	0.463194	0.236665	0.00159555	-1.52927
P15151	Poliovirus receptor	PVR	2	-0.758367	-0.984707	-1.41763	-0.92535	-0.908478	-1.14724	-0.3328	-0.289385	-0.180977	-0.358805	-0.86183	-0.352182	-0.151857	-0.4597	-0.340618	-0.785524	-0.799557	-0.907032	0.222274	0.108215	-0.529296	0.00460504	-0.676296	0.000684915	0.562984	0.222274	-0.214203	3	3	3	3	3	3	9	9	0.787872	0.0598805	0.016721	0.785848	0.339911	0.206881	0.151389	-0.306432	0.108215	0.529296
Q9NPQ8	Synembryn-A	RIC8A	13	1.83139	1.42594	1.92734	1.90023	1.93137	1.94147	1.75357	1.75349	1.61016	0.304161	1.23025	0.366703	0.98527	1.47029	1.73954	1.32145	1.1765	1.2229	0.000817305	0.0311571	1.09452	0.0760183	0.525991	0.0019114	0.465456	0.000817305	0.695323	3	3	3	3	3	3	9	9	0.272209	0.196132	0.895621	-0.0224867	0.108645	0.764662	0.114866	0.606579	0.0311571	-1.09452
P52888	Thimet oligopeptidase	THOP1	7	0.227524	0.0179043	0.11508	-0.0188618	-1.18669	-0.369415	0.0460358	0.145035	0.181488	-1.18618	-0.621693	-0.849922	-0.547287	-0.457079	-0.627901	-0.57337	-0.284231	-0.161581	0.013626	0.00451659	1.0061	0.959034	0.0191008	0.0226095	0.463914	0.013626	0.496372	3	3	3	3	3	3	9	9	0.140118	-0.645157	0.958667	0.00401686	0.116561	0.341842	0.0556753	0.546204	0.00451659	-1.0061
P36404	ADP-ribosylation factor-like protein 2	ARL2	1	-3.17135	-2.88145	-2.82606	-3.18935	-3.98653	-3.09121	-3.18319	-3.24865	-3.19466	-3.95622	-3.65397	-4.32421	-4.1511	n. def.	-3.99633	-3.68749	-3.42934	-3.84201	0.000415614	0.0100283	1.01851	0.177002	0.651348	0.0219917	0.444114	0.000415614	0.683145	3	3	3	3	2	3	9	8	0.201475	-0.462746	0.0840977	-0.249213	0.734435	-0.0955787	0.227169	0.325188	0.0100283	-1.01851
Q9NZB2	Constitutive coactivator of PPAR-gamma-like protein 1	FAM120A	15	2.31954	1.89044	2.12312	2.00864	1.6882	1.72001	1.56961	1.61854	1.92947	0.655748	1.21844	1.05538	0.79471	1.11941	1.15351	1.37587	1.04835	1.36999	4.15471e-06	0.00550337	1.13451	0.00692326	0.783075	0.0476511	0.441139	4.15471e-06	0.786242	3	3	3	3	3	3	9	9	0.12985	-0.30542	0.072928	-0.405164	0.831387	0.0460179	0.221336	0.288211	0.00550337	-1.13451
Q04206	Transcription factor p65	RELA	4	-1.4205	-1.76889	-1.34346	-1.17258	-0.663391	-1.88383	-0.457401	-1.19835	-0.427002	-1.88644	-1.30533	-1.64856	-1.00387	-1.02503	-0.545261	-0.998268	-1.82759	-1.16627	0.613799	0.656245	0.102491	0.379598	-0.381879	0.149479	0.636458	0.613799	0.119023	3	3	3	3	3	3	9	9	0.512331	0.271016	0.0452718	0.816699	0.0304193	0.755387	0.405245	0.282733	0.656245	-0.102491
Q9HC21	Mitochondrial thiamine pyrophosphate carrier	SLC25A19	4	-2.4764	-2.37621	-3.00689	-1.26598	-1.98057	-2.04876	-1.93118	-2.00572	-1.32052	-1.02874	-1.0255	-1.37977	-0.686735	-0.112711	-0.397924	-0.813786	-1.14483	-0.979082	5.98076e-05	0.00295313	-1.47516	0.0104173	-1.36598	0.0310652	-0.77324	5.98076e-05	-1.20479	3	3	3	3	3	3	9	9	0.0546558	0.854733	0.0412228	0.867361	0.0213991	0.745547	0.336192	0.165437	0.00295313	1.47516
Q08AD1	Calmodulin-regulated spectrin-associated protein 2	CAMSAP2	1	-4.14304	-3.94041	n. def.	-3.75345	-3.56149	n. def.	-3.26366	-3.07503	-3.46708	n. def.	n. def.	n. def.	-4.08137	-4.08247	n. def.	-4.13264	-3.83062	-3.71143	0.0730448	0	n. def.	0.04752	0.424445	0.0210488	0.622975	0.0730448	0.367112	2	2	3	0	2	3	7	5	0.110476	0.38425	0.0182222	0.773134	#DIV/0!	#DIV/0!	#DIV/0!	#DIV/0!	#DIV/0!	#DIV/0!
Q9BQP7	Mitochondrial genome maintenance exonuclease 1	MGME1	2	-0.813084	-1.21823	-0.545786	-0.0286636	0.407211	-0.0158977	-0.136082	-0.00828552	-0.125917	-1.22916	-0.493607	-1.65724	-2.20038	-0.163147	-0.506004	-1.09179	-1.77937	-0.791567	0.00949498	0.53227	0.267637	0.1706	1.07739	0.0186143	1.13081	0.00949498	0.825281	3	3	3	3	3	3	9	9	0.0155541	0.979917	0.018304	0.768939	0.823724	0.170162	0.843767	-0.0942367	0.53227	-0.267637
Q969L2	Protein MAL2	MAL2	2	-0.479683	0.126535	-0.392687	-0.339876	-0.498959	-0.475901	-0.0867786	-0.0646629	-0.427811	-1.63681	-1.27241	-1.53236	-1.58228	-1.10546	-1.10094	-0.202896	-1.21472	-0.189407	0.000913015	0.00483592	1.23192	0.00786655	0.824649	0.394349	0.342592	0.000913015	0.799719	3	3	3	3	3	3	9	9	0.387301	-0.189634	0.815442	0.0555273	0.322488	0.217633	0.0569214	0.944852	0.00483592	-1.23192
Q8WZ42	Titin	TTN	1	0.878471	0.848723	1.52225	1.92019	2.3361	2.2732	1.81648	1.94387	1.76387	n. def.	1.90603	n. def.	n. def.	2.25742	2.32733	1.28218	n. def.	1.82891	0.444355	0	-0.822882	0.542424	-0.115876	0.275913	0.285869	0.444355	-0.22002	3	3	3	1	2	2	9	5	0.0127711	1.09335	0.0284803	0.758263	#DIV/0!	0.386346	#DIV/0!	-0.350488	#DIV/0!	0.822883
P40261	Nicotinamide N-methyltransferase	NNMT	1	-0.552717	-0.873419	-0.276728	-0.0392303	1.13984	0.414167	0.115934	0.445929	0.0100136	-1.34271	0.117201	n. def.	n. def.	0.378128	0.324369	-0.352144	-1.1863	0.094492	0.337964	0.943637	0.0451307	0.751975	0.153676	0.166312	0.671944	0.337964	0.323637	3	3	3	2	2	3	9	7	0.0492418	1.07255	0.0249144	0.758247	0.317735	0.964001	0.868336	0.131434	0.943637	-0.0451308
Q92692	Nectin-2	NECTIN2	1	-0.552717	-0.873419	-0.276728	-0.0392303	1.13984	0.414167	0.115934	0.445929	0.0100136	-1.34271	0.117201	n. def.	n. def.	0.378128	0.324369	-0.352144	-1.1863	0.094492	0.337964	0.943637	0.0451307	0.751975	0.153676	0.166312	0.671944	0.337964	0.323637	3	3	3	2	2	3	9	7	0.0492418	1.07255	0.0249144	0.758247	0.317735	0.964001	0.868336	0.131434	0.943637	-0.0451308
Q8WX92	Negative elongation factor B	NELFB	3	-0.552527	-1.05573	-0.969954	-1.26056	-1.52516	-1.20432	-1.41777	-1.8126	-1.14214	-1.68723	-2.17551	-1.67431	-0.854637	-1.0422	-1.22694	-0.785196	-0.878414	-1.41171	0.660509	0.0121406	0.98628	0.119227	-0.288753	0.191715	-0.4324	0.660509	0.0883759	3	3	3	3	3	3	9	9	0.0630059	-0.470609	0.0742076	-0.598104	0.0150254	0.804425	0.0325527	0.820576	0.0121406	-0.986281
P49773	Histidine triad nucleotide-binding protein 1	HINT1	9	3.43185	3.26273	3.46817	3.49848	3.37648	3.51468	3.65642	3.52665	3.45921	3.64199	3.37991	3.78117	4.21135	4.07448	3.93815	4.37882	4.58497	4.30079	0.000604356	0.185326	-0.213439	0.00246411	-0.611448	0.00104289	-0.874098	0.000604356	-0.566328	3	3	3	3	3	3	9	9	0.380898	0.0756303	0.135816	0.159842	0.0287188	0.473639	0.00480637	0.8205	0.185325	0.213439
O75312	Zinc finger protein ZPR1	ZPR1	4	-1.04102	-1.0964	-0.871578	-0.842501	-0.889305	0.0904732	-0.267036	-0.610395	-0.408257	-2.11679	-1.60695	-2.10004	-1.08276	-0.754173	0.219068	-1.18358	-1.15233	-1.02845	0.0639752	0.00650949	0.938259	0.988374	-0.00782204	0.00328195	0.692892	0.0639752	0.54111	3	3	3	3	3	3	9	9	0.234734	0.455887	0.00883845	0.574435	0.0299977	1.40197	0.00919351	0.819803	0.00650947	-0.938259
P17612	cAMP-dependent protein kinase catalytic subunit alpha	PRKACA	10	2.48153	2.75416	2.64599	2.3428	2.38881	2.55571	2.64411	2.47564	2.77749	1.4381	1.47039	1.18535	1.27469	1.9314	2.00024	1.93321	2.35198	2.26093	7.44588e-05	0.000461576	1.26261	0.0446089	0.693661	0.0432652	0.450375	7.44588e-05	0.802216	3	3	3	3	3	3	9	9	0.124851	-0.198123	0.967038	0.00518533	0.209418	0.370829	0.00631987	0.817422	0.000461578	-1.26261
P23919	Thymidylate kinase	DTYMK	9	1.56992	1.36569	1.70199	1.39776	1.11437	1.48686	1.58233	1.44472	1.41578	2.03038	2.32828	2.16689	2.7393	2.76676	2.78972	2.96897	3.07133	2.93649	1.78404e-07	0.00846646	-0.629317	0.000224988	-1.43227	2.09095e-05	-1.51132	1.78404e-07	-1.19097	3	3	3	3	3	3	9	9	0.226125	-0.21287	0.5884	-0.0649223	0.00250091	0.590082	0.00101241	0.817084	0.00846649	0.629317
O43708	Maleylacetoacetate isomerase	GSTZ1	1	-2.69461	-2.67346	-2.87559	-1.73645	-1.07319	-1.30703	-2.21911	-1.79274	-2.02455	-5.02188	-3.19821	-4.5483	-4.52885	-2.33811	-2.49141	-3.94018	n. def.	-2.75879	0.00179458	0.0518089	1.50825	0.0755018	1.74723	0.0647514	1.33735	0.00179458	1.55914	3	3	3	3	3	2	9	8	0.00254558	1.37566	0.00610449	0.735752	0.27191	1.13667	0.355272	0.90665	0.051809	-1.50825
Q9H0B6	Kinesin light chain 2	KLC2	12	0.484276	0.162474	1.23137	0.245232	0.293367	0.298853	1.44691	1.30892	1.13837	0.745606	1.69117	1.08218	2.0147	1.93918	2.09268	1.8291	2.00337	2.13691	0.000790811	0.263215	-0.546946	3.33607e-06	-1.73637	0.00538081	-0.691724	0.000790811	-0.991681	3	3	3	3	3	3	9	9	0.335382	-0.346888	0.11056	0.672027	0.0396862	0.842538	0.0483311	0.816805	0.263215	0.546946
Q99519	Sialidase-1	NEU1	3	-1.27113	-1.5812	-1.44577	-1.176	-0.997389	-1.30037	-0.762051	-0.703001	-0.633877	-2.86441	-1.48726	-2.00928	-1.51855	-1.69543	-1.59025	-1.85588	-3.0302	-1.15377	0.00372481	0.169893	0.687615	0.0121079	0.443492	0.0748056	1.31364	0.00372481	0.814916	3	3	3	3	3	3	9	9	0.0940062	0.274781	0.00164875	0.733057	0.26902	0.518904	0.882348	0.10703	0.169893	-0.687615
P14635	G2/mitotic-specific cyclin-B1	CCNB1	2	-3.0913	-2.87223	n. def.	-4.10963	-2.2932	-2.09094	-2.20644	-2.49481	-2.06523	-2.53924	-1.32316	-4.98029	-2.71143	-1.32758	-1.3351	-1.70858	-3.01416	-1.40322	0.435655	0.981921	-0.0342038	0.258269	-1.03988	0.696942	-0.213506	0.435655	-0.392665	2	3	3	3	3	3	8	9	0.868073	0.150512	0.0283778	0.726271	0.378834	1.15619	0.486767	0.905574	0.981921	0.0342035
Q9Y2G8	DnaJ homolog subfamily C member 16	DNAJC16	1	-1.91337	-2.06951	-1.40778	-1.29337	-0.60729	-0.858517	-1.05592	-0.94105	-1.67909	n. def.	-1.05852	n. def.	n. def.	-0.259716	-0.524376	-1.36661	n. def.	-0.78385	0.0771449	0	-0.738363	0.152759	-0.527678	0.710045	-0.150123	0.0771449	-0.515373	3	3	3	1	2	2	9	5	0.0362076	0.877161	0.133332	0.571531	#DIV/0!	0.666475	#DIV/0!	-0.0167093	#DIV/0!	0.738364
O43402	ER membrane protein complex subunit 8	EMC8	3	n. def.	-0.534573	-0.724873	-0.294453	0.185919	-0.107092	0.0679874	0.212629	0	-2.58648	-0.217312	-0.335016	0.111429	0.230999	0.171463	0.279251	0.207182	0.294388	0.874366	0.704386	0.416546	0.166509	-0.243172	0.070909	-0.166735	0.874366	0.0555925	2	3	3	3	3	3	8	9	0.0636833	0.557847	0.00672412	0.723262	0.189722	1.21757	0.165535	1.30654	0.704386	-0.416546
Q92990	Glomulin	GLMN	1	-3.7637	-4.38509	-3.78132	-2.95671	-3.32772	-3.13897	-3.30316	-3.33095	-3.78105	n. def.	n. def.	n. def.	-4.19099	n. def.	-3.88162	n. def.	-4.06258	-4.21213	0.033161	0	n. def.	0.0156295	0.895165	0.0490735	0.665634	0.033161	0.556975	3	3	3	0	2	2	9	4	0.0223001	0.835569	0.120168	0.504982	#DIV/0!	#DIV/0!	#DIV/0!	#DIV/0!	#DIV/0!	#DIV/0!
Q6P2E9	Enhancer of mRNA-decapping protein 4	EDC4	8	-0.456987	-0.5664	-0.36451	-0.304646	-0.776461	-0.741558	-0.0560646	0.465393	0.363939	-0.623425	0.277573	-0.054903	0.435511	0.31764	0.102089	-0.0413418	0.448578	0.0908279	0.059402	0.289068	-0.329048	0.00778237	-0.892635	0.69363	0.0917346	0.059402	-0.376649	3	3	3	3	3	3	9	9	0.423194	-0.144922	0.0132762	0.720388	0.209944	0.418665	0.375921	0.299606	0.289068	0.329048
Q99595	Mitochondrial import inner membrane translocase subunit Tim17-A	TIMM17A	2	-3.66567	n. def.	-3.24554	-2.70252	-2.57305	-2.58698	-3.01654	-2.58928	-2.89647	-1.67493	-3.61812	-1.93599	-2.41633	-2.17792	-1.86456	n. def.	-4.21466	-2.80221	0.371676	0.282995	-1.04593	0.0470285	-0.467915	0.308667	0.674336	0.371676	-0.321417	2	3	3	3	3	2	8	8	0.0149756	0.834756	0.0714012	0.621512	0.704272	0.256745	0.32949	-1.09875	0.282995	1.04593
O95807	Transmembrane protein 50A	TMEM50A	1	-3.8061	-4.19708	-3.47296	-3.19446	-3.50894	-3.10708	-2.97103	-3.12384	-3.24368	-3.35108	-3.36698	-3.71803	-3.23718	-2.87442	-3.05373	-3.64022	-3.82675	-2.97532	0.712976	0.22384	-0.34668	0.25208	-0.215052	0.244919	0.367914	0.712976	-0.0646061	3	3	3	3	3	3	9	9	0.0836691	0.555216	0.0333404	0.712527	0.0562331	0.423588	0.994554	-0.002068	0.223839	0.346681
P46108	Adapter molecule crk	CRK	4	0.0273705	0.021431	0.138619	0.139852	1.36621	1.06257	0.717394	1.12694	0.478895	-0.811506	-0.205082	-0.879427	-0.403898	0.0516396	0.794159	0.187233	-0.635914	-0.0200348	0.00662361	0.0332241	0.694478	0.235209	0.708912	0.0403584	0.930649	0.00662361	0.778013	3	3	3	3	3	3	9	9	0.0989642	0.793739	0.0210531	0.711937	0.129915	0.779305	0.219595	0.475767	0.0332241	-0.694478
O60763	General vesicular transport factor p115	USO1	12	0.139574	-0.229631	-0.309994	-0.143263	0.0567856	0.0307026	0.18747	0.233971	0.281454	-0.705906	-0.319666	-0.417677	-0.0326557	0.190508	-0.206457	0.291645	0.481924	0.223759	0.582227	0.126395	0.347733	0.986311	-0.00238991	0.296888	-0.0981445	0.582227	0.0823994	3	3	3	3	3	3	9	9	0.492258	0.114759	0.0596429	0.367648	0.0464697	0.464881	0.00428668	0.813526	0.126395	-0.347733
P54289	Voltage-dependent calcium channel subunit alpha-2/delta-1	CACNA2D1	1	0.368713	-0.11039	0.631455	0.844883	1.23881	1.298	0.841761	1.18013	0.994602	n. def.	0.348938	-2.82955	-3.03932	1.24422	1.26409	0.433638	n. def.	0.992516	0.130923	0.295962	1.5369	0.41578	1.30423	0.316094	0.292422	0.130923	1.03627	3	3	3	2	3	2	9	7	0.0329042	0.830639	0.0408894	0.708906	0.661217	1.06331	0.349713	1.95338	0.295962	-1.5369
Q9UQN3	Charged multivesicular body protein 2b	CHMP2B	1	-1.11902	-1.3831	-0.996977	-0.825199	-0.373951	-0.574968	-0.537083	-0.497017	-0.363562	-2.20222	-1.35343	-1.93666	-2.0098	-1.05861	-1.18661	-1.34777	-1.51075	-1.16505	0.000546374	0.0733316	0.664402	0.0638639	0.826966	0.00148582	0.875304	0.000546374	0.788891	3	3	3	3	3	3	9	9	0.0294173	0.574995	0.00504405	0.700481	0.349294	0.412431	0.143816	0.489579	0.0733315	-0.664402
P32119	Peroxiredoxin-2	PRDX2	16	5.30955	5.18521	5.2487	5.21572	5.05149	5.24538	5.28851	5.18642	5.24658	4.85241	5.23007	5.11838	5.59016	5.5676	5.61608	5.85464	5.96627	5.80505	0.0344617	0.198952	0.180864	0.00245446	-0.42042	0.000348401	-0.634815	0.0344617	-0.291457	3	3	3	3	3	3	9	9	0.33435	-0.076962	0.882668	-0.007319	0.00969928	0.524322	0.00266953	0.808361	0.198952	-0.180864
Q15813	Tubulin-specific chaperone E	TBCE	1	n. def.	n. def.	n. def.	-3.83262	-2.83388	n. def.	-2.83192	-3.07014	-4.35421	-4.02197	n. def.	-3.95833	-3.48032	-3.387	-3.86506	-3.25176	-2.95747	-3.34179	0.619143	0	n. def.	0.599591	0.244205	0.654394	-0.235081	0.619143	0.148407	0	2	3	2	3	3	5	8	#DIV/0!	#DIV/0!	#DIV/0!	#DIV/0!	0.118682	0.412687	0.0129963	0.806473	#DIV/0!	#DIV/0!
Q13546	Receptor-interacting serine/threonine-protein kinase 1	RIPK1	3	-3.56406	-2.81723	-2.36092	-1.79372	-2.93101	-2.65763	-1.10758	-1.50981	-2.3683	-2.30016	-2.05184	-2.08951	-2.07106	-1.4513	-2.11407	-1.26969	-1.69198	-1.07238	0.076574	0.0995687	-0.766899	0.223264	-0.581979	0.486549	-0.317211	0.076574	-0.555363	3	3	3	3	3	3	9	9	0.4076	0.453279	0.0704427	1.25218	0.303765	0.268359	0.0155458	0.802487	0.0995688	0.766899
Q9NQ88	Fructose-2,6-bisphosphatase TIGAR	TIGAR	3	-2.78733	-3.43083	-2.79156	-2.55864	-2.39977	-2.56417	-1.74859	-1.97213	-2.14709	-2.40577	-1.87376	-2.15361	-1.50535	-1.15498	-1.59752	-1.25085	-1.12401	-1.96819	0.0023358	0.0310183	-0.858859	0.00169448	-1.08824	0.151282	-0.508254	0.0023358	-0.818452	3	3	3	3	3	3	9	9	0.0878137	0.495714	0.0125325	1.0473	0.0238537	0.725099	0.0839956	0.696699	0.0310184	0.858859
Q14691	DNA replication complex GINS protein PSF1	GINS1	1	-2.7525	-2.9492	-2.4047	-2.13789	-1.54795	-1.95131	-2.16366	-1.96412	-2.40363	-3.61731	-2.91597	n. def.	-3.84087	-2.21653	-2.39483	-2.86141	-3.74622	-2.63793	0.00895049	0.188107	0.564511	0.159023	0.93836	0.0665553	0.904715	0.00895049	0.776111	3	3	3	2	3	3	9	8	0.0251436	0.82308	0.0614823	0.524993	0.573665	0.44923	0.740684	0.184789	0.188107	-0.56451
Q96NZ8	WAP, Kazal, immunoglobulin, Kunitz and NTR domain-containing protein 1	WFIKKN1	1	-2.7525	-2.9492	-2.4047	-2.13789	-1.54795	-1.95131	-2.16366	-1.96412	-2.40363	-3.61731	-2.91597	n. def.	-3.84087	-2.21653	-2.39483	-2.86141	-3.74622	-2.63793	0.00895049	0.188107	0.564511	0.159023	0.93836	0.0665553	0.904715	0.00895049	0.776111	3	3	3	2	3	3	9	8	0.0251436	0.82308	0.0614823	0.524993	0.573665	0.44923	0.740684	0.184789	0.188107	-0.56451
Q9UKX7	Nuclear pore complex protein Nup50	NUP50	12	1.05168	0.899172	1.24419	1.89419	1.78625	1.96287	1.92105	2.08716	0.986746	2.13449	2.09096	2.29803	1.36957	2.33246	2.33898	2.4482	1.47672	2.41027	0.0159607	0.000714404	-1.10948	0.705196	-0.132566	0.393071	-0.446743	0.0159607	-0.56293	3	3	3	3	3	3	9	9	0.00190314	0.816091	0.167898	0.599976	0.64975	-0.160823	0.855792	-0.0627627	0.000714401	1.10948
Q13509	Tubulin beta-3 chain	TUBB3	27	3.6217	3.57578	3.19596	3.99943	3.19159	3.57259	3.93219	3.81665	3.85966	1.94189	1.98358	2.22674	2.84351	2.37822	2.63207	2.94857	3.08936	2.52064	4.98842e-06	0.000939206	1.41374	0.0227297	0.969935	0.00430543	1.01664	4.98842e-06	1.13344	3	3	3	3	3	3	9	9	0.67086	0.123389	0.0435676	0.405022	0.024474	0.567197	0.0141159	0.802122	0.000939206	-1.41374
P53367	Arfaptin-1	ARFIP1	3	0.0140915	-0.0914192	0.428385	0.318108	1.04538	1.13767	0.685116	0.99662	0.75773	-1.77413	0.677359	-1.83376	-1.55986	1.30788	1.41748	0.48377	-1.43903	0.927418	0.13026	0.263893	1.09386	0.681708	0.44522	0.324265	0.822436	0.13026	0.787172	3	3	3	3	3	3	9	9	0.0777855	0.716701	0.0195322	0.696136	0.345702	1.36534	0.429068	0.96756	0.263893	-1.09386
Q9BV57	1,2-dihydroxy-3-keto-5-methylthiopentene dioxygenase	ADI1	5	-0.0279751	-0.223408	-0.34985	-0.00492287	-1.53283	-0.0655575	-0.286148	-0.756775	-0.186981	-1.2632	-0.72665	-0.624638	-0.0218182	-0.422735	-0.00449944	-0.816954	-0.496492	-0.664467	0.404458	0.0375349	0.671083	0.498759	-0.384752	0.277703	0.249336	0.404458	0.178556	3	3	3	3	3	3	9	9	0.546905	-0.334025	0.352011	-0.209557	0.0399408	0.72181	0.38669	0.21219	0.0375349	-0.671083
Q9P0I2	ER membrane protein complex subunit 3	EMC3	5	-1.10246	-1.11326	-0.772799	-0.765171	-2.54003	-0.44112	-0.44038	-0.370113	-0.122711	-1.12591	-0.682049	-1.09501	-0.761324	-0.213247	-0.179878	-0.390833	-0.715971	0.0433235	0.318478	0.882791	-0.0285161	0.2722	-0.863956	0.865277	0.0434252	0.318478	-0.283016	3	3	3	3	3	3	9	9	0.722131	-0.2526	0.00970587	0.685104	0.0694787	0.58284	0.0796507	0.613163	0.882792	0.0285159
Q6PGP7	Tetratricopeptide repeat protein 37	TTC37	8	-1.4942	-1.46162	-0.616236	-0.0429134	-1.66408	-3.55872	-1.06592	-1.37768	-0.793697	-1.8229	-1.3848	-1.8764	-1.3444	-1.06219	-0.355064	-0.752268	-0.897444	-1.03208	0.643949	0.197934	0.504012	0.474168	-0.834686	0.37826	-0.185169	0.643949	-0.171947	3	3	3	3	3	3	9	9	0.621191	-0.564551	0.754562	0.111585	0.0806571	0.774148	0.0103028	0.800766	0.197934	-0.504012
Q9HCN4	GPN-loop GTPase 1	GPN1	3	n. def.	n. def.	n. def.	n. def.	-1.93542	n. def.	-2.50091	-2.07256	n. def.	-2.55776	-2.39809	n. def.	-1.58492	-2.1143	n. def.	n. def.	-1.55593	-1.79863	0.561938	0	n. def.	0	-0.0858068	0.131675	-0.609453	0.561938	-0.168022	0	1	2	2	2	2	3	6	#DIV/0!	#DIV/0!	#DIV/0!	#DIV/0!	0.150964	0.628311	0.0313729	0.800645	#DIV/0!	#DIV/0!
Q9UPN7	Serine/threonine-protein phosphatase 6 regulatory subunit 1	PPP6R1	8	-1.23292	-1.29764	-1.1227	-0.60997	-0.511267	-0.741825	-0.668375	-0.633488	-0.32288	-2.39412	-0.388971	-1.56151	-0.13551	-0.0119934	0.00302887	0.3277	-0.24196	0.380085	0.307786	0.713203	0.230444	0.00200517	-0.572863	0.0375234	-0.696856	0.307786	-0.346425	3	3	3	3	3	3	9	9	0.00208086	0.596735	0.00504639	0.676174	0.074325	1.40004	0.0595287	1.60347	0.713203	-0.230443
P30086	Phosphatidylethanolamine-binding protein 1	PEBP1	10	3.71652	3.6068	3.78291	3.65863	3.58726	3.74711	3.89935	3.90366	3.78687	3.51731	4.03219	3.78194	4.49745	4.3707	4.39378	4.4344	4.77352	4.51883	0.00189663	0.658043	-0.0750688	0.000235087	-0.75631	0.00281974	-0.712289	0.00189663	-0.514556	3	3	3	3	3	3	9	9	0.613949	-0.037741	0.0654761	0.161216	0.0138359	0.643501	0.011423	0.798436	0.658043	0.0750687
Q9UKK9	ADP-sugar pyrophosphatase	NUDT5	6	0.219252	0.158468	-0.409637	0.325138	0.641052	-0.0789452	0.700334	0.74609	0.529388	-0.0957928	1.08279	0.0638256	0.954149	1.31057	1.13695	1.27171	1.23652	1.45211	0.014631	0.438586	-0.360912	0.0226239	-0.838143	0.00213599	-0.661507	0.014631	-0.620187	3	3	3	3	3	3	9	9	0.348847	0.306388	0.033726	0.669243	0.110335	0.783619	0.0609849	0.969838	0.438586	0.360912
P49356	Protein farnesyltransferase subunit beta	FNTB	1	-3.16169	-2.89142	-2.27418	-2.11307	-2.04897	-1.87489	-2.12515	-1.83569	-2.55311	n. def.	-3.02363	n. def.	n. def.	-1.73749	-1.58441	-3.50819	n. def.	-2.23373	0.777953	0	0.247862	0.0475168	-0.351361	0.290019	0.699646	0.777953	0.097693	3	3	3	1	2	2	9	5	0.0485325	0.763452	0.145752	0.604449	#DIV/0!	1.36268	#DIV/0!	0.152666	#DIV/0!	-0.247862
P29762	Cellular retinoic acid-binding protein 1	CRABP1	9	n. def.	n. def.	n. def.	n. def.	n. def.	-3.515	n. def.	-3.35941	n. def.	0.815451	0.709984	0.932135	1.46612	0.930946	0.86585	1.5597	1.76865	1.51038	7.56943e-08	0	n. def.	0	-4.60264	0	-4.97232	7.56943e-08	-4.61045	0	1	1	3	3	3	2	9	#DIV/0!	#DIV/0!	#DIV/0!	#DIV/0!	0.252029	0.268449	0.00146493	0.793722	#DIV/0!	#DIV/0!
Q9Y6G9	Cytoplasmic dynein 1 light intermediate chain 1	DYNC1LI1	11	0.631571	0.359055	0.681248	1.13792	0.609783	0.853504	1.48951	1.30289	1.27745	0.702898	1.31329	0.867819	1.26887	1.48159	1.43743	1.82128	1.80832	1.63505	0.0270775	0.124019	-0.404043	0.0332186	-0.528896	0.0113988	-0.39827	0.0270775	-0.443737	3	3	3	3	3	3	9	9	0.164922	0.309776	0.00267257	0.799325	0.0879986	0.434629	0.0144405	0.793552	0.124019	0.404043
O94979	Protein transport protein Sec31A	SEC31A	10	0.887577	0.913258	0.742683	1.19378	1.33256	1.18119	1.46992	1.53606	1.50894	0.600246	0.931166	0.530106	0.737526	0.87841	0.921987	0.774477	0.598186	0.970142	0.00161402	0.29851	0.160667	0.00616601	0.389869	0.00267756	0.724037	0.00161402	0.424858	3	3	3	3	3	3	9	9	0.00570851	0.388004	0.000311523	0.657133	0.306608	0.158802	0.597689	0.0937627	0.29851	-0.160667
O96005	Cleft lip and palate transmembrane protein 1	CLPTM1	4	0.288668	0.200302	0.668692	0.973505	1.30432	1.16442	0.65745	0.781502	0.788448	-0.155399	0.596403	0.248991	0.041317	0.955938	0.995915	0.65085	-0.11939	0.780071	0.122568	0.581731	0.155889	0.212738	0.483024	0.34288	0.30529	0.122568	0.314734	3	3	3	3	3	3	9	9	0.0116129	0.761527	0.0760299	0.356579	0.316721	0.434392	0.59081	0.207179	0.581731	-0.155889
Q96EK6	Glucosamine 6-phosphate N-acetyltransferase	GNPNAT1	6	1.1637	1.30952	1.13855	1.34275	1.07366	1.1084	1.37248	1.18213	1.33614	0.836935	0.935322	1.36379	1.91136	1.22945	1.34856	1.76978	2.14697	1.59517	0.139075	0.404464	0.158574	0.228968	-0.321524	0.0353817	-0.540391	0.139075	-0.234447	3	3	3	3	3	3	9	9	0.786096	-0.0289913	0.304527	0.0929917	0.164267	0.451107	0.0260371	0.791956	0.404463	-0.158574
Q53S08	Ras-related protein Rab-6D	RAB6D	3	-1.94535	-1.92553	n. def.	n. def.	n. def.	n. def.	-1.46425	-1.34288	-1.05649	-1.27454	-1.31611	-1.56126	-2.03449	-1.38244	-1.61915	-1.59468	-2.11546	-1.13065	0.952845	0.0175474	-0.551473	0	n. def.	0.351383	0.325724	0.952845	0.011853	2	0	3	3	3	3	5	9	#DIV/0!	#DIV/0!	0.0255062	0.647566	0.234102	-0.294727	0.484198	-0.229631	0.0175475	0.551473
Q9BRK4	Leucine zipper putative tumor suppressor 2	LZTS2	1	-4.62089	-4.74712	n. def.	n. def.	-4.06715	-3.80428	n. def.	n. def.	n. def.	n. def.	-4.53821	n. def.	n. def.	-5.94488	n. def.	n. def.	n. def.	-5.43315	0.0704195	0	-0.1458	0	2.00917	0	n. def.	0.0704195	0.995553	2	2	0	1	1	1	4	3	0.0359322	0.748292	#DIV/0!	#DIV/0!	#DIV/0!	-1.40667	#DIV/0!	-0.894945	#DIV/0!	0.145799
Q658T7	Putative protein FAM90A2P	FAM90A2P	1	0.966972	1.12078	0.519754	0.156568	n. def.	n. def.	1.29947	1.62307	1.5468	0.656664	-0.286762	0.889387	0.217026	1.25394	1.07974	-0.363865	0.177086	0.811188	0.0779367	0.326466	0.449404	0	-0.693666	0.0222124	1.28165	0.0779367	0.540634	3	1	3	3	3	3	7	9	#DIV/0!	-0.712599	0.0388906	0.620614	0.422054	0.430472	0.690763	-0.211627	0.326466	-0.449404
Q9UJX2	Cell division cycle protein 23 homolog	CDC23	1	-2.88302	-2.99393	-3.07078	n. def.	-0.323662	-2.02766	-2.67201	-2.25888	-2.15862	-3.76154	-2.83726	-3.38803	-2.6978	n. def.	-2.55597	-2.94737	-3.31577	-3.28321	0.0365686	0.274722	0.346368	0.231708	1.45122	0.0140187	0.818947	0.0365686	0.799798	3	2	3	3	2	3	8	8	0.066297	1.80691	0.0203894	0.619405	0.138974	0.702062	0.642768	0.146825	0.274722	-0.346367
Q12972	Nuclear inhibitor of protein phosphatase 1	PPP1R8	1	n. def.	-1.78972	-1.43155	-2.27434	-1.03202	-0.783527	-1.27703	-1.5107	-1.49691	-2.48126	-1.82761	-2.03857	-1.64121	-1.43286	-1.18131	-2.06065	-1.37463	-1.73737	0.165255	0.171379	0.505179	0.914036	0.0551593	0.235349	0.296004	0.165255	0.303354	2	3	3	3	3	3	8	9	0.712363	0.247336	0.350672	0.182424	0.0407523	0.697355	0.229404	0.391599	0.171379	-0.505179
Q13685	Angio-associated migratory cell protein	AAMP	7	-1.00528	-1.35027	-2.61319	-2.58696	-2.0415	-2.14562	-3.58591	-1.39061	-1.70269	-0.29435	-0.0619221	-0.374378	0.563604	0.708139	0.736845	0.466423	0.755039	0.418516	8.1938e-07	0.0469216	-1.4127	7.57946e-05	-2.92756	0.0161641	-2.77306	8.1938e-07	-2.37111	3	3	3	3	3	3	9	9	0.308742	-0.601782	0.535471	-0.570159	0.00107074	0.91308	0.00495406	0.790209	0.0469216	1.4127
Q8WUH6	Transmembrane protein 263	TMEM263	2	-0.884491	-0.976412	-0.753775	-0.863506	-1.54211	-0.925108	-0.757122	-0.894854	-0.913982	-2.59199	n. def.	-2.90968	-2.00285	-2.13379	-2.03383	-1.94187	-1.87215	-2.94171	8.05525e-07	0.000987931	1.87927	0.0126659	0.946582	0.0161076	1.39659	8.05525e-07	1.35778	3	3	3	2	3	3	9	8	0.350648	-0.238684	0.851462	0.0162398	0.0125541	0.694009	0.358785	0.498921	0.000987936	-1.87927
P15927	Replication protein A 32 kDa subunit	RPA2	5	1.71293	1.46238	1.38356	1.60709	1.39069	1.35789	1.68352	1.72659	1.73954	0.737045	1.21448	0.76092	1.72155	1.18449	1.46481	1.83433	1.71707	1.5262	0.166307	0.0288695	0.615479	0.978163	-0.00505765	0.805637	0.0240192	0.166307	0.21148	3	3	3	3	3	3	9	9	0.620385	-0.0677357	0.122255	0.196923	0.0654554	0.552801	0.0117419	0.788383	0.0288696	-0.615479
P68371	Tubulin beta-4B chain	TUBB4B	31	8.56329	8.46462	8.52955	8.84705	8.40302	8.72742	8.89216	8.78746	8.80934	8.25678	8.16874	8.38001	9.10777	8.56448	8.64526	9.06014	9.25684	8.84592	0.84225	0.0208591	0.250647	0.626012	-0.113342	0.141497	-0.224646	0.84225	-0.0291138	3	3	3	3	3	3	9	9	0.360696	0.140009	0.00196275	0.3105	0.0488105	0.503997	0.00416952	0.785793	0.0208592	-0.250646
Q16186	Proteasomal ubiquitin receptor ADRM1	ADRM1	6	0.875683	0.890802	1.03341	1.06418	0.738451	1.02935	0.976858	1.14276	1.16902	0.300753	0.980932	0.670885	1.31779	1.45501	1.32748	1.47202	1.45665	1.37596	0.289838	0.236366	0.282443	0.0197136	-0.422763	0.00725638	-0.338664	0.289838	-0.159661	3	3	3	3	3	3	9	9	0.93027	0.0106963	0.106206	0.162912	0.0237435	0.715902	0.0169205	0.784019	0.236366	-0.282443
P06703	Protein S100-A6	S100A6	6	7.01122	6.82394	7.01131	7.03273	6.91223	7.06351	7.15395	7.13889	7.20872	5.15085	5.43528	5.38372	5.83996	5.71365	5.93399	6.0654	6.1986	6.05043	2.037e-08	0.000111442	1.62554	0.000118221	1.17362	3.30071e-05	1.06238	2.037e-08	1.28718	3	3	3	3	3	3	9	9	0.525106	0.0539963	0.0296235	0.218361	0.00950951	0.505915	0.00141201	0.781527	0.000111442	-1.62554
Q9P2T1	GMP reductase 2	GMPR2	2	-1.16225	-1.39847	-1.34779	-1.32852	-1.30069	-1.43594	-0.92367	-0.884478	-0.91868	-2.46163	-2.40586	-2.72114	-2.00244	-1.72898	-1.81628	-2.68999	-2.15211	-2.08288	1.60849e-06	0.00052948	1.22671	0.00548384	0.494184	0.00189355	1.39938	1.60849e-06	1.04009	3	3	3	3	3	3	9	9	0.562562	-0.052209	0.00566565	0.393896	0.005736	0.680313	0.361788	0.22122	0.00052948	-1.22671
P07741	Adenine phosphoribosyltransferase	APRT	9	3.04245	2.74931	2.90122	2.77297	2.71913	2.89353	3.166	3.07283	3.02671	2.20411	2.53117	2.61363	2.34788	3.25655	2.65115	3.14856	3.0219	3.51197	0.465323	0.0412676	0.448017	0.881104	0.0433521	0.413672	-0.13896	0.465323	0.11747	3	3	3	3	3	3	9	9	0.359682	-0.102446	0.112254	0.190857	0.36341	0.302219	0.0157023	0.777834	0.0412676	-0.448017
Q9ULW0	Targeting protein for Xklp2	TPX2	12	1.0886	1.17986	0.970777	2.04898	1.6444	1.7893	1.06769	1.2948	1.08317	1.62799	1.52373	1.59544	1.49781	1.68112	1.4677	1.513	1.28009	1.37641	0.263007	0.00177672	-0.50264	0.109507	0.278682	0.0726916	-0.241276	0.263007	-0.155078	3	3	3	3	3	3	9	9	0.00490951	0.747814	0.509077	0.0688092	0.671938	-0.0335087	0.060486	-0.192555	0.00177671	0.502641
Q07617	Sperm-associated antigen 1	SPAG1	4	-0.255512	-0.574167	-0.052084	-0.171509	-0.048872	-0.138357	0.0873375	0.00784493	0.154139	-1.56748	-1.11689	-1.23687	-0.486456	-0.656056	-0.469936	-0.467508	-0.568134	-0.554117	0.00042028	0.00754691	1.01316	0.00392353	0.417903	0.000312345	0.613027	0.00042028	0.681363	3	3	3	3	3	3	9	9	0.32711	0.174342	0.0751098	0.377028	0.00640248	0.769597	0.0049369	0.77716	0.0075469	-1.01316
Q66K74	Microtubule-associated protein 1S	MAP1S	6	0.572746	0.0312767	-0.247124	0.348782	0.402159	-0.520079	0.929457	0.961569	0.895222	-0.398428	-0.729406	-0.0865574	0.0719566	0.394319	0.359295	-0.0481243	0.118206	0.422489	0.116422	0.159952	0.523764	0.564326	-0.198236	0.00534209	0.764559	0.116422	0.363362	3	3	3	3	3	3	9	9	0.918102	-0.0420126	0.0284725	0.809783	0.0325918	0.679988	0.0695801	0.568988	0.159952	-0.523764
Q2T9J0	Peroxisomal leader peptide-processing protease	TYSND1	3	-4.16229	-3.62001	-3.5873	-2.6401	-3.23955	-3.13536	-3.27513	-3.21588	-3.13788	-4.82052	-3.66931	-4.2323	-4.11789	-3.46475	-3.5689	-3.82188	-4.30103	n. def.	0.00686295	0.302292	0.450844	0.0602782	0.712177	0.0194853	0.851823	0.00686295	0.664739	3	3	3	3	3	2	9	8	0.0403842	0.784863	0.038266	0.580236	0.249813	0.523531	0.725433	0.179257	0.302292	-0.450844
Q5H9R7	Serine/threonine-protein phosphatase 6 regulatory subunit 3	PPP6R3	7	-1.06456	-0.881975	-0.693584	-1.00065	-0.915819	-0.453505	-0.275686	-0.296091	-0.335157	-1.91899	-1.23155	-1.07729	-1.53432	-1.13347	-0.689852	-0.77199	-1.22207	-0.470674	0.0226232	0.13174	0.529235	0.330227	0.329224	0.0767462	0.519265	0.0226232	0.459241	3	3	3	3	3	3	9	9	0.677239	0.0900516	0.00598834	0.57773	0.460397	0.290061	0.157562	0.587698	0.131741	-0.529234
P35270	Sepiapterin reductase	SPR	11	1.50874	1.54071	1.75796	1.53756	1.40953	1.68535	2.00757	1.91167	1.85946	2.23365	2.29804	2.29266	2.87659	2.79118	2.71599	2.9857	3.24141	2.92538	1.45771e-06	0.00114864	-0.672314	0.000171165	-1.25044	0.000448993	-1.1246	1.45771e-06	-1.01578	3	3	3	3	3	3	9	9	0.629197	-0.058323	0.0224106	0.323764	0.000513012	0.519803	0.0014325	0.776047	0.00114864	0.672313
Q2KHT3	Protein CLEC16A	CLEC16A	1	0.393492	0.394371	0.174042	0.260706	0.0202694	0.173643	0.327606	0.367439	0.343489	-0.451368	-0.0370521	-0.483261	0.433321	0.0291271	0.17643	0.419018	0.552971	0.375215	0.250218	0.0161954	0.644529	0.678071	-0.0614198	0.133167	-0.10289	0.250218	0.160073	3	3	3	3	3	3	9	9	0.171209	-0.169095	0.748014	0.0255433	0.0447404	0.536853	0.00727778	0.772962	0.0161954	-0.644529
Q5JSH3	WD repeat-containing protein 44	WDR44	2	-2.64829	-3.00673	-2.73677	-2.49843	-2.45395	-2.35402	-2.06527	-2.17647	-2.43401	n. def.	n. def.	n. def.	n. def.	n. def.	n. def.	n. def.	n. def.	n. def.	1	0	n. def.	0	n. def.	0	n. def.	1	n. def.	3	3	3	0	0	0	9	0	0.0355182	0.361798	0.0203373	0.572017	#DIV/0!	#DIV/0!	#DIV/0!	#DIV/0!	#DIV/0!	#DIV/0!
P30520	Adenylosuccinate synthetase isozyme 2	ADSS2	12	1.48036	1.67774	1.96705	2.03347	1.75497	2.03215	2.27137	2.25228	2.30716	1.80641	2.07489	1.67804	1.82518	2.45474	2.11599	2.01929	2.26189	2.23724	0.550461	0.474218	-0.144729	0.400693	-0.191773	0.256602	0.10413	0.550461	-0.0774574	3	3	3	3	3	3	9	9	0.241999	0.231814	0.0161684	0.568552	0.266726	0.278858	0.0845243	0.319693	0.474217	0.144729
Q9H0H5	Rac GTPase-activating protein 1	RACGAP1	1	-1.25958	-1.37692	-1.29202	-0.555998	-0.914314	-0.506922	-1.4032	-0.715469	-1.33946	n. def.	-0.647932	n. def.	n. def.	-0.484699	-1.02753	-0.911852	n. def.	-0.535936	0.109486	0	-0.661575	0.735281	0.0970341	0.267839	-0.428816	0.109486	-0.318843	3	3	3	1	2	2	9	5	0.00811719	0.65043	0.519265	0.156798	#DIV/0!	-0.10818	#DIV/0!	-0.0759621	#DIV/0!	0.661576
Q9UJY1	Heat shock protein beta-8	HSPB8	2	-0.640242	-1.10243	n. def.	n. def.	-0.777084	n. def.	-0.558826	-0.715118	-0.539856	-0.546223	-0.270101	-0.44524	0.234709	0.340179	0.194426	0.0235405	-0.116116	-0.404236	0.00133413	0.110987	-0.450815	0	-1.03352	0.0332347	-0.438997	0.00133413	-0.612364	2	1	3	3	3	3	6	9	#DIV/0!	0.0942514	0.248158	0.266736	0.00178918	0.676959	0.163498	0.254918	0.110987	0.450814
Q14684	Ribosomal RNA processing protein 1 homolog B	RRP1B	14	2.89047	2.72845	3.15833	3.32551	3.51624	3.51242	3.42636	3.4988	3.53787	2.85494	3.77244	2.7162	2.7173	3.78222	3.6569	3.35346	2.42811	3.81382	0.794818	0.622383	-0.188778	0.856511	0.0659148	0.518283	0.289214	0.794818	0.0554502	3	3	3	3	3	3	9	9	0.0199896	0.525641	0.0122702	0.561926	0.596641	0.270947	0.880774	0.0839343	0.622382	0.188778
Q9NR45	Sialic acid synthase	NANS	11	1.92845	1.87634	1.89664	2.00387	0.956123	1.20744	1.58008	1.97676	1.84121	1.01949	0.705362	0.973402	1.80329	1.15871	1.10992	1.48671	1.74676	1.77616	0.0510459	0.000540523	1.00105	0.938364	0.0318375	0.432088	0.129471	0.0510459	0.387454	3	3	3	3	3	3	9	9	0.181131	-0.51133	0.437584	-0.101123	0.133759	0.457887	0.00458009	0.77046	0.000540522	-1.00105
Q9Y2K7	Lysine-specific demethylase 2A	KDM2A	10	-1.9739	-1.84383	-3.48751	-0.36336	-1.42519	-1.80594	-0.587902	-1.5826	-1.47654	-0.357962	-0.422611	0.0380554	0.697105	0.192078	0.169796	0.597589	0.22625	0.729071	4.50663e-05	0.0161258	-2.18757	0.0288909	-1.55115	0.00770716	-1.73332	4.50663e-05	-1.82401	3	3	3	3	3	3	9	9	0.143767	1.23692	0.118267	1.2194	0.0554943	0.600499	0.0213399	0.765142	0.0161258	2.18757
Q13596	Sorting nexin-1	SNX1	5	-1.15092	-0.857641	-1.2071	-1.27333	-1.59938	-1.19313	-1.57078	-1.88137	-1.08345	-1.41752	-1.51078	-1.26739	-0.616274	-1.10435	-2.4648	-0.52681	-0.418699	-0.955679	0.478537	0.065149	0.326675	0.947316	0.0398604	0.0366069	-0.878138	0.478537	-0.170534	3	3	3	3	3	3	9	9	0.16069	-0.283395	0.161111	-0.439979	0.995401	0.00341903	0.0128339	0.764833	0.0651494	-0.326675
P68104	Elongation factor 1-alpha 1	EEF1A1	23	8.57246	8.41326	8.50895	8.4209	8.16767	8.31224	8.52845	8.40529	8.40302	8.87623	9.01026	8.99839	9.57346	9.32588	9.3661	9.68585	9.85031	9.63959	7.56611e-07	0.00182521	-0.463405	0.000453687	-1.12154	7.36587e-05	-1.27967	7.56611e-07	-0.954872	3	3	3	3	3	3	9	9	0.0845382	-0.197953	0.444482	-0.0526347	0.00634942	0.460185	0.000579267	0.763627	0.00182521	0.463405
Q8IZD2	Inactive histone-lysine N-methyltransferase 2E	KMT2E	1	-3.18527	-2.75493	-2.97331	-2.98605	-2.96663	-4.39593	-2.86507	n. def.	-2.25151	n. def.	-3.30245	-3.80591	-2.998	-2.77142	-2.874	-2.97741	-3.06074	-2.43923	0.943258	0.0992274	0.583007	0.299935	-0.568396	0.488693	0.267502	0.943258	-0.0186934	3	3	2	2	3	3	8	8	0.383574	-0.478365	0.235867	0.412881	0.0467689	0.673039	0.102931	0.728386	0.0992275	-0.583008
P27348	14-3-3 protein theta	YWHAQ	16	4.08947	3.96737	4.10296	3.93017	3.76104	3.99046	4.09765	4.13666	4.20543	3.39566	3.83616	3.58717	4.22649	4.0186	4.1657	4.31259	4.50556	4.29151	0.960813	0.0293766	0.446936	0.0580351	-0.243042	0.0409156	-0.223308	0.960813	-0.00647121	3	3	3	3	3	3	9	9	0.120786	-0.159377	0.15553	0.0933137	0.0200281	0.530601	0.00616381	0.763557	0.0293766	-0.446936
Q8IZW8	Tensin-4	TNS4	1	-3.09524	-3.01298	-3.16967	-2.43847	-2.66458	-2.29956	-2.95227	-3.0848	-2.72792	n. def.	-3.99324	n. def.	n. def.	n. def.	n. def.	n. def.	n. def.	n. def.	1	0	0.900611	0	n. def.	0	n. def.	1	1.16597	3	3	3	1	0	0	9	1	0.00566324	0.625096	0.206648	0.170966	#DIV/0!	#DIV/0!	#DIV/0!	#DIV/0!	#DIV/0!	-0.900611
P23528	Cofilin-1	CFL1	15	6.42926	6.31764	6.42706	6.32693	6.04307	6.34231	6.49233	6.43228	6.44442	6.26142	6.58653	6.41183	6.97666	6.88777	6.92866	7.15583	7.28123	7.11334	0.0013611	0.790863	-0.0286071	0.00232185	-0.693594	0.000171252	-0.727121	0.0013611	-0.483107	3	3	3	3	3	3	9	9	0.213167	-0.153881	0.189248	0.0650253	0.0063054	0.511105	0.00201136	0.763539	0.790862	0.0286073
Q9P0S3	ORM1-like protein 1	ORMDL1	2	-0.736626	-0.474606	-0.688419	-0.84539	-1.34166	-0.818439	-0.602058	-0.831638	-0.597239	-1.10183	-1.07602	-1.11571	-0.438587	-1.43196	-0.816505	-0.357996	-0.164625	-0.483135	0.973559	0.00464798	0.464635	0.767707	-0.106145	0.0472721	-0.341726	0.973559	0.00558768	3	3	3	3	3	3	9	9	0.121729	-0.368613	0.715071	-0.0437615	0.523731	0.202167	0.00122364	0.762599	0.00464799	-0.464634
P06493	Cyclin-dependent kinase 1	CDK1	14	3.86328	3.63995	3.75131	3.82698	3.71777	3.7588	4.06829	3.9865	3.89923	3.66682	3.67003	3.66138	4.29326	4.23164	4.2023	4.36999	4.48442	4.4267	0.0397086	0.25603	0.0854365	0.000337731	-0.474553	0.0016863	-0.44236	0.0397086	-0.277159	3	3	3	3	3	3	9	9	0.831448	0.0163333	0.0448587	0.233164	2.81643e-05	0.576323	2.12854e-05	0.76096	0.256031	-0.0854363
Q8TBQ9	Protein kish-A	TMEM167A	2	-0.316219	-0.354834	-0.167046	-0.0306969	-2.32732	-0.162657	0.257568	0.428553	0.126211	-0.684916	-0.220833	-0.825306	-0.419634	-0.0807915	0	0.00709915	-0.6052	-0.0580215	0.897738	0.194909	0.297652	0.423134	-0.673416	0.0830931	0.489485	0.897738	0.0379069	3	3	3	3	3	3	9	9	0.494369	-0.560858	0.00625481	0.550144	0.140141	0.41021	0.250065	0.358311	0.194909	-0.297652
Q13510	Acid ceramidase	ASAH1	3	-3.2336	-3.27463	-3.02297	-2.45856	-4.09589	-2.03288	n. def.	-2.57081	-2.68841	-2.46659	-2.87381	-2.44459	-2.50357	-1.77092	n. def.	-2.40719	-2.35929	-1.98116	0.0405085	0.0219362	-0.582076	0.459369	-0.725197	0.124114	-0.380394	0.0405085	-0.57133	3	3	2	3	2	3	8	8	0.64557	0.31463	0.0154983	0.547463	0.256188	0.457751	0.149239	0.345781	0.0219362	0.582076
Q14353	Guanidinoacetate N-methyltransferase	GAMT	3	-2.49213	-2.28027	-2.66826	-1.89201	-1.25224	-2.59053	-1.96717	-2.01431	-1.85032	-3.22798	-4.47075	n. def.	-2.45019	-4.16983	-3.02807	-2.29619	-1.95435	-3.51444	0.00803181	0.0666575	1.36915	0.109601	1.30444	0.247215	0.644387	0.00803181	1.02706	3	3	3	2	3	3	9	8	0.230508	0.568628	0.0118273	0.536282	0.486357	0.633337	0.198646	1.26104	0.0666575	-1.36915
O00469	Procollagen-lysine,2-oxoglutarate 5-dioxygenase 2	PLOD2	7	0.878887	0.413462	0.802113	1.12738	1.58997	1.23539	0.883615	1.34229	1.07049	-0.123207	-0.46147	-0.286816	-0.554651	1.32624	1.21311	0.767187	-0.824534	0.976189	0.0159929	0.0047407	0.988651	0.352991	0.656013	0.246292	0.792517	0.0159929	0.812394	3	3	3	3	3	3	9	9	0.0366986	0.619425	0.11066	0.400644	0.197553	0.952064	0.359394	0.596778	0.0047407	-0.988651
Q14019	Coactosin-like protein	COTL1	14	3.64572	3.61414	3.66609	3.75954	3.76791	3.83056	3.98163	3.93926	3.95712	3.5862	4.02453	3.76071	4.35117	4.27645	4.23936	4.48955	4.69899	4.46107	0.00530898	0.31151	-0.148497	0.000225523	-0.502991	0.00147967	-0.590532	0.00530898	-0.414007	3	3	3	3	3	3	9	9	0.0059721	0.144018	8.30029e-05	0.317351	0.0192922	0.498513	0.00680907	0.759387	0.311512	0.148497
Q69YN4	Protein virilizer homolog	VIRMA	7	-0.795742	-0.541773	-0.327518	-0.0770092	0.327293	-0.070343	-0.131599	0.148848	-0.0859394	-0.0232429	0.623886	-0.184498	-0.29031	0.584625	0.563911	-0.144274	-0.462492	-0.211775	0.234785	0.0694625	-0.693726	0.516027	-0.226095	0.127034	0.24995	0.234785	-0.223291	3	3	3	3	3	3	9	9	0.0318795	0.614991	0.0296854	0.532114	0.717652	0.14736	0.195776	-0.411562	0.0694625	0.693726
Q5RI15	Cytochrome c oxidase assembly protein COX20, mitochondrial	COX20	4	1.6414	1.4388	1.72221	2.0392	2.28578	2.17138	2.11282	2.2172	2.05593	0.157936	1.37409	0.711233	0.706495	1.70068	1.81177	1.48206	0.63763	1.78216	0.0022692	0.0776902	0.85305	0.101641	0.759137	0.0748337	0.828036	0.0022692	0.813408	3	3	3	3	3	3	9	9	0.00690461	0.564649	0.00545867	0.52785	0.255803	0.658563	0.32306	0.552865	0.07769	-0.853051
Q16666	Gamma-interferon-inducible protein 16	IFI16	6	-0.308115	-0.152735	-0.0353584	0.23864	-0.299736	-0.0735455	0.0431213	0.440063	0.595777	-4.83387	-2.34475	-2.42478	-1.70338	-2.22181	-1.72744	-2.37593	-2.49579	-3.15509	6.22173e-07	0.0208385	3.03573	0.00132578	1.83933	0.000488974	3.03526	6.22173e-07	2.63677	3	3	3	3	3	3	9	9	0.528714	0.120522	0.0451528	0.525057	0.189465	1.31692	0.570669	0.525531	0.0208385	-3.03573
P31150	Rab GDP dissociation inhibitor alpha	GDI1	18	1.99301	1.93031	1.90021	1.85117	1.93073	1.92869	2.23037	2.18777	2.36781	-0.395754	0.0132332	0.0909271	0.876804	0.61245	0.653101	0.401787	0.806639	0.777327	1.95154e-08	0.000185432	2.03838	0.000160292	1.18941	0.000345787	1.60007	1.95154e-08	1.60928	3	3	3	3	3	3	9	9	0.376254	-0.037647	0.00618937	0.320805	0.00916916	0.811316	0.0190009	0.759115	0.000185432	-2.03838
Q8N335	Glycerol-3-phosphate dehydrogenase 1-like protein	GPD1L	9	1.14772	0.967153	0.387974	0.834665	1.07683	0.360081	1.60085	0.856394	0.971911	-0.110981	0.000326157	-0.804943	0.259859	0.189012	0.00384331	0.478483	0.389084	0.486494	0.000438475	0.0286786	1.13948	0.0536644	0.606287	0.0414147	0.691699	0.000438475	0.81249	3	3	3	3	3	3	9	9	0.816529	-0.0770911	0.396685	0.30877	0.158186	0.456104	0.0407293	0.756553	0.0286786	-1.13948
O95182	NADH dehydrogenase [ubiquinone] 1 alpha subcomplex subunit 7	NDUFA7	4	0.0467415	0.109821	0.9823	0.772228	0.0221005	0.64642	0.575251	0.333475	0.64621	0.346746	0.594997	0.606648	1.21273	0.796452	0.618835	1.1451	1.26876	1.40243	0.0224787	0.685769	-0.13651	0.245642	-0.395756	0.00331442	-0.753786	0.0224787	-0.428684	3	3	3	3	3	3	9	9	0.804589	0.100629	0.683757	0.138691	0.139231	0.359875	0.00257239	0.755967	0.685769	0.13651
Q14919	Dr1-associated corepressor	DRAP1	3	0.368067	0.21833	0.130268	0.130453	-0.114925	0.0398502	0.184586	0.284166	0.36891	-0.749163	-0.778261	-0.605381	-0.0361519	-0.210096	-0.259827	-0.0637817	0.242454	-0.0483418	0.00275997	0.000410569	0.949823	0.130641	0.187151	0.105143	0.235777	0.00275997	0.457584	3	3	3	3	3	3	9	9	0.0916437	-0.220429	0.668774	0.0403321	0.00328151	0.542243	0.00262	0.754379	0.000410569	-0.949823
P02656	Apolipoprotein C-III	APOC3	1	n. def.	n. def.	n. def.	n. def.	n. def.	n. def.	n. def.	-3.53593	-3.55707	-2.95046	n. def.	-2.7637	-2.66593	-2.7877	-2.75308	-2.08141	-2.1724	-2.06228	0.00519899	0	n. def.	0	n. def.	6.49545e-05	-1.44114	0.00519899	-1.01688	0	0	2	2	3	3	2	8	#DIV/0!	#DIV/0!	#DIV/0!	#DIV/0!	0.243169	0.121509	0.00277024	0.75172	#DIV/0!	#DIV/0!
O95861	3'(2'),5'-bisphosphate nucleotidase 1	BPNT1	5	-0.242245	-0.279282	-0.203234	-0.0222168	0.561863	0.335373	0.247934	0.429649	0.131706	-1.72658	-0.400827	-2.0605	-1.34708	0.316021	0.25215	-0.513779	-1.15483	0.186768	0.0188383	0.0852036	1.15438	0.388197	0.551309	0.126727	0.763711	0.0188383	0.823134	3	3	3	3	3	3	9	9	0.0358497	0.53326	0.00462977	0.51135	0.201165	1.13633	0.230265	0.902021	0.0852036	-1.15438
Q8WUX2	Glutathione-specific gamma-glutamylcyclotransferase 2	CHAC2	2	-1.96839	-4.01546	-2.62782	-4.01199	-2.17727	-3.69073	-3.43158	-2.15517	n. def.	-2.38925	n. def.	-2.40749	-2.45214	-1.63479	n. def.	-1.7666	-1.86826	-1.31016	0.0143554	0.587141	-0.472186	0.212333	-1.24986	0.117126	-1.14503	0.0143554	-1.03427	3	3	2	2	2	3	8	7	0.636131	-0.42277	0.937928	0.0771827	0.47681	0.354905	0.0429745	0.750031	0.587141	0.472186
Q9NS91	E3 ubiquitin-protein ligase RAD18	RAD18	3	-0.742243	-1.08145	-0.79702	-0.446945	-0.0448856	-0.362959	-1.06196	-0.661217	-0.892077	-0.950193	-0.526691	-0.130918	-0.911133	-1.067	-1.91971	-0.861824	-0.750036	-1.0266	0.261727	0.262115	-0.337635	0.0393881	1.01435	0.958938	0.00773557	0.261727	0.228151	3	3	3	3	3	3	9	9	0.0218226	0.58864	0.9913	0.0018172	0.123829	-0.763347	0.241057	-0.343554	0.262115	0.337635
P35244	Replication protein A 14 kDa subunit	RPA3	4	1.1038	0.974562	0.850672	1.0086	0.250954	0.930725	1.00753	0.68063	0.95166	0.541664	0.242193	0.373476	1.0046	0.0382156	0.876728	1.41637	1.2134	0.768517	0.427864	0.00647417	0.590566	0.82705	0.0902456	0.307408	-0.25282	0.427864	0.142664	3	3	3	3	3	3	9	9	0.382914	-0.24625	0.482379	-0.0964025	0.465426	0.254071	0.0236594	0.746983	0.00647417	-0.590566
Q8IY17	Neuropathy target esterase	PNPLA6	10	-0.190002	-0.350473	-0.118929	0.26269	-0.255894	0.0074749	0.340498	0.342718	0.190262	-0.197718	0.399141	0.0824871	0.131937	0.28792	0.354635	-0.263367	0.134609	0.0363731	0.494126	0.165319	-0.314439	0.196331	-0.253407	0.0683124	0.321954	0.494126	-0.0819639	3	3	3	3	3	3	9	9	0.244266	0.224558	0.00386585	0.510961	0.425749	0.163527	0.582275	-0.125432	0.165319	0.314438
Q9BV81	ER membrane protein complex subunit 6	EMC6	1	-2.60413	-1.75964	-2.06847	-1.69821	-1.6282	-1.98035	-1.55185	-1.56292	n. def.	-2.59035	-2.18409	-2.62154	n. def.	-1.49142	-1.89135	-1.68185	-1.94272	-1.53355	0.509987	0.321364	0.321248	0.72891	-0.0775359	0.371324	0.161989	0.509987	0.135388	3	3	2	3	2	3	8	8	0.235807	0.375159	0.162715	0.586692	0.0460445	0.773944	0.0156545	0.745952	0.321363	-0.321248
P51668	Ubiquitin-conjugating enzyme E2 D1	UBE2D1	1	-1.68428	-1.7836	-1.97927	-1.79947	n. def.	-1.68265	-1.42133	-1.14108	-1.35948	-1.34093	-0.677443	-1.09778	-0.81785	n. def.	-0.403097	-0.537157	-0.721378	-0.335964	6.86145e-05	0.0215788	-0.776998	0.0344481	-1.13058	0.00519176	-0.775798	6.86145e-05	-0.864944	3	2	3	3	2	3	8	8	0.578054	0.0746608	0.0138255	0.508419	0.241368	0.428246	0.0857629	0.507219	0.0215787	0.776998
P21283	V-type proton ATPase subunit C 1	ATP6V1C1	12	1.41241	1.30895	1.7067	2.07372	1.8171	2.15006	1.62415	1.5644	1.51467	1.75752	1.82668	1.86491	2.63446	2.30079	2.43089	2.50133	2.68574	2.4971	0.00143804	0.0507376	-0.340351	0.0342535	-0.441756	0.000141236	-0.993651	0.00143804	-0.591919	3	3	3	3	3	3	9	9	0.0261463	0.537607	0.498193	0.091721	0.003319	0.639011	0.000433421	0.745021	0.0507374	0.340351
P08758	Annexin A5	ANXA5	22	6.3574	6.26039	6.37221	6.2498	6.00199	6.29863	6.36592	6.35687	6.33245	5.10243	5.342	5.28714	5.80075	5.83391	5.79184	5.92235	6.07177	5.96931	0.000126108	0.000174616	1.08614	0.0155955	0.374643	0.00129531	0.363941	0.000126108	0.608243	3	3	3	3	3	3	9	9	0.210321	-0.146524	0.582972	0.0217493	0.0015474	0.564977	0.000932246	0.743953	0.000174617	-1.08614
Q8N5M9	Protein jagunal homolog 1	JAGN1	1	-3.28115	n. def.	-2.52292	n. def.	-2.91896	n. def.	n. def.	-2.86329	n. def.	n. def.	-3.49154	-3.49532	-2.58132	-2.31715	-2.37111	-2.7339	-2.93135	-2.58925	0.755461	0.25914	0.591393	0	-0.495768	0	-0.111788	0.755461	-0.0827134	2	1	1	2	3	3	4	8	#DIV/0!	-0.0169245	#DIV/0!	0.0387485	0.00195923	1.07024	0.0102186	0.74193	0.25914	-0.591394
Q99426	Tubulin-folding cofactor B	TBCB	6	1.60659	1.69005	1.76948	1.53171	1.22669	1.62794	1.49404	1.57093	1.53859	0.99852	1.36856	1.2182	1.69166	1.6625	1.71162	1.84343	2.02968	1.93475	0.725022	0.0136012	0.493614	0.136453	-0.22648	0.00231744	-0.401432	0.725022	-0.0447663	3	3	3	3	3	3	9	9	0.155713	-0.226597	0.0414405	-0.154188	0.0103933	0.493497	0.00351176	0.740857	0.0136013	-0.493613
O43175	D-3-phosphoglycerate dehydrogenase	PHGDH	17	5.22928	5.06308	5.17322	5.37271	5.31088	5.32585	5.51438	5.47105	5.45197	2.50535	2.77237	2.62582	3.35428	3.47329	3.29637	3.29017	3.4315	3.40406	2.59456e-11	1.02563e-05	2.52068	3.76931e-06	1.96183	1.495e-06	2.10389	2.59456e-11	2.19547	3	3	3	3	3	3	9	9	0.0255924	0.181287	0.00342851	0.323939	0.00135727	0.740135	0.00111447	0.740733	1.02563e-05	-2.52068
P07437	Tubulin beta chain	TUBB	31	6.25214	6.12017	6.12778	6.51973	6.12116	6.36554	6.46285	6.4031	6.39383	6.13805	6.1096	6.37183	6.81197	6.51923	6.51461	6.9115	7.12927	6.79935	0.0421426	0.692085	-0.0397981	0.139697	-0.279795	0.00605357	-0.526779	0.0421426	-0.282124	3	3	3	3	3	3	9	9	0.244055	0.168777	0.00615789	0.25323	0.0336958	0.408773	0.00439188	0.740211	0.692083	0.0397983
Q2TAA2	Isoamyl acetate-hydrolyzing esterase 1 homolog	IAH1	3	-2.81006	-2.61367	-2.55008	-2.57014	-2.14206	-1.62878	-2.42978	-1.91499	-2.12817	-3.65276	-2.17636	-3.44098	-2.40594	-1.87332	-1.82293	-2.16547	-2.22944	-2.06307	0.655286	0.407663	0.432093	0.821208	-0.0795943	0.976178	-0.00498772	0.655286	0.115837	3	3	3	3	3	3	9	9	0.126938	0.544278	0.0412501	0.50029	0.100914	1.05597	0.113163	0.937371	0.407664	-0.432093
O60884	DnaJ homolog subfamily A member 2	DNAJA2	10	2.71257	2.75952	3.00843	2.77924	2.39763	2.72831	2.85825	2.89915	2.80346	1.47917	1.96036	1.88394	2.36211	2.18171	2.57888	2.61819	2.50888	2.41119	0.00108545	0.00387227	1.05235	0.190809	0.260824	0.00664141	0.340867	0.00108545	0.551347	3	3	3	3	3	3	9	9	0.272335	-0.191783	0.793892	0.0267797	0.0333957	0.599743	0.0101034	0.738262	0.00387227	-1.05235
O75150	E3 ubiquitin-protein ligase BRE1B	RNF40	3	-3.92659	-3.51922	-3.88868	-3.09048	-3.2306	-3.63619	-3.24634	-3.43087	-3.19833	-2.65945	-2.85774	-2.85579	-2.72714	-2.61735	-2.79445	-2.49269	-2.90083	-2.95359	1.2731e-05	0.00247239	-0.987167	0.0241735	-0.606109	0.0346641	-0.509478	1.2731e-05	-0.700918	3	3	3	3	3	3	9	9	0.0929507	0.459073	0.0303376	0.486315	0.403583	0.078015	0.95954	0.008626	0.00247237	0.987167
P17812	CTP synthase 1	CTPS1	14	2.61677	2.54787	2.44917	2.25186	2.01429	2.3642	2.52953	2.30695	2.49923	1.18292	1.70019	1.34022	1.86715	1.87484	1.89991	2.1885	2.11542	2.13268	0.000418572	0.00215084	1.13016	0.0335408	0.329486	0.014855	0.299702	0.000418572	0.58645	3	3	3	3	3	3	9	9	0.0452539	-0.327816	0.336668	-0.0927027	0.0368515	0.47286	0.008842	0.737757	0.00215084	-1.13016
Q96S97	Myeloid-associated differentiation marker	MYADM	1	-2.67186	-2.49847	-2.80039	-2.53507	-2.03659	-2.22933	-2.28351	-2.1122	-2.1256	-2.70067	-1.57395	-2.7705	-1.90226	-1.7605	-1.62481	-1.46339	-1.9096	-1.65493	0.0301355	0.480961	-0.308532	0.0382762	-0.504478	0.0239245	-0.497795	0.0301355	-0.436935	3	3	3	3	3	3	9	9	0.0828505	0.389906	0.00947991	0.483136	0.213047	0.585852	0.175277	0.672399	0.480961	0.308532
Q9ULP9	TBC1 domain family member 24	TBC1D24	1	-3.56251	-3.29768	-3.15361	-2.57946	n. def.	-2.31738	-2.87029	-2.98237	-2.71587	-3.85862	-2.85113	-3.87487	-3.28395	-2.92783	-2.39627	-2.91412	-3.06463	-2.79106	0.445491	0.624281	0.19027	0.311902	0.420933	0.576721	0.0670967	0.445491	0.172047	3	2	3	3	3	3	8	9	0.0165934	0.889514	0.0277663	0.481758	0.19654	0.658852	0.156863	0.604932	0.624281	-0.19027
O95747	Serine/threonine-protein kinase OSR1	OXSR1	8	0.0363712	-0.261644	-0.176889	0.034071	-0.400366	-0.285528	0.237646	-0.040884	0.161947	-0.669138	-1.01808	-0.970369	-0.0113773	-0.309462	-0.661369	-0.248783	0.190931	-0.387623	0.0271693	0.00590959	0.751809	0.654921	0.110128	0.23757	0.268061	0.0271693	0.376666	3	3	3	3	3	3	9	9	0.624828	-0.0832202	0.105231	0.253624	0.0619804	0.558461	0.0230952	0.737372	0.00590959	-0.75181
O14974	Protein phosphatase 1 regulatory subunit 12A	PPP1R12A	7	0.5923	0.783302	1.03669	1.09273	1.7028	1.40093	1.22295	1.42854	1.19929	-0.0797463	0.918278	-0.756634	-0.567261	1.21721	1.1297	0.0615349	-0.790131	0.876526	0.00609027	0.197531	0.776799	0.255071	0.8056	0.0642293	1.23428	0.00609027	0.938894	3	3	3	3	3	3	9	9	0.0526356	0.59472	0.0315908	0.479493	0.496586	0.56592	0.975878	0.0220108	0.197531	-0.776799
P68366	Tubulin alpha-4A chain	TUBA4A	23	4.24537	4.13486	4.33544	4.82602	4.68652	4.78626	4.78688	4.72433	4.7222	4.15473	4.34671	4.13291	4.67036	4.91069	4.91625	4.93369	4.91821	4.99314	0.592211	0.776636	0.0271085	0.507665	-0.0661685	0.00282345	-0.203876	0.592211	-0.0809786	3	3	3	3	3	3	9	9	0.00177917	0.527706	0.00120978	0.505913	0.00420057	0.620983	0.000504319	0.736897	0.776635	-0.0271087
O95336	6-phosphogluconolactonase	PGLS	11	3.5486	3.45949	3.57479	3.5953	3.53893	3.5943	3.81985	3.82559	3.81316	1.67254	2.03379	1.57628	2.20435	2.39218	2.45714	2.47054	2.47205	2.55016	6.92084e-09	0.000250478	1.76676	9.6267e-05	1.22495	9.71726e-07	1.32195	6.92084e-09	1.43789	3	3	3	3	3	3	9	9	0.286955	0.048551	0.00113953	0.291906	0.0204131	0.590355	0.00652347	0.736717	0.000250478	-1.76676
Q8TA86	Retinitis pigmentosa 9 protein	RP9	1	-3.39211	-3.31898	-3.58596	-3.10434	-1.72974	-2.18333	-3.10339	-2.9337	-2.86763	-3.73315	-3.43948	-3.52296	-3.63424	-3.10283	-2.58895	-3.58257	-3.64642	-3.41461	0.0491632	0.324042	0.132844	0.201917	0.769534	0.00417434	0.579631	0.0491632	0.494003	3	3	3	3	3	3	9	9	0.0568386	1.09321	0.0119605	0.464112	0.219836	0.456525	0.883949	0.0173257	0.324042	-0.132844
P48637	Glutathione synthetase	GSS	14	3.6715	3.62266	3.66795	3.49301	3.49924	3.58641	3.58119	3.62141	3.71392	2.70947	3.26328	2.88946	3.59812	3.50791	3.43638	3.59983	3.82975	3.63924	0.0981269	0.0129317	0.699968	0.838806	0.0120811	0.565464	-0.0507666	0.0981269	0.220427	3	3	3	3	3	3	9	9	0.0197883	-0.127821	0.737665	-0.015199	0.0299147	0.560065	0.0144356	0.735535	0.0129318	-0.699967
Q7Z4S6	Kinesin-like protein KIF21A	KIF21A	4	-2.40513	-4.3311	n. def.	-0.131092	n. def.	n. def.	-2.31589	n. def.	-3.20711	-2.66529	-2.43864	-3.0558	-2.37786	-1.97888	-1.92889	-1.94577	-1.89429	-2.11648	0.69669	0.453465	-0.648208	0	1.96412	0.108863	-0.775986	0.69669	-0.211188	2	1	2	3	3	3	5	9	#DIV/0!	3.23703	0.625217	0.606617	0.0528719	0.624703	0.0188074	0.734395	0.453466	0.648207
P29034	Protein S100-A2	S100A2	3	-0.946772	-0.6411	-0.797892	-0.532551	-1.22236	-0.659878	-0.212257	-0.198364	-0.586744	2.27255	1.81751	2.25592	1.73733	1.82025	1.68411	2.33055	2.49325	2.3155	4.15865e-12	7.34272e-05	-2.91058	0.000291548	-2.55216	4.10925e-05	-2.71222	4.15865e-12	-2.72499	3	3	3	3	3	3	9	9	0.9684	-0.00967617	0.0403686	0.462799	0.0753516	-0.368099	0.172643	0.264437	7.34268e-05	2.91058
Q16822	Phosphoenolpyruvate carboxykinase [GTP], mitochondrial	PCK2	9	-0.155476	0.0361519	-0.152258	0.28326	0.0744438	0.426729	0.316307	0.449736	0.350245	-2.76641	-2.18685	-2.88832	-3.83995	-2.9632	-1.53044	-3.41296	n. def.	-3.15714	4.35906e-09	0.00036293	2.52333	0.0111247	3.03934	5.7325e-05	3.65715	4.35906e-09	3.02417	3	3	3	3	3	2	9	8	0.0429885	0.352005	0.00349672	0.462623	0.827952	-0.164004	0.10754	-0.671189	0.00036293	-2.52333
P30041	Peroxiredoxin-6	PRDX6	26	6.72838	6.62822	6.7119	6.73391	6.51311	6.68415	6.94036	6.85058	6.81278	6.77538	6.98599	6.88005	7.41621	7.4028	7.32995	7.57466	7.70989	7.55364	0.000231388	0.0488983	-0.190975	0.000508409	-0.739262	0.000273072	-0.744821	0.000231388	-0.558353	3	3	3	3	3	3	9	9	0.568209	-0.0457757	0.0218291	0.178407	0.00163812	0.502512	0.000719433	0.732253	0.0488986	0.190974
Q8IYA6	Cytoskeleton-associated protein 2-like	CKAP2L	1	-5.09485	-5.2482	-5.07703	-3.34524	-4.63729	-4.60784	-4.72911	-4.89364	-4.41237	n. def.	n. def.	n. def.	-6.75122	-5.77672	-7.01175	n. def.	-5.64533	-5.35295	0.00142042	0	n. def.	0.0151203	2.31644	0.0306465	0.820769	0.00142042	1.43587	3	3	3	0	3	2	9	5	0.0929533	0.943238	0.0379954	0.461656	#DIV/0!	#DIV/0!	#DIV/0!	#DIV/0!	#DIV/0!	#DIV/0!
P16435	NADPH--cytochrome P450 reductase	POR	18	2.30065	2.42436	2.39684	2.70797	2.4339	2.58826	2.85978	2.80146	2.84203	2.45832	2.05557	2.35126	2.58211	2.37988	2.14184	2.35855	2.46888	1.98513	0.0102703	0.534758	0.08557	0.236215	0.208775	0.0187172	0.563571	0.0102703	0.285972	3	3	3	3	3	3	9	9	0.0819603	0.202762	0.000367697	0.46047	0.673303	0.079558	0.930764	-0.0175297	0.534758	-0.08557
P54920	Alpha-soluble NSF attachment protein	NAPA	12	1.41138	1.25658	1.12403	0.493647	0.648455	0.676346	0.877731	0.838568	1.09769	0.517395	0.442448	0.538372	0.903959	1.00114	0.873064	1.34066	1.29984	1.05125	0.739871	0.000965474	0.76459	0.00960829	-0.319905	0.0731823	-0.292588	0.739871	0.050699	3	3	3	3	3	3	9	9	0.00282772	-0.657846	0.048002	-0.325998	0.000909461	0.426649	0.00153362	0.73118	0.000965475	-0.76459
P52788	Spermine synthase	SMS	15	2.66942	2.51288	2.55364	2.55925	2.15488	1.74211	2.41777	2.39172	2.36311	2.12398	1.77303	2.12505	2.44681	2.27868	2.38592	2.63469	3.02074	2.5591	0.990318	0.0106023	0.57129	0.41601	-0.218393	0.0731733	-0.34731	0.990318	0.00186221	3	3	3	3	3	3	9	9	0.150806	-0.426564	0.019177	-0.187779	0.0460229	0.363119	0.0167632	0.730821	0.0106022	-0.57129
P26640	Valine--tRNA ligase	VARS1	22	2.53269	2.36978	2.45622	2.27492	2.34724	2.15172	2.2794	2.45526	2.2836	2.33812	2.65012	2.40673	3.07258	3.19493	2.94367	3.19259	3.1777	3.21663	0.000358458	0.914442	-0.012092	0.000919114	-0.812437	0.000131384	-0.85622	0.000358458	-0.56025	3	3	3	3	3	3	9	9	0.0578676	-0.194938	0.203053	-0.113475	0.00709824	0.605407	0.00155806	0.730653	0.914442	0.012092
P60891	Ribose-phosphate pyrophosphokinase 1	PRPS1	12	3.20324	3.05029	3.21023	3.0689	3.03206	3.15327	3.24908	3.06143	3.07463	2.16724	2.66684	2.3503	2.83851	2.95608	2.97377	3.09813	3.25005	3.0255	0.0222676	0.00802946	0.759792	0.043499	0.161958	0.968038	0.00382106	0.0222676	0.308524	3	3	3	3	3	3	9	9	0.332018	-0.0698377	0.759319	-0.0262047	0.0254865	0.527995	0.0103809	0.729766	0.00802951	-0.759791
P60983	Glia maturation factor beta	GMFB	8	0.826899	0.948122	0.940132	1.02993	0.755741	0.721632	0.462589	0.700636	0.633078	1.15345	1.27349	1.23434	1.8845	1.67933	1.57723	1.84359	2.11325	1.89234	5.83741e-06	0.00393068	-0.315375	0.00272808	-0.877916	0.000244341	-1.35095	5.83741e-06	-0.848082	3	3	3	3	3	3	9	9	0.545915	-0.0692832	0.0193553	-0.306283	0.00705957	0.493258	0.00127036	0.729296	0.00393068	0.315375
P57721	Poly(rC)-binding protein 3	PCBP3	5	-0.485842	-0.312834	-0.602314	-1.26494	-2.39355	n. def.	-1.51854	-1.75736	-1.34438	-1.88862	-1.16797	-1.87448	-1.18406	-1.84166	-1.88077	-0.803766	-0.865295	-1.0817	0.521371	0.00956491	1.17669	0.730261	-0.193748	0.0130885	-0.623172	0.521371	0.188732	3	2	3	3	3	3	8	9	0.0518241	-1.36225	0.0018386	-1.0731	0.981281	0.00819067	0.0450313	0.726767	0.0095649	-1.17669
P08243	Asparagine synthetase [glutamine-hydrolyzing]	ASNS	20	3.41991	3.43221	3.58396	3.73256	3.1774	3.64286	3.97725	4.05844	4.16026	2.72237	2.53422	2.83781	3.47054	3.19337	3.19537	3.41714	3.48661	3.36707	0.00339558	0.00162616	0.780559	0.301729	0.231178	0.000532327	0.64171	0.00339558	0.551149	3	3	3	3	3	3	9	9	0.839397	0.038912	0.00142333	0.586622	0.0099741	0.588293	0.0015805	0.725471	0.00162616	-0.780558
Q9NR31	GTP-binding protein SAR1a	SAR1A	12	3.51284	3.44554	3.29008	3.54892	3.20759	3.33563	3.72062	3.43145	3.48292	3.50941	3.61511	3.56765	4.18227	3.93757	3.91548	4.26552	4.472	4.13039	0.000740918	0.111657	-0.147901	0.00783835	-0.647721	0.00506012	-0.744309	0.000740918	-0.51331	3	3	3	3	3	3	9	9	0.685113	-0.052108	0.309654	0.12884	0.00786493	0.447712	0.00221759	0.725248	0.111656	0.147901
P62942	Peptidyl-prolyl cis-trans isomerase FKBP1A	FKBP1A	4	2.96902	2.96909	2.77103	2.64909	2.24185	2.67557	2.77787	2.63887	2.77232	2.51696	2.88697	2.63135	3.3555	3.01244	3.09142	3.46501	3.42694	3.31329	0.0178007	0.153526	0.224618	0.0224559	-0.630946	0.00047497	-0.672061	0.0178007	-0.359463	3	3	3	3	3	3	9	9	0.0700315	-0.380875	0.0965237	-0.173359	0.0345441	0.47469	0.00364403	0.723321	0.153526	-0.224618
Q9UKY7	Protein CDV3 homolog	CDV3	8	1.82013	1.52147	1.97491	2.02955	1.98889	1.94233	2.21105	2.16573	2.21791	1.43881	1.74793	1.90436	2.36603	2.11863	1.97255	1.93239	2.55329	2.06024	0.852732	0.713871	0.0751362	0.232029	-0.165478	0.935932	0.0162551	0.852732	-0.0246957	3	3	3	3	3	3	9	9	0.188012	0.214753	0.0336095	0.426058	0.0633241	0.455368	0.106444	0.48494	0.713871	-0.0751363
P50748	Kinetochore-associated protein 1	KNTC1	2	-2.26104	-2.08123	-1.88057	-2.04376	-2.01626	-1.84718	n. def.	-2.4707	-2.20094	-2.26331	-1.50479	-1.83634	-1.68579	-1.33445	-1.51899	-1.26327	-1.09968	-1.08006	0.00137978	0.448368	-0.206136	0.0183994	-0.455986	0.0024931	-1.18815	0.00137978	-0.590578	3	3	2	3	3	3	8	9	0.450352	0.105216	0.229579	-0.26154	0.215994	0.355066	0.0337746	0.720474	0.448369	0.206136
P60981	Destrin	DSTN	8	3.59648	3.45994	3.52514	3.36534	3.30561	3.40398	3.59804	3.52655	3.53657	2.95947	3.3703	3.0266	3.53827	3.54173	3.47406	3.85382	3.92316	3.73933	0.918654	0.0374433	0.408396	0.0114692	-0.159709	0.00799538	-0.285049	0.918654	-0.0121204	3	3	3	3	3	3	9	9	0.025669	-0.168874	0.589688	0.026534	0.0365104	0.399231	0.00645072	0.719979	0.0374431	-0.408396
Q9Y316	Protein MEMO1	MEMO1	7	6.60566	6.35226	6.6956	6.72881	6.77698	6.83852	6.86552	6.90305	6.95317	4.71606	5.04926	4.97288	5.21211	5.40464	5.65656	5.63399	5.53687	5.71557	9.79178e-09	0.000339834	1.63844	0.000512974	1.357	2.43141e-05	1.27844	9.79178e-09	1.42463	3	3	3	3	3	3	9	9	0.0990475	0.230262	0.0282258	0.356074	0.0351618	0.511705	0.00320044	0.716075	0.000339832	-1.63844
Q9Y2Y0	ADP-ribosylation factor-like protein 2-binding protein	ARL2BP	1	-2.7213	-3.06519	-2.93932	-2.96347	-2.44389	-2.98053	-2.33954	-2.52353	-2.6003	-4.55568	-3.91173	-4.92461	-3.91352	-3.98816	n. def.	-4.0973	-4.05687	-4.05561	9.14931e-08	0.00761617	1.5554	0.0150421	1.15488	3.5899e-05	1.58214	9.14931e-08	1.45715	3	3	3	3	2	3	9	8	0.608094	0.112642	0.0294092	0.420814	0.272846	0.513162	0.254265	0.394077	0.00761616	-1.5554
Q96RU2	Ubiquitin carboxyl-terminal hydrolase 28	USP28	1	-2.7213	-3.06519	-2.93932	-2.96347	-2.44389	-2.98053	-2.33954	-2.52353	-2.6003	-4.55568	-3.91173	-4.92461	-3.91352	-3.98816	-3.28316	-4.0973	-4.05687	-4.05561	8.37697e-07	0.00761617	1.5554	0.0306261	0.932322	3.5899e-05	1.58214	8.37697e-07	1.35662	3	3	3	3	3	3	9	9	0.608094	0.112642	0.0294092	0.420814	0.118337	0.735722	0.254265	0.394077	0.00761616	-1.5554
P00492	Hypoxanthine-guanine phosphoribosyltransferase	HPRT1	10	3.70743	3.73564	3.70832	3.62563	3.10997	3.46628	3.63433	3.51365	3.49108	2.36861	2.39084	2.60755	3.04799	2.68426	2.70314	3.10513	3.4732	2.93462	5.47342e-05	8.03209e-05	1.26146	0.0379403	0.588826	0.0852968	0.375366	5.47342e-05	0.741885	3	3	3	3	3	3	9	9	0.106931	-0.316502	0.0197769	-0.170777	0.0645336	0.356135	0.015368	0.71532	8.03207e-05	-1.26146
P50583	Bis(5'-nucleosyl)-tetraphosphatase [asymmetrical]	NUDT2	3	-0.493597	-0.45351	-0.37569	-0.0621414	-0.0958614	0.224848	0.0914783	-0.0638332	-0.0918827	-3.90087	-1.05727	-2.47181	-1.33702	-0.525375	-0.699905	-0.538384	-0.748007	-0.639601	0.00815212	0.068378	2.03572	0.0303717	0.876382	0.00172284	0.620584	0.00815212	1.17756	3	3	3	3	3	3	9	9	0.0125467	0.463214	0.00326534	0.41952	0.131297	1.62255	0.0897171	1.83465	0.068378	-2.03572
O95218	Zinc finger Ran-binding domain-containing protein 2	ZRANB2	3	0.43207	0.223684	0.341961	0.245277	0.0623493	0.18005	0.288887	0.149952	0.144773	-0.843145	-0.224915	-0.942087	-0.302484	-0.202488	-0.309366	0.240427	-0.155975	0.0487804	0.00103015	0.0124978	1.00262	0.0024256	0.434005	0.29199	0.150127	0.00103015	0.528918	3	3	3	3	3	3	9	9	0.102744	-0.170013	0.145919	-0.138034	0.153989	0.398603	0.047042	0.71446	0.0124978	-1.00262
P16152	Carbonyl reductase [NADPH] 1	CBR1	14	3.19746	3.04593	3.18142	3.35628	3.26962	3.35494	3.58511	3.70527	3.70904	2.75554	3.03545	2.79779	3.53019	3.59244	3.49697	3.54103	3.63206	3.55653	0.721893	0.0487698	0.278678	0.00602443	-0.212918	0.143189	0.0899334	0.721893	0.0518979	3	3	3	3	3	3	9	9	0.0295994	0.185343	0.00113266	0.524868	0.00178056	0.67694	0.00146097	0.713613	0.0487699	-0.278678
Q86TX2	Acyl-coenzyme A thioesterase 1	ACOT1	6	0.498722	0.600721	0.263493	0.710503	0.0715504	0.427439	0.883884	0.997456	0.737394	-0.238798	-0.0612812	0.105827	0.173649	0.231699	0.518791	0.151152	-0.209295	0.164446	0.00142009	0.0211613	0.519063	0.678902	0.0951176	0.00431991	0.837477	0.00142009	0.483886	3	3	3	3	3	3	9	9	0.819629	-0.0511481	0.0286325	0.418599	0.0629508	0.372797	0.559908	0.100185	0.0211613	-0.519063
P13693	Translationally-controlled tumor protein	TPT1	11	3.62728	3.54635	3.49867	3.26603	2.49053	3.11272	3.33255	3.16414	3.12002	4.14616	3.89858	4.19682	4.83528	4.00044	3.95771	4.73104	5.19258	4.45111	1.70104e-05	0.0062643	-0.523089	0.0243768	-1.30805	0.00215933	-1.58601	1.70104e-05	-1.13905	3	3	3	3	3	3	9	9	0.0665194	-0.601006	0.00930105	-0.351863	0.573099	0.183956	0.0389366	0.711055	0.00626432	0.523089
O75792	Ribonuclease H2 subunit A	RNASEH2A	3	0.638767	0.30695	0.689505	1.02657	-0.940609	0.408644	0.936367	1.01726	0.925304	1.61807	1.31255	0.824501	0.886917	0.892902	1.24754	1.29223	0.871321	1.3137	0.0201641	0.0533215	-0.706631	0.227581	-0.844252	0.24612	-0.19944	0.0201641	-0.583441	3	3	3	3	3	3	9	9	0.556355	-0.380206	0.0283246	0.414569	0.403687	-0.242585	0.750855	-0.0926214	0.0533215	0.706631
Q52MB2	Coiled-coil domain-containing protein 184	CCDC184	1	0.656139	0.583477	0.61755	0.589638	0.666103	0.687498	0.911604	0.90295	0.902624	-0.225946	0.237244	0.114584	0.48991	0.699524	0.671503	0.760225	0.685118	0.811451	0.0642139	0.0146347	0.577095	0.722931	0.027434	0.014034	0.153461	0.0642139	0.252664	3	3	3	3	3	3	9	9	0.474329	0.028691	0.000172915	0.286671	0.0195768	0.578352	0.00772937	0.710304	0.0146347	-0.577095
Q9NVE7	4'-phosphopantetheine phosphatase	PANK4	6	-2.5453	n. def.	-2.79472	-2.04765	-3.62205	-2.80971	-1.94364	-1.53278	-1.51319	-1.69969	-1.52204	-1.69399	-0.83114	-1.15655	-0.800642	-1.10346	-0.57316	-1.11343	0.000725916	0.00327837	-1.03143	0.0154999	-1.89702	0.0319881	-0.733183	0.000725916	-1.18512	2	3	3	3	3	3	8	9	0.809348	-0.15646	0.0158706	1.0068	0.00518191	0.709129	0.0195315	0.708555	0.00327837	1.03143
Q8NCW0	Kremen protein 2	KREMEN2	1	0.309483	0.275471	0.368828	0.349266	-0.0097332	0.224785	0.366568	0.09132	0.0133476	0.282259	0.810308	0.351747	0.961351	0.867195	0.991833	1.221	1.30346	1.04437	0.000106338	0.385232	-0.163511	0.00253837	-0.752021	0.00142537	-1.03253	0.000106338	-0.649355	3	3	3	3	3	3	9	9	0.298422	-0.129821	0.21938	-0.160849	0.0540621	0.458688	0.0178135	0.708173	0.385232	0.163511
O60762	Dolichol-phosphate mannosyltransferase subunit 1	DPM1	7	1.95436	2.20315	2.26415	2.48311	2.79849	2.61786	2.29521	2.39249	2.42791	0.592152	2.21941	0.981289	0.409748	1.98865	1.94411	1.43321	0.832766	1.65636	0.000406793	0.154343	0.876269	0.0876704	1.18565	0.0129193	1.06443	0.000406793	1.04211	3	3	3	3	3	3	9	9	0.020076	0.492602	0.0874534	0.231317	0.810188	0.183221	0.941089	0.0431614	0.154343	-0.876269
P08174	Complement decay-accelerating factor	CD55	10	4.32373	4.38881	4.36769	4.4827	4.16711	4.24369	4.47999	4.45216	4.33808	1.24154	1.71234	1.58383	2.12755	1.91172	2.21738	1.65754	1.83244	1.55404	4.41585e-14	3.62957e-05	2.84751	7.28896e-05	2.21229	7.58429e-06	2.74207	4.41585e-14	2.60062	3	3	3	3	3	3	9	9	0.555823	-0.062243	0.252943	0.063332	0.0266268	0.572977	0.357116	0.168771	3.62957e-05	-2.84751
Q53H82	Endoribonuclease LACTB2	LACTB2	11	0.971352	0.83349	0.732021	0.764904	0.611845	0.767252	1.16597	1.34595	1.24059	2.00713	2.05038	2.06848	2.39365	2.14031	2.04425	2.32958	2.51659	2.09072	2.53914e-09	7.55954e-05	-1.19638	0.000220103	-1.47807	0.00136852	-1.06146	2.53914e-09	-1.2453	3	3	3	3	3	3	9	9	0.203906	-0.130954	0.00953248	0.405218	0.227325	0.150737	0.0958451	0.270297	7.55952e-05	1.19638
Q16831	Uridine phosphorylase 1	UPP1	7	-0.645716	-0.221712	-0.58585	-0.889729	0.029623	-0.576746	0.389582	0.374474	0.733759	0.540577	1.00353	0.410223	0.553492	1.25077	0.782585	1.41372	1.34725	1.31192	0.000178874	0.00707205	-1.13587	0.0167295	-1.34123	0.00208924	-0.858358	0.000178874	-1.11182	3	3	3	3	3	3	9	9	0.986341	0.00547538	0.00512816	0.983697	0.482985	0.210839	0.0179938	0.706186	0.00707204	1.13587
Q9UBU9	Nuclear RNA export factor 1	NXF1	10	-0.447327	0.0454616	-0.368752	-0.109364	-0.660599	-0.609625	-0.163576	-0.140816	-0.193234	0.321581	0.119925	0.131151	0.660265	0.772343	0.575096	0.894468	1.08644	0.699307	8.73899e-06	0.0544936	-0.447758	0.00364029	-1.1291	0.000716078	-1.05928	8.73899e-06	-0.878712	3	3	3	3	3	3	9	9	0.432833	-0.20299	0.585456	0.0909971	0.00530133	0.478349	0.00559914	0.70252	0.0544936	0.447758
P24534	Elongation factor 1-beta	EEF1B2	7	4.66296	4.50827	4.56645	4.51142	4.34207	4.4271	4.54735	4.68379	4.424	4.41579	4.56324	4.52095	5.05093	4.91425	4.80879	5.15964	5.34401	5.10323	0.00623197	0.276296	0.0792319	0.0043263	-0.497796	0.00338685	-0.650585	0.00623197	-0.356383	3	3	3	3	3	3	9	9	0.0838189	-0.152361	0.769006	-0.0275147	0.00680668	0.424667	0.00116549	0.702302	0.276297	-0.0792317
Q14315	Filamin-C	FLNC	94	4.28952	4.07329	4.36411	4.14336	3.87388	4.11064	4.20512	4.26395	4.53194	5.81427	6.12469	5.93931	6.45331	6.53407	6.5627	6.70993	6.58217	6.68921	1.1077e-11	0.000164999	-1.71712	1.0883e-05	-2.47407	2.7545e-05	-2.32677	1.1077e-11	-2.17265	3	3	3	3	3	3	9	9	0.176227	-0.199677	0.530214	0.091367	0.00437076	0.557272	0.00205863	0.701015	0.000164999	1.71712
Q0VDF9	Heat shock 70 kDa protein 14	HSPA14	3	-1.66627	-1.67402	-1.28788	-1.46788	-1.09656	-1.36042	-1.07822	-1.18101	-1.17297	-1.14516	-1.11991	-1.47776	-1.41864	-1.08498	-1.04812	-1.0052	-0.886528	-0.814131	0.0530662	0.161089	-0.295112	0.483993	-0.124374	0.0201234	-0.242112	0.0530662	-0.220533	3	3	3	3	3	3	9	9	0.236646	0.234437	0.0388477	0.398656	0.718907	0.0636983	0.0541301	0.345656	0.161089	0.295112
P54577	Tyrosine--tRNA ligase, cytoplasmic	YARS1	25	3.89341	3.71707	3.80412	3.91979	3.86717	3.91801	4.10621	4.13616	4.07385	2.44029	2.63248	2.51639	2.94144	3.10716	2.94113	3.15713	3.25946	3.26994	1.58449e-07	7.23881e-05	1.27514	9.79468e-05	0.90508	2.62528e-05	0.876565	1.58449e-07	1.01893	3	3	3	3	3	3	9	9	0.146099	0.0967947	0.00510194	0.300544	0.00403093	0.466857	0.000461871	0.699121	7.23885e-05	-1.27514
Q9H7D7	WD repeat-containing protein 26	WDR26	2	-0.812967	-0.751911	-0.594244	-2.10121	-0.536865	-2.28221	-0.477575	-0.949179	-0.953554	-1.84798	-1.31135	-1.4709	-0.966991	-0.685835	-0.424002	-0.847401	-0.865072	-0.821432	0.928528	0.0087049	0.823704	0.175113	-0.947819	0.762778	0.051199	0.928528	-0.0243056	3	3	3	3	3	3	9	9	0.174343	-0.920388	0.688316	-0.0737286	0.0189323	0.851135	0.0118915	0.698776	0.00870489	-0.823704
P22570	NADPH:adrenodoxin oxidoreductase, mitochondrial	FDXR	13	2.27771	2.23102	2.68919	2.71706	3.01628	2.9221	2.69361	2.77903	2.58792	2.71819	3.04335	2.68045	2.87435	3.1509	3.26827	2.92829	2.59825	3.07542	0.0337035	0.0892189	-0.414688	0.219966	-0.212693	0.299495	-0.180463	0.0337035	-0.269281	3	3	3	3	3	3	9	9	0.046238	0.48584	0.138513	0.287545	0.158591	0.283845	0.784268	0.053321	0.0892191	0.414688
Q15785	Mitochondrial import receptor subunit TOM34	TOMM34	18	3.09325	2.88653	3.18476	2.66443	2.37243	2.93533	3.03161	2.84035	2.88637	3.03327	3.12175	3.07674	3.6941	3.47107	3.54611	3.73795	3.90311	3.68108	0.000406191	0.819234	-0.0224069	0.0064714	-0.913027	0.000631253	-0.854607	0.000406191	-0.59668	3	3	3	3	3	3	9	9	0.0980679	-0.397447	0.268143	-0.135402	0.00217703	0.493173	0.000614874	0.696799	0.819236	0.0224067
Q9ULC3	Ras-related protein Rab-23	RAB23	2	-2.51762	-2.78494	-3.17741	-2.66991	n. def.	n. def.	-2.39656	n. def.	-2.88653	-2.08187	-2.45629	-2.09366	-1.15113	-0.971193	-3.11105	-1.74098	-1.18141	-1.62045	0.00933437	0.0537361	-0.616049	0	-0.925455	0.0289834	-1.12727	0.00933437	-0.915714	3	1	2	3	3	3	6	9	#DIV/0!	0.156744	0.589591	0.185109	0.539801	0.46615	0.0294024	0.696327	0.0537361	0.616049
Q9NVJ2	ADP-ribosylation factor-like protein 8B	ARL8B	9	1.40088	1.56083	1.08978	1.73663	1.2139	1.40656	1.77398	1.75966	1.59689	1.89497	1.74195	1.56972	2.38302	2.08914	1.81823	2.45349	2.55132	2.29049	0.000825583	0.082656	-0.385049	0.0447839	-0.644432	0.00160763	-0.721591	0.000825583	-0.58369	3	3	3	3	3	3	9	9	0.646833	0.101864	0.0738891	0.359676	0.127362	0.361248	0.0045086	0.696218	0.0826562	0.385048
Q9Y6M5	Zinc transporter 1	SLC30A1	5	-2.0097	-1.86536	-3.36653	-2.59507	-1.60783	-2.07145	-1.36467	-1.79496	-1.4766	-1.16478	-0.887199	-1.20457	-0.21414	-0.534052	-0.272577	-0.257443	-0.335159	-0.578085	2.95194e-05	0.0530166	-1.32834	0.00437998	-1.75119	0.00200068	-1.15518	2.95194e-05	-1.41157	3	3	3	3	3	3	9	9	0.59356	0.322411	0.154352	0.868454	0.00601318	0.74526	0.00745836	0.695288	0.0530166	1.32835
P09211	Glutathione S-transferase P	GSTP1	8	3.76535	3.66727	3.66371	3.62353	3.18	3.58822	3.85169	3.68502	3.83582	4.41738	4.38025	4.55454	5.0812	4.60641	4.72031	5.10257	5.28957	5.04547	1.46236e-07	0.000275297	-0.751944	0.00268069	-1.33872	0.00011772	-1.35502	1.46236e-07	-1.14856	3	3	3	3	3	3	9	9	0.183377	-0.23486	0.215833	0.0920687	0.0823932	0.351918	0.00156388	0.695149	0.000275301	0.751944
P30626	Sorcin	SRI	7	2.71315	2.70045	2.80823	2.7284	2.78582	2.76934	2.72446	2.82527	2.75865	3.36084	3.87491	3.45892	4.10357	4.18199	4.15584	4.23526	4.27284	4.26548	1.4583e-08	0.00691801	-0.824282	1.09788e-06	-1.38595	1.23941e-06	-1.4884	1.4583e-08	-1.23288	3	3	3	3	3	3	9	9	0.617365	0.0205773	0.557044	0.028851	0.0216541	0.582242	0.0118186	0.692968	0.00691798	0.824282
O43583	Density-regulated protein	DENR	9	2.73157	2.52627	2.76656	2.84993	2.63144	2.71668	2.87408	2.94119	2.78696	0.80851	1.61507	1.08507	1.10205	1.9199	1.5153	1.76902	1.80629	2.00655	2.56381e-07	0.003734	1.50525	0.0075399	1.22027	0.000307465	1.00679	2.56381e-07	1.2441	3	3	3	3	3	3	9	9	0.587543	0.0578837	0.0918429	0.192613	0.363008	0.342864	0.0494071	0.69107	0.003734	-1.50525
Q9UNF1	Melanoma-associated antigen D2	MAGED2	15	1.33968	1.11573	1.40482	1.32347	1.73118	1.56909	1.7274	1.72379	1.62453	0.801148	1.25893	0.730953	1.1723	1.6309	1.60182	1.69884	1.31965	1.84268	0.282139	0.129761	0.3564	0.720446	0.0729052	0.67727	0.0715173	0.282139	0.166941	3	3	3	3	3	3	9	9	0.159195	0.254502	0.0124588	0.405162	0.0726874	0.537996	0.0386401	0.690044	0.129761	-0.3564
Q9Y618	Nuclear receptor corepressor 2	NCOR2	1	n. def.	-2.79981	n. def.	n. def.	n. def.	-4.48988	n. def.	-4.20742	-3.99356	n. def.	-3.51071	-4.28389	n. def.	n. def.	n. def.	n. def.	n. def.	n. def.	0.969519	0	1.09749	0	n. def.	0	n. def.	0.969519	0.0246305	1	1	2	2	0	0	4	2	#DIV/0!	-1.69007	#DIV/0!	-1.30068	#DIV/0!	#DIV/0!	#DIV/0!	#DIV/0!	#DIV/0!	-1.09749
Q9BQ70	Transcription factor 25	TCF25	1	-3.96106	-3.91464	n. def.	-4.42689	n. def.	-4.2224	-4.50366	n. def.	-5.42912	n. def.	-6.35495	n. def.	n. def.	n. def.	n. def.	n. def.	n. def.	n. def.	1	0	2.4171	0	n. def.	0	n. def.	1	1.94532	2	2	2	1	0	0	6	1	0.0662552	-0.386795	0.156599	-1.02854	#DIV/0!	#DIV/0!	#DIV/0!	#DIV/0!	#DIV/0!	-2.4171
Q9Y2Q5	Ragulator complex protein LAMTOR2	LAMTOR2	1	-2.98165	-2.22073	n. def.	-2.05832	n. def.	-3.85072	-3.72924	-3.71402	-3.15618	-3.90903	-4.26476	n. def.	-2.75021	n. def.	n. def.	n. def.	n. def.	n. def.	0.32575	0.0714514	1.48571	0	-0.20431	0	n. def.	0.32575	0.539783	2	2	3	2	1	0	7	3	0.751443	-0.353327	0.0881888	-0.931953	#DIV/0!	1.33669	#DIV/0!	#DIV/0!	0.0714514	-1.48571
O15031	Plexin-B2	PLXNB2	2	-1.50327	-2.36739	-2.09231	-2.39255	-2.0006	-2.37011	-3.46194	-2.07672	n. def.	-4.12131	-2.72651	-2.5989	n. def.	-2.3582	-1.51694	n. def.	n. def.	n. def.	0.373784	0.102418	1.16125	0.436533	-0.316848	0	n. def.	0.373784	0.381261	3	3	2	3	2	0	8	5	0.401964	-0.26676	0.291523	-0.78167	0.183451	1.21134	#DIV/0!	#DIV/0!	0.102418	-1.16125
Q9BQ48	39S ribosomal protein L34, mitochondrial	MRPL34	1	-1.32777	-1.1355	-1.87944	-0.935402	n. def.	n. def.	-2.3177	n. def.	-1.99148	-3.2267	-1.33556	-3.56005	n. def.	n. def.	n. def.	n. def.	n. def.	n. def.	0.0870169	0.158421	1.25987	0	n. def.	0	n. def.	0.0870169	1.10956	3	1	2	3	0	0	6	3	#DIV/0!	0.512169	0.108643	-0.707021	#DIV/0!	#DIV/0!	#DIV/0!	#DIV/0!	0.158421	-1.25987
Q8IYU8	Calcium uptake protein 2, mitochondrial	MICU2	1	-6.02703	-6.23336	-5.36588	-5.96162	-5.26666	-5.90789	-6.75698	n. def.	-6.39846	n. def.	-7.82504	n. def.	n. def.	n. def.	-7.50337	n. def.	n. def.	n. def.	0.00205429	0	1.94961	0	1.79131	0	n. def.	0.00205429	1.67447	3	3	2	1	1	0	8	2	0.659563	0.163367	0.148668	-0.702297	#DIV/0!	0.321671	#DIV/0!	#DIV/0!	#DIV/0!	-1.94961
Q00613	Heat shock factor protein 1	HSF1	1	-2.19918	-2.46954	-1.26272	n. def.	-2.58538	-1.35425	-2.8204	-2.36843	-2.72123	-3.50592	n. def.	n. def.	n. def.	n. def.	-3.40289	n. def.	n. def.	n. def.	0.023684	0	1.52878	0	1.43307	0	n. def.	0.023684	1.23177	3	2	3	1	1	0	8	2	0.991818	0.00732733	0.166506	-0.659543	#DIV/0!	0.103031	#DIV/0!	#DIV/0!	#DIV/0!	-1.52878
Q4G0F5	Vacuolar protein sorting-associated protein 26B	VPS26B	2	-1.66491	-2.40824	-2.23313	-2.73303	-1.53326	-2.19426	-2.6757	-2.04116	-2.91613	n. def.	-3.41858	n. def.	n. def.	n. def.	-2.73543	n. def.	n. def.	n. def.	0.0562865	0	1.31648	0	0.581919	0	n. def.	0.0562865	0.81036	3	3	3	1	1	0	9	2	0.906959	-0.05142	0.268167	-0.442235	#DIV/0!	0.683145	#DIV/0!	#DIV/0!	#DIV/0!	-1.31648
Q9C010	cAMP-dependent protein kinase inhibitor beta	PKIB	1	-0.821411	-0.584488	-0.936127	-0.811865	-1.31181	-0.825237	-0.800688	-0.858446	-0.927618	-4.81599	n. def.	n. def.	n. def.	n. def.	n. def.	n. def.	n. def.	n. def.	1	0	4.03531	0	n. def.	0	n. def.	1	3.94069	3	3	3	1	0	0	9	1	0.356682	-0.202294	0.498932	-0.0815754	#DIV/0!	#DIV/0!	#DIV/0!	#DIV/0!	#DIV/0!	-4.03531
P18433	Receptor-type tyrosine-protein phosphatase alpha	PTPRA	1	-3.20147	-4.38352	-2.9901	n. def.	n. def.	n. def.	-3.60437	n. def.	n. def.	n. def.	n. def.	-4.76684	n. def.	n. def.	n. def.	n. def.	n. def.	n. def.	1	0	1.24181	1	0	0	n. def.	1	1.22197	3	0	1	1	0	0	4	1	#DIV/0!	#DIV/0!	#DIV/0!	-0.079337	#DIV/0!	#DIV/0!	#DIV/0!	#DIV/0!	#DIV/0!	-1.24181
Q86X10	Ral GTPase-activating protein subunit beta	RALGAPB	1	-2.91469	-2.58981	-2.42895	-2.74973	-2.14714	-2.1924	-3.0656	-2.46907	-2.57609	n. def.	-4.27755	n. def.	n. def.	-3.20687	n. def.	n. def.	n. def.	n. def.	0.00355697	0	1.63307	0	0.84378	0	n. def.	0.00355697	1.17182	3	3	3	1	1	0	9	2	0.307352	0.281395	0.811993	-0.059102	#DIV/0!	1.07068	#DIV/0!	#DIV/0!	#DIV/0!	-1.63307
Q969W8	Zinc finger protein 566	ZNF566	1	-1.39873	n. def.	-1.52774	-1.21805	-0.217731	-0.755978	-1.79139	-0.762184	-1.08605	-3.5984	n. def.	n. def.	n. def.	n. def.	-1.39378	n. def.	n. def.	n. def.	0.0402555	0	2.13517	0	0.663188	0	n. def.	0.0402555	1.40136	2	3	3	1	1	0	8	2	0.146666	0.732643	0.571879	0.250021	#DIV/0!	2.20463	#DIV/0!	#DIV/0!	#DIV/0!	-2.13517
Q00577	Transcriptional activator protein Pur-alpha	PURA	2	-2.37426	-1.42318	-1.21577	-1.35143	-2.26606	-1.96848	-1.0776	-1.05494	-1.79896	n. def.	n. def.	-3.81405	-3.0856	n. def.	n. def.	n. def.	n. def.	n. def.	0.0011993	0	2.14298	0	1.22361	0	n. def.	0.0011993	1.83531	3	3	3	1	1	0	9	2	0.691237	-0.190924	0.451166	0.360569	#DIV/0!	0.728445	#DIV/0!	#DIV/0!	#DIV/0!	-2.14298
O94964	Protein SOGA1	SOGA1	2	n. def.	n. def.	-2.68213	n. def.	-0.164865	-1.19925	-2.46483	-1.54841	-2.19781	-5.71324	n. def.	-6.98039	n. def.	-2.50365	n. def.	n. def.	n. def.	n. def.	0.0143687	0	3.66468	0	1.8216	0	n. def.	0.0143687	3.35621	1	2	3	2	1	0	6	3	#DIV/0!	2.00007	#DIV/0!	0.611779	#DIV/0!	3.84316	#DIV/0!	#DIV/0!	#DIV/0!	-3.66468
Q13464	Rho-associated protein kinase 1	ROCK1	3	-2.83826	n. def.	-2.46252	-4.25431	-1.07302	-1.87006	-1.3923	-1.18377	-2.28989	-4.15764	n. def.	n. def.	n. def.	-2.44309	n. def.	n. def.	n. def.	n. def.	0.220053	0	1.50725	0	0.0439593	0	n. def.	0.220053	1.12985	2	3	3	1	1	0	8	2	0.852591	0.251259	0.111365	1.02841	#DIV/0!	1.71455	#DIV/0!	#DIV/0!	#DIV/0!	-1.50725
Q99615	DnaJ homolog subfamily C member 7	DNAJC7	12	0.39163	0.738075	0.642056	0.932241	-0.232367	0.617512	0.743574	0.620707	0.298739	0.75795	0.626947	0.909159	1.28186	0.729149	1.50528	1.45185	1.4295	1.48138	0.00239475	0.256347	-0.174098	0.1539	-0.732968	0.00252273	-0.899902	0.00239475	-0.602323	3	3	3	3	3	3	9	9	0.697792	-0.151458	0.839819	-0.0362473	0.1712	0.407412	0.0011417	0.689556	0.256347	0.174098
O95433	Activator of 90 kDa heat shock protein ATPase homolog 1	AHSA1	15	3.78293	3.59044	3.82427	3.74932	3.58013	3.801	3.91075	3.89098	3.94741	3.49996	3.80948	3.65236	4.11458	3.99066	4.06966	4.3313	4.38636	4.30413	0.0564106	0.531027	0.0786152	0.0101308	-0.348148	0.000132274	-0.424215	0.0564106	-0.231249	3	3	3	3	3	3	9	9	0.83074	-0.0223977	0.0677081	0.183833	0.0137616	0.404365	0.00176263	0.686663	0.531027	-0.078615
Q7Z6E9	E3 ubiquitin-protein ligase RBBP6	RBBP6	2	-2.10831	-2.29593	n. def.	n. def.	n. def.	n. def.	n. def.	n. def.	n. def.	-4.39423	-2.58763	n. def.	-1.5128	-2.68552	-3.28348	n. def.	-3.6493	-3.22114	0.251206	0.291663	1.28881	0	n. def.	0	n. def.	0.251206	0.845611	2	0	0	2	3	2	2	7	#DIV/0!	#DIV/0!	#DIV/0!	#DIV/0!	0.371405	0.996995	0.957601	0.055713	0.291663	-1.28881
Q9BZ95	Histone-lysine N-methyltransferase NSD3	NSD3	1	-3.95495	n. def.	-3.82285	n. def.	n. def.	n. def.	n. def.	n. def.	n. def.	-3.74232	-9.25362	-4.16619	-4.59909	n. def.	n. def.	-4.89389	-5.51649	n. def.	0.361595	0.481625	1.83181	0	n. def.	0	n. def.	0.361595	1.47304	2	0	0	3	1	2	2	6	#DIV/0!	#DIV/0!	#DIV/0!	#DIV/0!	#DIV/0!	1.12162	0.836888	0.515516	0.481625	-1.83181
Q96CW6	Probable RNA polymerase II nuclear localization protein SLC7A6OS	SLC7A6OS	1	-4.70104	n. def.	n. def.	n. def.	n. def.	-5.24597	n. def.	n. def.	n. def.	n. def.	-5.71734	n. def.	-4.40863	n. def.	-4.2646	-4.59095	-4.40856	-4.26126	0.432875	0	1.0163	0	-0.909358	0	n. def.	0.432875	-0.364948	1	1	0	1	2	3	2	6	#DIV/0!	-0.544938	#DIV/0!	#DIV/0!	#DIV/0!	1.38072	#DIV/0!	1.29708	#DIV/0!	-1.0163
Q8N9E0	Protein FAM133A	FAM133A	1	n. def.	n. def.	-1.49412	n. def.	n. def.	n. def.	n. def.	n. def.	n. def.	-3.65452	n. def.	n. def.	-2.6594	-2.87745	n. def.	-3.11967	-2.85058	-3.33373	1	0	2.1604	0	n. def.	0	n. def.	1	1.58844	1	0	0	1	2	3	1	6	#DIV/0!	#DIV/0!	#DIV/0!	#DIV/0!	#DIV/0!	0.88609	#DIV/0!	0.553189	#DIV/0!	-2.1604
Q5VYS8	Terminal uridylyltransferase 7	TUT7	2	0.213137	0.390028	0.402535	0.239393	0.0327682	-0.800165	-0.70248	-0.135672	0.0472946	n. def.	-2.94222	n. def.	-3.4434	n. def.	n. def.	n. def.	-3.52725	-4.64881	2.20954e-07	0	3.27746	0	3.2674	0.00489971	3.82441	2.20954e-07	3.60563	3	3	3	1	1	2	9	4	0.189254	-0.511234	0.0625725	-0.598852	#DIV/0!	-0.501182	#DIV/0!	-1.14581	#DIV/0!	-3.27746
Q9Y3A4	Ribosomal RNA-processing protein 7 homolog A	RRP7A	2	4.97591	4.64681	4.73574	4.71824	4.46442	4.58947	4.81155	4.79153	4.74007	4.4043	4.72641	4.49944	5.02145	5.00223	4.95883	5.15185	5.33561	5.19909	0.0997984	0.15126	0.242765	0.00593195	-0.403461	0.00162311	-0.4478	0.0997984	-0.202832	3	3	3	3	3	3	9	9	0.186126	-0.195438	0.961989	-0.00509967	0.00979401	0.450788	0.00341129	0.685465	0.15126	-0.242765
Q9BSJ6	Protein PIMREG	PIMREG	1	0.233301	0.0947494	1.09676	1.05702	2.2586	1.64354	1.24596	1.64607	1.3198	-2.83275	-0.382492	-3.24841	-3.79112	0.426601	0.480818	-0.879284	-3.65808	-0.159243	0.000576662	0.050061	2.62949	0.147198	2.61429	0.0505662	2.96948	0.000576662	2.73775	3	3	3	3	3	3	9	9	0.065373	1.17812	0.0508995	0.929008	0.515279	1.19331	0.693926	0.589015	0.050061	-2.62949
Q96LL9	DnaJ homolog subfamily C member 30, mitochondrial	DNAJC30	1	-3.77966	-4.01756	-3.36419	-3.60001	-3.81003	-4.02723	-4.22555	-3.63052	-3.64119	-5.24728	-7.90286	-4.56428	-6.02823	-5.55944	-5.22401	-6.17641	-8.08056	-5.87165	3.9108e-05	0.102682	2.18434	0.00245613	1.79147	0.0160754	2.87712	3.9108e-05	2.28431	3	3	3	3	3	3	9	9	0.706497	-0.091954	0.703816	-0.11195	0.787619	0.300913	0.548868	-0.804736	0.102682	-2.18434
Q96AQ6	Pre-B-cell leukemia transcription factor-interacting protein 1	PBXIP1	1	-4.35564	-4.21322	-3.87417	-3.9753	-4.16661	-3.91805	-4.04596	-4.10499	-3.61544	n. def.	-7.45206	n. def.	-6.16308	-6.37862	-6.77427	-6.46176	-6.93052	-6.9152	1.56515e-10	0	3.30438	0.000238555	2.41867	0.000197819	2.84703	1.56515e-10	2.69514	3	3	3	1	3	3	9	7	0.473061	0.127686	0.343758	0.225543	#DIV/0!	1.0134	#DIV/0!	0.682899	#DIV/0!	-3.30438
Q5T4F4	Protrudin	ZFYVE27	1	-3.22294	-2.99814	-2.32145	-2.54751	n. def.	-2.89581	-3.60791	n. def.	-3.3413	n. def.	-5.55122	n. def.	n. def.	n. def.	n. def.	-6.25594	n. def.	n. def.	9.43943e-05	0	2.70371	0	n. def.	0	2.78133	9.43943e-05	2.91286	3	2	2	1	0	1	7	2	0.758082	0.125851	0.183043	-0.627094	#DIV/0!	#DIV/0!	#DIV/0!	-0.704721	#DIV/0!	-2.70371
O75882	Attractin	ATRN	2	-2.36422	-6.08532	-1.80441	-1.43841	-0.431297	-1.13731	-2.15189	-1.26486	-1.28603	n. def.	-5.04642	n. def.	n. def.	-4.05564	-4.01961	-4.15371	n. def.	-4.41932	0.00936466	0	1.62844	0.00426989	3.03529	0.00605686	2.71892	0.00936466	2.34297	3	3	3	1	2	2	9	5	0.154055	2.41565	0.249557	1.85039	#DIV/0!	1.0088	#DIV/0!	0.759908	#DIV/0!	-1.62844
O60502	Protein O-GlcNAcase	OGA	11	1.01718	0.883789	1.13448	1.0916	1.26758	1.19791	1.55417	1.42417	1.19589	0.44919	0.423008	0.745594	0.560585	0.586655	0.469589	0.706268	0.497498	0.688543	5.81069e-07	0.0200802	0.472551	0.000485125	0.646757	0.00360376	0.760637	5.81069e-07	0.626648	3	3	3	3	3	3	9	9	0.121412	0.173885	0.0406804	0.379592	0.997798	-0.000321067	0.498736	0.0915057	0.0200802	-0.472551
Q9Y296	Trafficking protein particle complex subunit 4	TRAPPC4	1	-0.709915	-1.7893	-0.706749	-0.443024	-0.460594	-0.628521	-0.807157	-0.317188	-0.57682	n. def.	-2.73861	-2.34704	n. def.	n. def.	-2.80388	n. def.	-3.08786	n. def.	3.97034e-06	0.0565899	1.47417	0	2.29316	0	2.52081	3.97034e-06	2.02888	3	3	3	2	1	1	9	4	0.20123	0.557942	0.264786	0.5016	#DIV/0!	-0.261049	#DIV/0!	-0.545036	0.05659	-1.47417
O95163	Elongator complex protein 1	ELP1	5	-1.23276	-2.56797	-0.913458	-1.21374	-0.848023	-1.2152	-0.858585	-1.32472	-1.10214	n. def.	-3.40006	-3.82585	-4.66386	-3.09413	-1.69675	-1.79669	-4.7534	-4.28008	0.000157813	0.0561876	2.04157	0.0760887	2.05926	0.053333	2.51491	0.000157813	2.1859	3	3	3	2	3	3	9	8	0.410061	0.479075	0.415082	0.476248	0.707492	0.461378	0.998214	0.00290183	0.0561876	-2.04157
Q8N5G2	Macoilin	MACO1	1	0.414284	0.208832	0.875296	0.536266	0.980514	0.804754	0.585512	0.663111	0.595203	-3.70759	-0.11648	-5.0271	-3.93625	-0.16326	0.282835	-1.3795	-4.40947	0.10648	0.0022795	0.0802254	3.44986	0.202695	2.04607	0.132103	2.50877	0.0022795	2.66823	3	3	3	3	3	3	9	9	0.308935	0.274375	0.593092	0.115138	0.445666	1.67817	0.621907	1.05623	0.0802254	-3.44986
Q9NX05	Constitutive coactivator of PPAR-gamma-like protein 2	FAM120C	2	-1.00325	-1.19818	-0.726641	-1.22107	-0.658573	-1.03824	-1.04167	-1.10108	-1.08337	n. def.	-3.79251	n. def.	-4.25549	n. def.	n. def.	n. def.	-3.58402	n. def.	4.3587e-09	0	2.81649	0	3.28287	0	2.50864	4.3587e-09	2.86933	3	3	3	1	1	1	9	3	0.988147	0.0033955	0.511185	-0.0993508	#DIV/0!	-0.46298	#DIV/0!	0.208496	#DIV/0!	-2.81649
O95453	Poly(A)-specific ribonuclease PARN	PARN	3	1.52628	1.5341	1.61226	1.5874	1.48876	1.53997	1.62086	1.75016	1.6936	1.6288	1.80549	1.60748	2.11148	2.19418	2.19214	2.34458	2.51149	2.24087	0.000511782	0.146849	-0.123042	9.107e-05	-0.627219	0.00148372	-0.677439	0.000511782	-0.4759	3	3	3	3	3	3	9	9	0.658794	-0.0188353	0.0480616	0.13066	0.00208414	0.485342	0.00244422	0.685056	0.14685	0.123042
Q96GM8	Target of EGR1 protein 1	TOE1	2	-0.534159	-3.77901	-4.16805	-3.98449	-0.809662	-4.21037	-0.427525	-0.24181	-4.51935	-4.14876	-3.802	-4.26164	-4.31104	-3.58932	-0.480116	-4.24081	-4.27181	-3.95383	0.148957	0.3441	1.24373	0.903332	-0.208018	0.15807	2.42592	0.148957	1.15388	3	3	3	3	3	3	9	9	0.917992	-0.174436	0.576975	1.09751	0.341172	1.27731	0.647129	-0.0846827	0.3441	-1.24373
Q15390	Mitochondrial fission regulator 1	MTFR1	3	-2.72103	-2.13895	-0.642742	-1.92464	0.829666	-0.202553	-1.15239	-0.57317	-1.66797	-4.07618	-2.43107	-2.15502	n. def.	-1.87582	-1.58241	n. def.	n. def.	-3.53843	0.0200893	0.288793	1.05319	0.302073	1.29661	0	2.40725	0.0200893	1.47718	3	3	3	3	2	1	9	6	0.239096	1.40173	0.369004	0.703061	0.235091	1.15831	#DIV/0!	-0.651007	0.288793	-1.05318
P55011	Solute carrier family 12 member 2	SLC12A2	2	-2.31553	-2.12482	-1.91575	-2.04853	-2.11956	-1.93211	-3.26505	-2.17757	-2.02667	n. def.	-3.36102	n. def.	-5.36728	-5.18498	-5.01656	-3.56195	-5.70709	-5.33964	3.10856e-06	0	1.24232	1.05075e-05	3.15621	0.0363646	2.37979	3.10856e-06	2.57726	3	3	3	1	3	3	9	7	0.540807	0.0852967	0.413292	-0.37107	#DIV/0!	-1.82859	#DIV/0!	-1.50854	#DIV/0!	-1.24232
Q9ULU4	Protein kinase C-binding protein 1	ZMYND8	2	-2.42561	-2.66675	-5.19304	-2.07436	-1.89918	-2.8736	-2.17141	-2.74746	-2.39734	-7.03835	-2.42983	-5.71375	-3.77206	-3.11428	-2.9446	-7.57881	-3.56985	-3.13528	0.0348106	0.373561	1.63217	0.0641437	0.994598	0.178272	2.32258	0.0348106	1.64978	3	3	3	3	3	3	9	9	0.287282	1.14609	0.333556	0.98973	0.269569	1.78366	0.886529	0.299327	0.373561	-1.63217
Q9HCU9	Breast cancer metastasis-suppressor 1	BRMS1	1	-2.66485	-3.65169	-1.83266	-1.48699	-0.674982	-1.31383	-1.96639	-1.58748	-1.83476	n. def.	-3.84837	n. def.	n. def.	-2.94778	-3.13693	-4.72958	n. def.	-3.47446	0.00222506	0	1.13197	0.0103485	1.88375	0.0180841	2.30581	0.00222506	1.73702	3	3	3	1	2	2	9	5	0.0551148	1.5578	0.161969	0.920193	#DIV/0!	0.806018	#DIV/0!	-0.253651	#DIV/0!	-1.13197
Q9BWU0	Kanadaptin	SLC4A1AP	6	-1.87577	-1.47951	-0.966715	-0.676876	-1.06047	-0.565994	-0.89361	-0.904699	-0.891459	-0.976913	-0.734093	-1.21693	-0.509806	-0.383503	-0.367016	-0.204399	-0.667955	-0.550674	0.0291514	0.193656	-0.464686	0.0903807	-0.347673	0.0386637	-0.422246	0.0291514	-0.411535	3	3	3	3	3	3	9	9	0.0903857	0.672884	0.107549	0.544076	0.0191967	0.555871	0.0635109	0.501636	0.193656	0.464686
Q86V48	Leucine zipper protein 1	LUZP1	5	0.10787	-0.276716	1.1468	0.676182	2.31564	1.48069	0.8106	1.30892	0.76989	-3.94497	-0.0277805	-2.70176	-1.76304	0.278463	0.534042	-1.75636	-1.78616	-0.438477	0.00110898	0.107049	2.55082	0.105532	1.80768	0.0086373	2.29014	0.00110898	2.21621	3	3	3	3	3	3	9	9	0.141079	1.16485	0.237508	0.637152	0.234779	1.90799	0.508512	0.897835	0.107049	-2.55082
P09104	Gamma-enolase	ENO2	13	2.8674	2.52491	3.31435	3.31397	3.53149	3.59372	3.30958	3.73852	3.46618	-1.75735	1.97297	-2.48159	-0.742174	2.53155	2.76149	2.15747	-1.01012	2.51304	0.00203075	0.0591312	3.65754	0.15872	1.96278	0.112534	2.28463	0.00203075	2.63498	3	3	3	3	3	3	9	9	0.076907	0.577509	0.0818868	0.602539	0.271894	2.27228	0.328649	1.97545	0.0591312	-3.65754
Q8WYB5	Histone acetyltransferase KAT6B	KAT6B	1	-0.651934	-1.02512	0.623104	0.302786	1.06548	0.561947	0.281042	0.672611	-0.0297775	n. def.	-1.6287	n. def.	n. def.	-0.874851	-1.11139	-2.22499	n. def.	-1.54273	0.000417394	0	1.27739	0.0123511	1.63652	0.00927521	2.19182	0.000417394	1.67655	3	3	3	1	2	2	9	5	0.143078	0.99472	0.288229	0.659274	#DIV/0!	0.635584	#DIV/0!	-0.255159	#DIV/0!	-1.27739
Q9UDT6	CAP-Gly domain-containing linker protein 2	CLIP2	3	-3.34451	-3.42251	-3.17847	-3.48573	-3.50401	-3.37681	-3.67469	-3.36255	-3.59116	n. def.	-5.43943	n. def.	-6.19206	-6.02974	-5.61332	-6.02777	-5.5872	-5.4573	1.10588e-11	0	2.12426	0.000147842	2.48952	0.000395647	2.14796	1.10588e-11	2.326	3	3	3	1	3	3	9	7	0.162883	-0.14035	0.125527	-0.227635	#DIV/0!	-0.505612	#DIV/0!	-0.25133	#DIV/0!	-2.12426
Q4G176	Malonate--CoA ligase ACSF3, mitochondrial	ACSF3	3	-1.89884	-1.43518	-1.05809	-1.58106	-1.87093	-0.826275	-2.00777	-2.16607	-1.31326	-4.00793	-2.77388	-2.05846	-2.49013	-4.32426	-2.3839	-4.44053	-4.10373	-3.24617	0.000111203	0.0747647	1.48272	0.0798803	1.64001	0.008918	2.10111	0.000111203	1.74128	3	3	3	3	3	3	9	9	0.928087	0.037951	0.364833	-0.364991	0.895011	-0.119341	0.216786	-0.983384	0.0747648	-1.48272
P40692	DNA mismatch repair protein Mlh1	MLH1	3	-1.9815	-2.36217	-1.96666	-1.94773	-0.564802	-1.70546	-1.58977	-1.31751	-2.58171	-4.39501	-2.1817	-4.27464	n. def.	n. def.	-1.75641	-4.83598	-4.25721	-2.59877	0.00288897	0.106841	1.51368	0	0.35041	0.0554627	2.06765	0.00288897	1.69169	3	3	3	3	1	3	9	7	0.192583	0.697446	0.536461	0.273779	#DIV/0!	1.86071	0.789706	-0.280199	0.106841	-1.51368
P51811	Membrane transport protein XK	XK	1	-1.34426	-2.06982	-1.07506	-1.33141	-0.495296	-0.463924	-1.11502	-0.638773	-0.990879	n. def.	-3.50569	n. def.	n. def.	-1.87111	-1.22415	-2.75559	n. def.	-3.19685	0.00250531	0	2.00931	0.171994	0.784085	0.00360163	2.06133	0.00250531	1.45241	3	3	3	1	2	2	9	5	0.149174	0.73284	0.152397	0.581492	#DIV/0!	1.95806	#DIV/0!	0.52947	#DIV/0!	-2.00931
P29372	DNA-3-methyladenine glycosylase	MPG	3	-1.67689	-0.658567	-0.614849	-2.30741	-0.911571	-0.903517	-2.23369	-0.819246	-1.50973	n. def.	n. def.	-2.80457	n. def.	n. def.	-2.35053	n. def.	-3.5756	n. def.	0.00399261	0	1.82114	0	0.976369	0	2.05471	0.00399261	1.61741	3	3	3	1	1	1	9	3	0.538425	-0.390732	0.372614	-0.537455	#DIV/0!	0.454035	#DIV/0!	-0.771033	#DIV/0!	-1.82113
P16260	Graves disease carrier protein	SLC25A16	2	-1.60675	-1.60508	-1.47985	n. def.	-4.93301	-1.86668	-1.28514	-1.85789	-1.25203	-2.70469	n. def.	n. def.	-1.90782	n. def.	n. def.	n. def.	-1.9137	-5.04842	0.280714	0	1.1408	0	-1.49202	0.190316	2.01604	0.280714	0.907856	3	2	3	1	1	2	8	4	0.20688	-1.83595	0.648735	0.0988707	#DIV/0!	0.796867	#DIV/0!	-0.776368	#DIV/0!	-1.1408
O75027	ATP-binding cassette sub-family B member 7, mitochondrial	ABCB7	2	-2.08047	-1.24363	0.432028	-0.450161	-2.78637	0.926445	0.328762	-0.413799	-0.182308	-2.95119	-2.4055	-2.83052	-2.99046	0.273418	-0.824346	-2.33436	-2.89806	-1.04387	0.0254275	0.0800976	1.76504	0.790756	0.410435	0.027554	2.00298	0.0254275	1.39282	3	3	3	3	3	3	9	9	0.889561	0.193994	0.319603	0.874908	0.186713	1.5486	0.328752	0.636974	0.0800976	-1.76504
Q9H6S0	3'-5' RNA helicase YTHDC2	YTHDC2	3	-0.111433	-0.50602	0.444149	-0.167423	0.904852	0.299082	0.0489063	0.479227	-0.00798035	-3.65359	0.164249	-4.27754	-4.92347	-0.0422344	-0.369379	-1.15762	-4.01284	-0.282976	0.00686058	0.148246	2.53119	0.256482	2.12387	0.154685	1.9912	0.00686058	2.21542	3	3	3	3	3	3	9	9	0.38631	0.403271	0.504529	0.231152	0.719129	0.810598	0.688431	0.771149	0.148246	-2.53119
Q7Z4F1	Low-density lipoprotein receptor-related protein 10	LRP10	1	n. def.	n. def.	-1.57573	-1.54137	-1.01015	-1.81538	-1.633	-1.57359	-1.45869	n. def.	-2.97979	n. def.	n. def.	-2.71273	-2.24612	-3.80456	n. def.	-3.27685	0.00011792	0	1.40406	0.0617488	1.02379	0.00241989	1.98561	0.00011792	1.4886	1	3	3	1	2	2	7	5	#DIV/0!	0.120096	#DIV/0!	0.020637	#DIV/0!	0.500363	#DIV/0!	-0.560919	#DIV/0!	-1.40406
P26641	Elongation factor 1-gamma	EEF1G	20	6.01856	5.8524	6.0941	6.09268	5.86935	5.97215	6.17925	6.15745	6.10282	6.10649	5.93597	6.07008	6.54491	6.53121	6.52927	6.73448	6.73469	6.69667	0.00259906	0.607112	-0.0491606	0.00100153	-0.557074	2.47106e-05	-0.575441	0.00259906	-0.393892	3	3	3	3	3	3	9	9	0.919956	-0.0102953	0.102381	0.158155	0.000670353	0.497618	0.000213092	0.684435	0.607112	0.0491607
Q15025	TNFAIP3-interacting protein 1	TNIP1	2	n. def.	-4.86278	-2.34806	-1.86286	-0.818237	-1.68082	-2.21117	-1.14481	-2.00222	n. def.	-5.30295	n. def.	-6.32377	-2.52689	-2.41198	-3.17119	-5.96446	-2.10443	0.0356238	0	1.69753	0.157562	2.30024	0.176547	1.96063	0.0356238	1.85587	2	3	3	1	3	3	8	7	0.126772	2.15145	0.174743	1.81935	#DIV/0!	1.54874	#DIV/0!	1.55626	#DIV/0!	-1.69753
P04080	Cystatin-B	CSTB	4	3.53445	3.45417	3.43153	3.53244	3.03093	3.44687	3.80984	3.63416	3.78507	3.505	3.57734	3.74192	4.11754	3.67555	3.75627	4.23145	4.52352	4.1029	0.0108434	0.154064	-0.1347	0.0674941	-0.513041	0.0162414	-0.542932	0.0108434	-0.396891	3	3	3	3	3	3	9	9	0.435946	-0.136639	0.0129573	0.269643	0.189095	0.241702	0.00899673	0.677875	0.154064	0.1347
Q96RS6	NudC domain-containing protein 1	NUDCD1	11	0.541649	0.373135	0.414925	0.0230446	-0.0462341	0.550232	0.625382	0.502972	0.363855	1.74335	1.89404	1.71546	2.42506	1.97481	2.21587	2.43907	2.60161	2.34557	4.82177e-10	5.78638e-05	-1.34105	0.000893601	-2.02957	5.04577e-05	-1.96468	4.82177e-10	-1.77843	3	3	3	3	3	3	9	9	0.242028	-0.267555	0.583576	0.0541668	0.04087	0.420959	0.00189328	0.677797	5.78637e-05	1.34105
Q9H0E2	Toll-interacting protein	TOLLIP	1	-2.93491	-2.70023	-2.53215	-2.77727	-2.51282	-2.50027	-2.33371	-2.37176	-2.3558	-4.00116	-4.10377	n. def.	-3.54671	n. def.	-4.41622	n. def.	-3.44169	n. def.	2.36569e-06	0.00336185	1.33003	0.0276322	1.38468	0	1.08793	2.36569e-06	1.34425	3	3	3	2	2	1	9	5	0.442708	0.125646	0.034763	0.368673	0.886065	0.071	#DIV/0!	0.610774	0.00336186	-1.33003
P02795	Metallothionein-2	MT2A	2	0.883753	-0.296146	2.45512	0.535894	0.545971	-0.214127	0.832493	1.78026	1.45878	0.0852776	-4.89095	-0.276337	0.544373	-0.229198	-0.306677	-0.280149	-0.380211	-0.721847	0.0185842	0.20466	2.70824	0.48249	0.286414	0.00415888	1.81792	0.0185842	1.60419	3	3	3	3	3	3	9	9	0.434598	-0.724995	0.70533	0.342939	0.355275	1.69684	0.485731	1.23327	0.20466	-2.70824
O60443	Gasdermin-E	GSDME	2	-1.31898	-1.51771	-0.855532	-1.15233	-0.615534	-0.711962	-1.57182	-1.19114	-1.36234	-3.86184	-1.44123	-3.71902	-3.70408	-2.3507	-1.36396	-3.86148	-3.95218	-1.71258	0.000474979	0.0928676	1.77662	0.0778172	1.64631	0.0717888	1.80031	0.000474979	1.74108	3	3	3	3	3	3	9	9	0.19023	0.404134	0.555984	-0.144357	0.633401	0.534451	0.883095	-0.16805	0.0928675	-1.77662
Q9HBM1	Kinetochore protein Spc25	SPC25	1	-2.80863	-2.03596	-1.92684	-2.38357	-2.66058	-2.84758	-2.16129	n. def.	n. def.	-4.87867	-2.7863	n. def.	-4.28124	-3.57118	-3.7713	-4.01164	-4.07771	-3.71434	8.50727e-05	0.163733	1.57534	0.00769444	1.24399	0	1.77327	8.50727e-05	1.48305	3	3	1	2	3	3	7	8	0.292774	-0.373434	#DIV/0!	0.095858	0.962573	-0.0420862	0.905724	-0.102076	0.163733	-1.57534
P27216	Annexin A13	ANXA13	2	-2.25824	-2.51789	-1.39686	-1.41886	n. def.	-1.45466	n. def.	-0.791861	-1.12676	n. def.	-3.37129	n. def.	n. def.	-2.25038	n. def.	n. def.	n. def.	-2.72332	0.0187572	0	1.31362	0	0.813617	0	1.76401	0.0187572	1.21521	3	2	2	1	1	1	7	3	0.250974	0.620903	0.0946104	1.09835	#DIV/0!	1.12091	#DIV/0!	0.647966	#DIV/0!	-1.31362
Q16644	MAP kinase-activated protein kinase 3	MAPKAPK3	5	1.20838	0.680792	1.69722	1.80949	2.44522	2.20514	2.1741	2.24002	1.63918	-2.20387	2.10749	-1.7923	-3.46052	2.75409	2.61699	1.72298	-3.35977	2.47272	0.0861746	0.263686	1.82502	0.501986	1.51643	0.398528	1.73912	0.0861746	1.69352	3	3	3	3	3	3	9	9	0.0508818	0.957819	0.0784236	0.8223	0.634755	1.26641	0.711895	0.908201	0.263685	-1.82502
P30740	Leukocyte elastase inhibitor	SERPINB1	5	-0.144714	-0.092617	0.632124	0.567091	0.0466824	0.341013	0.740351	0.328926	0.329405	-2.45041	-1.07455	-0.78488	-1.2397	-1.40478	-1.45365	-1.16863	-1.41254	-1.02878	1.8576e-07	0.0517322	1.56821	0.000506558	1.6843	0.000705662	1.66955	1.8576e-07	1.64069	3	3	3	3	3	3	9	9	0.558067	0.186665	0.306553	0.33463	0.898177	0.0705722	0.680232	0.233295	0.0517322	-1.56821
Q96HR9	Receptor expression-enhancing protein 6	REEP6	2	-0.417872	0.0295677	0.786959	0.5942	1.43538	0.806915	0.726393	1.0504	0.810944	-1.34351	-0.467264	-1.1422	-1.10303	-0.278467	-0.147049	-0.699579	-0.976562	-0.732492	1.25655e-05	0.0641535	1.11721	0.0205366	1.45501	0.000217628	1.66546	1.25655e-05	1.41256	3	3	3	3	3	3	9	9	0.133723	0.812614	0.116055	0.729694	0.300526	0.474811	0.550946	0.181447	0.0641535	-1.11721
Q7Z460	CLIP-associating protein 1	CLASP1	4	-3.13385	-2.47562	-1.79359	-3.43924	-1.45471	-2.03287	-2.79454	-2.3165	-2.01273	n. def.	-3.64517	n. def.	-3.98617	-4.74294	-2.1932	-3.64591	-3.73338	-4.71513	0.00192467	0	1.17748	0.237052	1.33183	0.015769	1.65688	0.00192467	1.4251	3	3	3	1	3	3	9	7	0.83287	0.158747	0.845822	0.0930997	#DIV/0!	0.00439867	#DIV/0!	-0.386304	#DIV/0!	-1.17748
Q9UNW1	Multiple inositol polyphosphate phosphatase 1	MINPP1	2	-2.46341	-2.32458	-2.49487	-1.88409	-2.00392	-2.05605	-2.00349	-1.93046	-2.27178	-1.8747	-1.6581	-1.79507	-1.71866	-1.3248	-1.37146	-1.30836	-1.8558	-1.64565	0.000126565	0.00136294	-0.651663	0.0191644	-0.509713	0.0707552	-0.465308	0.000126565	-0.542228	3	3	3	3	3	3	9	9	0.00362444	0.446267	0.0365855	0.359045	0.0944454	0.304317	0.371018	0.17269	0.00136295	0.651663
Q9BSJ2	Gamma-tubulin complex component 2	TUBGCP2	4	-1.57105	-2.21018	-0.738697	-0.935261	0.209082	-0.23626	-0.251045	-0.222729	-0.758318	-4.27482	-2.22024	-3.68008	n. def.	-1.71072	-1.59162	-2.51126	-1.75527	-1.84061	0.00119487	0.0644895	1.88507	0.0542271	1.33036	0.00534174	1.62502	0.00119487	1.70203	3	3	3	3	2	3	9	8	0.0933776	1.18583	0.0758545	1.09594	0.114601	1.74054	0.107403	1.356	0.0644895	-1.88507
Q8WWM7	Ataxin-2-like protein	ATXN2L	15	1.39665	1.36968	1.67636	1.61247	1.69471	1.51306	1.71534	1.86612	1.72763	1.31025	1.75348	1.59988	2.0235	2.14675	2.11979	1.90531	1.98977	1.82665	0.0404699	0.674419	-0.0736434	0.00160962	-0.489932	0.111202	-0.137547	0.0404699	-0.233708	3	3	3	3	3	3	9	9	0.321059	0.125852	0.0574589	0.2888	0.0160052	0.542141	0.0631796	0.352704	0.674419	0.0736433
Q9UHR4	Brain-specific angiogenesis inhibitor 1-associated protein 2-like protein 1	BAIAP2L1	4	0.288828	0.702194	1.46789	1.45289	1.77681	1.66158	0.794294	0.938173	0.46316	-0.937159	0.548607	-1.11369	-1.58152	0.187515	0.408979	-0.885685	-1.56296	-0.0696354	0.000169866	0.104227	1.32038	0.037101	1.95877	0.0258001	1.5713	0.000169866	1.61682	3	3	3	3	3	3	9	9	0.0863245	0.810789	0.825508	-0.0877616	0.843998	0.172403	0.645222	-0.338683	0.104227	-1.32038
Q8NG06	E3 ubiquitin-protein ligase TRIM58	TRIM58	1	-1.6725	-2.31521	-1.85634	-1.63256	-1.27913	-1.32767	-1.93658	-1.62646	-1.60634	n. def.	-3.74677	n. def.	n. def.	n. def.	-2.09437	-3.06784	-3.50669	n. def.	0.000383379	0	1.79875	0	0.681252	0.00528777	1.56414	0.000383379	1.40916	3	3	3	1	1	2	9	4	0.0725754	0.534898	0.362452	0.224891	#DIV/0!	1.6524	#DIV/0!	0.459507	#DIV/0!	-1.79875
P32970	CD70 antigen	CD70	3	0.645065	0.844175	1.3854	1.27485	1.50058	1.54611	1.15552	1.39484	1.04533	-2.41918	0.386488	-2.57709	-4.50647	0.889681	0.960819	0.282944	-1.47936	0.10322	0.00451634	0.0649503	2.49481	0.268746	2.32583	0.051621	1.56296	0.00451634	2.12787	3	3	3	3	3	3	9	9	0.111095	0.482297	0.380494	0.240348	0.766683	0.651272	0.351902	1.1722	0.0649503	-2.49481
Q15628	Tumor necrosis factor receptor type 1-associated DEATH domain protein	TRADD	3	-2.95836	-1.80733	-1.48923	n. def.	-1.45255	-3.16612	-1.88244	-1.4362	-1.79003	n. def.	-4.62055	n. def.	-4.56671	-3.57194	-3.53924	-3.75705	n. def.	-2.74222	0.000420271	0	2.53557	0.132938	1.58329	0.0340521	1.54675	0.000420271	1.80183	3	2	3	1	3	2	8	6	0.811075	-0.224365	0.458757	0.382083	#DIV/0!	0.727917	#DIV/0!	1.37091	#DIV/0!	-2.53557
Q9NUU6	Inactive ubiquitin thioesterase OTULINL	OTULINL	1	-2.91717	-3.83139	-3.62253	-2.72473	-2.45907	-3.18668	-3.81828	-2.59533	-2.97595	n. def.	-4.88575	n. def.	n. def.	n. def.	n. def.	n. def.	n. def.	-4.67068	0.00207419	0	1.42872	0	n. def.	0	1.54083	0.00207419	1.65253	3	3	3	1	0	1	9	2	0.128493	0.666871	0.511895	0.327176	#DIV/0!	#DIV/0!	#DIV/0!	0.215069	#DIV/0!	-1.42872
Q9UJY4	ADP-ribosylation factor-binding protein GGA2	GGA2	1	-0.896545	-1.29974	-0.486179	-0.832565	-0.254541	-0.196255	-0.663546	-0.464966	-0.207857	-4.09377	-1.43891	n. def.	n. def.	-1.13686	-1.14277	-1.82951	-2.54625	-1.5081	0.00274851	0.168128	1.87219	0.0728162	0.712026	0.0105094	1.51583	0.00274851	1.36746	3	3	3	2	2	3	9	7	0.207497	0.466368	0.17109	0.448699	0.345172	1.62653	0.504916	0.805057	0.168128	-1.87219
Q12841	Follistatin-related protein 1	FSTL1	1	-2.42028	-2.24602	-2.00876	-1.96815	-0.802311	-1.22572	-2.01288	-1.58936	-1.47481	n. def.	-3.37722	n. def.	-5.5781	-2.04391	-2.61849	-3.97619	n. def.	-2.40892	0.00550209	0	1.1522	0.14369	2.08144	0.0945632	1.50021	0.00550209	1.58399	3	3	3	1	3	2	9	6	0.068678	0.892958	0.058146	0.532673	#DIV/0!	-0.036279	#DIV/0!	0.184667	#DIV/0!	-1.1522
Q8NHV4	Protein NEDD1	NEDD1	3	-2.29609	-2.70788	-3.00104	-3.61283	n. def.	n. def.	-3.51061	-2.96954	-3.42006	-3.14496	-4.74673	-3.48487	-4.64855	n. def.	-5.26159	-5.07554	-4.48114	n. def.	0.00251934	0.100567	1.12384	0	1.34224	0.0174264	1.47827	0.00251934	1.33219	3	1	3	3	2	2	7	7	#DIV/0!	-0.944491	0.0750758	-0.631729	0.180674	-1.16289	0.23576	-0.986154	0.100566	-1.12384
Q86TU7	Actin-histidine N-methyltransferase	SETD3	2	-1.51135	-1.88211	-1.55472	-1.71938	-3.17295	-1.83711	-1.82498	-1.71864	-1.79608	-4.95792	-2.32376	-4.56973	-4.7416	-3.94344	n. def.	-3.43985	-3.35496	-2.85476	0.00010059	0.0500947	2.30108	0.0521716	2.09937	0.00149053	1.43662	0.00010059	1.88244	3	3	3	3	2	3	9	8	0.284275	-0.593752	0.342392	-0.130506	0.745327	-0.392047	0.432121	0.73395	0.0500947	-2.30108
Q9Y6D9	Mitotic spindle assembly checkpoint protein MAD1	MAD1L1	1	-3.91891	-3.21046	-2.7002	-2.98861	-3.34793	-2.522	-4.54242	-3.33581	-3.12014	n. def.	-4.09076	-5.26572	n. def.	-4.0712	-4.97921	n. def.	-5.5037	-4.65161	0.000541659	0.113386	1.40171	0.0414506	1.57236	0.119637	1.41153	0.000541659	1.46187	3	3	3	2	2	2	9	6	0.490303	0.323679	0.529296	-0.389602	0.855774	0.153037	0.637315	-0.399418	0.113386	-1.40172
P35638	DNA damage-inducible transcript 3 protein	DDIT3	1	-3.47279	-3.48109	-2.95203	-3.63714	-3.61538	-3.37916	-2.27368	-3.1694	-3.3427	-5.14072	-3.4902	n. def.	-3.47893	-3.79237	-3.58723	-4.4101	-4.21761	-4.38267	0.00513486	0.219682	1.01349	0.573686	0.0756156	0.0138874	1.4082	0.00513486	0.804327	3	3	3	2	3	3	9	8	0.279367	-0.241925	0.37535	0.373374	0.347624	0.69595	0.97471	-0.0213357	0.219682	-1.01349
Q8IXI2	Mitochondrial Rho GTPase 1	RHOT1	2	-2.66159	-1.56766	-0.701445	-0.251297	-3.84666	-0.543558	-2.16924	-4.29258	-3.83026	-4.05085	-3.02309	n. def.	n. def.	n. def.	n. def.	n. def.	n. def.	-4.8323	0.0967964	0.105813	1.8934	0	n. def.	0	1.40161	0.0967964	1.7616	3	3	3	2	0	1	9	3	0.943795	0.0963942	0.10586	-1.78713	#DIV/0!	#DIV/0!	#DIV/0!	-1.29533	0.105813	-1.89341
Q6NXE6	Armadillo repeat-containing protein 6	ARMC6	5	-1.22309	-1.46366	-0.247164	-1.53452	-1.00097	-2.49071	-1.38895	0.330319	-0.529808	-3.54364	-1.99182	n. def.	-2.13657	-0.174061	-0.153498	-1.73343	-2.10929	n. def.	0.23136	0.0975317	1.78976	0.33991	-0.854024	0.123924	1.39188	0.23136	0.630807	3	3	3	2	3	2	9	7	0.290394	-0.697427	0.509627	0.448492	0.154434	1.94635	0.400183	0.846372	0.0975317	-1.78976
Q86Y82	Syntaxin-12	STX12	5	-0.117208	-0.277081	-0.162697	-0.20927	0.118832	-0.00147438	-0.171696	-0.0248203	-0.154799	-1.08237	-0.955816	-2.56341	-0.980291	-1.50162	-2.19465	-1.46832	-1.50656	-1.52986	9.43799e-07	0.0599578	1.3482	0.0137826	1.52822	9.91618e-06	1.38448	9.43799e-07	1.4203	3	3	3	3	3	3	9	9	0.220909	0.155024	0.360457	0.0685571	0.969998	-0.0249907	0.953151	0.0322821	0.0599578	-1.3482
Q96AE4	Far upstream element-binding protein 1	FUBP1	14	3.06982	2.9258	2.86496	2.30103	2.39602	2.5034	2.72112	2.52822	2.85269	1.68913	1.97592	1.93121	2.13346	1.96552	1.97874	2.57067	2.84344	2.2134	0.00213366	0.000542443	1.08811	0.00926593	0.374241	0.484044	0.158175	0.00213366	0.540175	3	3	3	3	3	3	9	9	0.00278601	-0.553379	0.0871137	-0.252848	0.198103	0.160489	0.0289643	0.677085	0.000542441	-1.08811
P11413	Glucose-6-phosphate 1-dehydrogenase	G6PD	31	4.90307	4.86786	4.89203	5.03115	4.87124	5.03587	5.33284	5.2921	5.37196	4.02076	4.29526	4.25044	4.76034	4.7013	4.72591	4.83462	4.95724	4.80569	0.00199644	0.00122839	0.698832	0.011607	0.250238	0.000845828	0.46645	0.00199644	0.47184	3	3	3	3	3	3	9	9	0.171143	0.091766	6.14808e-05	0.444646	0.00337979	0.54036	0.00220606	0.677028	0.00122838	-0.698832
Q2NL68	Proline and serine-rich protein 3	PROSER3	1	0.961449	0.528196	1.89573	1.84611	3.14574	2.79276	2.06227	2.61141	2.13674	n. def.	0.611092	-4.33689	-4.95898	1.90578	1.87719	0.481697	n. def.	1.46176	0.0329086	0.216416	2.99136	0.266722	2.98687	0.0559719	1.29841	0.0329086	2.42044	3	3	3	2	3	2	9	7	0.0588243	1.46642	0.0598698	1.14168	0.700779	1.4709	0.377818	2.83463	0.216416	-2.99136
Q96Q11	CCA tRNA nucleotidyltransferase 1, mitochondrial	TRNT1	5	0.00428581	-0.595802	1.21168	0.740971	1.76492	1.17303	0.944115	1.95628	1.36322	-0.461714	-1.46239	-0.498941	-0.508722	0.832031	0.683626	0.273022	-0.440754	0.539314	0.010426	0.179525	1.0144	0.160557	0.890663	0.0351917	1.29734	0.010426	1.06747	3	3	3	3	3	3	9	9	0.169269	1.01959	0.116105	1.21448	0.099885	1.14333	0.10122	0.931542	0.179525	-1.0144
Q13564	NEDD8-activating enzyme E1 regulatory subunit	NAE1	6	-0.176159	-0.558033	0.27565	0.0948639	0.384302	0.0795803	0.313231	0.364216	-0.101955	-1.55094	-0.477085	-1.866	-1.44869	-0.462057	-0.870552	-0.96665	-1.57645	-0.757673	2.21853e-05	0.0773867	1.14516	0.0212846	1.11335	0.01075	1.29209	2.21853e-05	1.18353	3	3	3	3	3	3	9	9	0.26298	0.339096	0.289551	0.344678	0.506242	0.370906	0.705432	0.19775	0.0773867	-1.14516
Q99640	Membrane-associated tyrosine- and threonine-specific cdc2-inhibitory kinase	PKMYT1	1	-0.927729	-1.15542	-0.103752	-0.200491	0.078434	0.171978	-0.0918941	0.175913	-0.069149	-2.69528	-0.85655	-2.56552	-2.26944	-0.143484	-0.107023	-1.16683	-2.19426	-0.458859	0.00894676	0.123461	1.31015	0.301969	0.856623	0.0666693	1.27827	0.00894676	1.14835	3	3	3	3	3	3	9	9	0.0923538	0.745609	0.0907142	0.733925	0.26608	1.19913	0.380522	0.765799	0.123461	-1.31015
Q15181	Inorganic pyrophosphatase	PPA1	19	4.61399	4.49277	4.43544	4.39938	4.1248	4.32657	4.58871	4.46336	4.52527	4.53546	4.60627	4.61839	5.03409	4.86669	4.84431	5.24338	5.44136	5.10605	0.000690553	0.283174	-0.072642	0.00341624	-0.631447	0.00207203	-0.737822	0.000690553	-0.480637	3	3	3	3	3	3	9	9	0.0774263	-0.230482	0.863441	0.011711	0.00731511	0.328323	0.00255082	0.676891	0.283172	0.0726423
Q6ZRP7	Sulfhydryl oxidase 2	QSOX2	3	-1.70284	n. def.	n. def.	-2.10014	n. def.	n. def.	-1.66023	-4.55711	-1.3746	-5.23293	-4.78087	n. def.	-1.8314	-4.744	-1.18115	-4.6969	-1.92468	-4.71732	0.151575	0	3.30406	0	0.485378	0.415414	1.24899	0.151575	1.35967	1	1	3	2	3	3	5	8	#DIV/0!	-0.397301	#DIV/0!	-0.827808	0.187661	2.42138	0.384867	1.22726	#DIV/0!	-3.30406
P57081	tRNA (guanine-N(7)-)-methyltransferase non-catalytic subunit WDR4	WDR4	1	-0.989779	-1.129	n. def.	-0.915668	n. def.	n. def.	-1.76237	-2.16288	-1.48291	n. def.	-2.88318	-2.1032	-2.7598	n. def.	-3.471	-3.15853	-2.92783	n. def.	0.000301044	0.0685792	1.4338	0	2.19973	0.0191575	1.24046	0.000301044	1.47682	2	1	3	2	2	2	6	6	#DIV/0!	0.143722	0.0646183	-0.743329	0.359679	-0.622209	0.308872	-0.549995	0.0685792	-1.4338
Q9NR46	Endophilin-B2	SH3GLB2	3	-2.46322	-2.56189	-1.69087	-1.80756	-1.21441	-1.25807	-1.76449	-1.74034	-2.07443	n. def.	-5.06373	-2.88819	-2.77833	-4.10755	n. def.	-3.03342	-3.13043	n. def.	0.000405961	0.144514	1.7373	0.0356339	2.01626	0.0033996	1.22217	0.000405961	1.65858	3	3	3	2	2	2	9	6	0.0724882	0.811983	0.269206	0.378908	0.716464	0.533019	0.497901	0.894033	0.144514	-1.7373
Q9Y223	Bifunctional UDP-N-acetylglucosamine 2-epimerase/N-acetylmannosamine kinase	GNE	3	-0.785646	-1.08416	-0.882828	-0.814726	-0.931974	-1.78078	-0.558521	-0.615938	-0.529062	-2.68528	-1.89414	-3.08213	-2.74801	-1.49589	-1.21749	-2.42546	-1.36647	-1.68726	0.000341162	0.0104626	1.63631	0.314195	0.644637	0.016116	1.25856	0.000341162	1.17983	3	3	3	3	3	3	9	9	0.460675	-0.258282	0.0187682	0.349704	0.278986	0.733389	0.196041	0.727453	0.0104626	-1.63631
Q99685	Monoglyceride lipase	MGLL	1	-1.3002	n. def.	-2.1541	-2.03615	-1.05473	-1.62043	-1.59186	-2.0712	-2.24128	n. def.	-3.93819	n. def.	-4.26258	n. def.	-3.51223	-3.21575	-3.14382	-3.16626	8.56439e-06	0	2.21103	0.0152239	2.31697	0.00349961	1.20716	8.56439e-06	1.78106	2	3	3	1	2	3	8	6	0.768223	0.156713	0.594025	-0.24096	#DIV/0!	0.0507795	#DIV/0!	0.762912	#DIV/0!	-2.21104
P46937	Transcriptional coactivator YAP1	YAP1	3	-1.20056	0.164272	-0.35787	-1.44681	-0.280594	-1.22612	-1.6451	-1.32045	-0.322071	-2.46453	-0.589882	-2.41301	-2.56063	-2.70478	-1.31781	-1.40321	-3.72881	-1.7273	0.00444472	0.137849	1.35775	0.0998789	1.2099	0.224333	1.19057	0.00444472	1.25274	3	3	3	3	3	3	9	9	0.386127	-0.519788	0.324744	-0.631156	0.649165	-0.371934	0.651957	-0.46397	0.137849	-1.35775
Q15057	Arf-GAP with coiled-coil, ANK repeat and PH domain-containing protein 2	ACAP2	2	-3.76901	-3.44045	-2.57218	-3.91818	-2.81122	n. def.	-2.86666	-3.62829	-2.80648	n. def.	-4.78129	-4.59078	-5.11095	-3.8687	-3.90196	-4.6912	-3.86245	-4.26121	0.000388545	0.055133	1.42549	0.259419	0.929166	0.0303986	1.17114	0.000388545	1.15701	3	2	3	2	3	3	8	8	0.87699	-0.104159	0.736865	0.160069	0.514686	0.392166	0.282256	0.414418	0.0551331	-1.42549
Q9UDR5	Alpha-aminoadipic semialdehyde synthase, mitochondrial	AASS	1	-3.76901	-3.44045	-2.57218	-3.91818	-2.81122	n. def.	-2.86666	-3.62829	-2.80648	n. def.	-4.78129	-4.59078	-5.11095	-3.8687	-3.90196	-4.6912	-3.86245	-4.26121	0.000388545	0.055133	1.42549	0.259419	0.929166	0.0303986	1.17114	0.000388545	1.15701	3	2	3	2	3	3	8	8	0.87699	-0.104159	0.736865	0.160069	0.514686	0.392166	0.282256	0.414418	0.0551331	-1.42549
Q9BV35	Calcium-binding mitochondrial carrier protein SCaMC-3	SLC25A23	1	0.0285091	-0.720409	0.374188	0.155991	-0.246546	-0.711559	-0.132946	0.354031	0.263622	-0.723753	-4.19078	-0.550217	-0.910837	-1.14766	-1.39739	-0.815819	-1.10417	-1.09947	0.00569088	0.235173	1.71568	0.0369816	0.884588	0.00275258	1.16805	0.00569088	1.25611	3	3	3	3	3	3	9	9	0.713075	-0.161467	0.494229	0.267473	0.60483	0.669625	0.530832	0.815099	0.235173	-1.71568
P49840	Glycogen synthase kinase-3 alpha	GSK3A	2	-3.34838	-2.05745	-2.13666	-2.04537	-1.77323	-2.0329	-1.8581	-1.22691	-1.54581	-4.83865	-3.59842	-3.10586	-2.05188	-1.10729	-2.74442	-2.48358	-2.37621	-3.04713	0.057239	0.114832	1.33348	0.973029	0.0173626	0.0168403	1.09203	0.057239	0.814291	3	3	3	3	3	3	9	9	0.257335	0.563665	0.100253	0.970555	0.0550531	1.87978	0.0947197	1.212	0.114832	-1.33348
Q96GG9	DCN1-like protein 1	DCUN1D1	3	-1.75381	-1.09614	-1.25085	-1.22786	-2.73454	-1.84541	-0.806116	-1.04426	-1.03638	-4.67842	-2.00249	n. def.	-2.70269	n. def.	-2.49489	-1.50284	-2.59813	-1.9704	0.0140393	0.151133	1.97352	0.328843	0.662851	0.0314203	1.06154	0.0140393	1.14256	3	3	3	2	2	3	9	7	0.301674	-0.569005	0.130704	0.404679	0.636016	0.741665	0.309207	1.31666	0.151133	-1.97352
P49589	Cysteine--tRNA ligase, cytoplasmic	CARS1	13	1.70364	1.72216	1.8905	2.06694	1.6369	1.74425	2.16303	2.02644	2.17352	-0.192661	0.290558	-0.366835	0.203772	0.018137	0.230076	0.323561	-0.242161	0.373066	3.27343e-11	0.000821566	1.86175	0.000331806	1.66537	0.000631161	1.96951	3.27343e-11	1.83221	3	3	3	3	3	3	9	9	0.772853	0.0439317	0.0101062	0.348896	0.311545	0.240307	0.435557	0.241135	0.000821565	-1.86175
Q8N573	Oxidation resistance protein 1	OXR1	4	-1.17796	-1.78777	-1.00656	-0.795778	-0.436009	-0.93611	-1.01957	-1.01053	-0.852875	n. def.	-1.81614	-4.10591	n. def.	-1.58151	-1.36766	-2.38163	n. def.	-1.54659	0.00885992	0.168726	1.63693	0.0364281	0.751952	0.0514601	1.00312	0.00885992	1.13067	3	3	3	2	2	2	9	6	0.0981556	0.601467	0.209653	0.363109	0.325313	1.48644	0.499284	0.996914	0.168726	-1.63692
Q9UID3	Vacuolar protein sorting-associated protein 51 homolog	VPS51	3	-1.80824	-2.15043	0.659813	0.25107	0.482964	0.321329	-1.98403	0.553616	-1.86463	-2.6874	-2.45245	-2.66257	-2.78926	-3.75121	-1.92508	-1.75988	-2.33347	-2.2092	0.000934847	0.166329	1.50119	0.00396165	3.17363	0.301049	1.0025	0.000934847	1.89244	3	3	3	3	3	3	9	9	0.177463	1.4514	0.999215	0.00126757	0.699449	-0.221039	0.0576751	0.499956	0.166329	-1.50119
Q6KC79	Nipped-B-like protein	NIPBL	4	-1.61049	-1.38519	-3.14129	-2.26816	-2.764	-3.49891	n. def.	-1.54354	-1.46741	-2.10403	-5.65767	n. def.	-2.13278	-3.86399	n. def.	n. def.	-2.50179	n. def.	0.135537	0.309478	1.83519	0.857847	0.154694	0	0.996319	0.135537	1.04218	3	3	2	2	2	1	8	5	0.291534	-0.798035	0.503625	0.540179	0.698933	0.882464	#DIV/0!	1.37905	0.309478	-1.83519
Q8TD16	Protein bicaudal D homolog 2	BICD2	4	-1.18772	n. def.	n. def.	-1.21456	-0.639385	-1.62019	-1.81588	-1.5071	-1.84969	-2.07737	-3.65808	-4.00874	-3.02911	-2.17675	-2.51277	-3.23167	n. def.	-2.20469	0.000486403	0	2.06035	0.0199615	1.41483	0.0927102	0.993957	0.000486403	1.45747	1	3	3	3	3	2	7	8	#DIV/0!	0.0296709	#DIV/0!	-0.536506	0.353396	0.675188	0.580185	0.529886	#DIV/0!	-2.06035
Q9NXF7	DDB1- and CUL4-associated factor 16	DCAF16	1	n. def.	-2.4793	-1.64629	-2.89457	-2.07281	-2.63657	n. def.	n. def.	-2.81713	n. def.	-3.61192	n. def.	n. def.	-3.18225	n. def.	-3.95092	n. def.	-3.62511	0.0028003	0	1.54913	0	0.647604	0	0.970885	0.0028003	1.16811	2	3	1	1	1	2	6	4	0.363088	-0.471853	#DIV/0!	-0.754338	#DIV/0!	0.429672	#DIV/0!	-0.176093	#DIV/0!	-1.54913
Q96DX4	RING finger and SPRY domain-containing protein 1	RSPRY1	2	-1.74533	-1.97682	-1.75097	-1.77513	-1.45722	-1.49437	-1.51066	-1.66975	-1.42493	-1.65273	-5.79837	-2.05076	-2.4021	-1.90097	-2.26947	-2.57267	n. def.	-2.38509	0.0415169	0.367405	1.34291	0.0270116	0.615274	0.0038848	0.943761	0.0415169	0.983999	3	3	3	3	3	2	9	8	0.119595	0.2488	0.0506731	0.289259	0.503269	0.976441	0.713642	0.688412	0.367405	-1.34291
Q9BYC8	39S ribosomal protein L32, mitochondrial	MRPL32	2	-2.20084	-1.71632	-2.43138	-2.14804	n. def.	-1.58901	n. def.	-2.09669	-2.15167	-4.3388	-3.41905	-2.60192	-2.68037	-3.08401	-3.09276	-3.23046	-2.7731	-3.18645	0.000184017	0.0698992	1.33708	0.0284197	1.08386	0.0156964	0.939156	0.000184017	1.10862	3	2	2	3	3	3	7	9	0.522073	0.247655	0.978444	-0.008001	0.389816	0.500876	0.496909	0.38992	0.0698992	-1.33708
Q6ZSJ8	Uncharacterized protein C1orf122	C1orf122	1	-3.08564	-2.89436	-2.56026	-3.17075	-3.10624	-3.33398	-2.90478	-2.84956	-2.78203	n. def.	-4.74259	n. def.	-3.93155	-3.95606	-3.8167	-3.89553	-3.15445	-4.30224	7.63754e-05	0	1.89584	0.000962549	0.697778	0.0499151	0.938618	7.63754e-05	1.00601	3	3	3	1	3	3	9	7	0.100567	-0.356908	0.993833	0.00129567	#DIV/0!	0.841154	#DIV/0!	0.958517	#DIV/0!	-1.89584
Q14344	Guanine nucleotide-binding protein subunit alpha-13	GNA13	8	0.911274	1.08782	0.624474	1.01955	-0.0154305	0.0617962	0.905735	0.770737	0.23073	-0.41424	0.919136	-1.1831	-0.468853	0.617659	0.443337	0.515301	-1.68735	0.423107	0.0460676	0.154951	1.10059	0.755539	0.157925	0.302261	0.88538	0.0460676	0.714631	3	3	3	3	3	3	9	9	0.221855	-0.519216	0.387515	-0.238788	0.578104	0.423447	0.981305	-0.0235794	0.154951	-1.10059
Q8IX95	Putative cTAGE family member 3	CTAGE3P	1	-1.95514	-2.92198	-2.6154	-2.48641	-1.85874	n. def.	-1.72806	-2.26732	n. def.	-3.87156	n. def.	-3.51426	n. def.	n. def.	-3.1011	n. def.	-2.84929	n. def.	0.00382023	0.0553147	1.19541	0	0.928528	0	0.851596	0.00382023	1.07219	3	2	2	2	1	1	7	4	0.51044	0.324934	0.319181	0.499813	#DIV/0!	0.591811	#DIV/0!	0.843621	0.0553148	-1.1954
Q9Y314	Nitric oxide synthase-interacting protein	NOSIP	10	-0.405491	0.423601	-0.245426	-0.218033	0.206663	-0.418951	0.682806	0.775091	0.754583	-0.0610943	0.0449009	0.168135	1.21711	0.768116	1.12826	0.598265	0.852966	0.727398	0.0760719	0.655162	-0.126419	0.00679919	-1.18127	0.892885	0.0112839	0.0760719	-0.432135	3	3	3	3	3	3	9	9	0.839829	-0.0676683	0.0334231	0.813265	0.00292859	0.987182	0.002408	0.675563	0.655162	0.126419
O00468	Agrin	AGRN	2	-3.42878	-3.07692	-3.96799	n. def.	n. def.	-4.24415	n. def.	n. def.	-4.5237	n. def.	-4.32015	-4.6944	-4.95219	n. def.	n. def.	n. def.	-5.18532	-5.46352	0.0115497	0.0676605	1.01605	0	0.708048	0	0.800715	0.0115497	1.07481	3	1	1	2	1	2	5	5	#DIV/0!	-0.752918	#DIV/0!	-1.03248	#DIV/0!	-0.44492	0.0726542	-0.817146	0.0676605	-1.01605
Q5TAQ9	DDB1- and CUL4-associated factor 8	DCAF8	3	-4.24519	-1.60839	-2.52666	-3.93059	-4.88679	-4.62644	-4.23725	n. def.	-3.5937	-3.59031	-4.68498	-3.88475	-3.34399	-3.91995	-4.56185	n. def.	n. def.	-4.69644	0.416001	0.207639	1.25994	0.299607	-0.539341	0	0.78096	0.416001	0.390592	3	3	2	3	3	1	8	7	0.10983	-1.68786	0.354097	-1.12207	0.827945	0.111415	#DIV/0!	-0.64309	0.207639	-1.25994
Q6IQ49	Replication stress response regulator SDE2	SDE2	3	-1.31241	-1.48353	-0.699758	-0.826412	0.168621	-0.25481	-0.62159	-0.418963	-0.393621	-3.12437	-1.3993	n. def.	-1.90061	-0.215931	-0.347862	-1.23428	-1.63016	-0.880188	0.0726226	0.221408	1.0966	0.446238	0.517267	0.0279577	0.770151	0.0726226	0.692424	3	3	3	2	3	3	9	8	0.0826227	0.86103	0.050642	0.687173	0.226432	1.44037	0.244004	1.01363	0.221408	-1.0966
Q9H479	Fructosamine-3-kinase	FN3K	2	-0.228672	-0.227846	0.255373	0.0273018	-0.669851	-0.316633	-0.0230408	-0.298691	-0.656319	-0.5271	-0.28867	-2.94277	-3.63519	0.2519	0.124512	-0.115738	-3.3646	0.197306	0.12529	0.241373	1.1858	0.584567	0.766532	0.541766	0.768328	0.12529	0.906886	3	3	3	3	3	3	9	9	0.382618	-0.252679	0.348579	-0.258968	0.9186	0.166586	0.916481	0.1585	0.241373	-1.1858
Q7Z4H3	HD domain-containing protein 2	HDDC2	8	-0.809513	-0.506082	-0.646633	-0.582016	-1.18773	-1.00268	-0.328833	-0.150503	-0.432419	0.150856	0.462234	0.082243	0.972858	0.700815	0.817656	0.747089	1.04015	0.932251	5.32984e-07	0.00373936	-0.885854	0.000857421	-1.75458	0.000521865	-1.21042	5.32984e-07	-1.28362	3	3	3	3	3	3	9	9	0.247276	-0.270065	0.0436143	0.350158	0.0131984	0.598665	0.00961248	0.67472	0.00373936	0.885854
Q08378	Golgin subfamily A member 3	GOLGA3	6	0.712377	0.109757	0.917856	0.615471	0.89053	1.01725	0.922043	1.0304	1.17894	-1.79036	0.644795	-2.26325	-2.24454	1.44713	1.65585	0.863197	-1.12608	1.23753	0.0947798	0.139676	1.71627	0.685227	0.554937	0.384716	0.718912	0.0947798	0.996706	3	3	3	3	3	3	9	9	0.388202	0.261085	0.141489	0.463797	0.41194	1.42242	0.276916	1.46115	0.139676	-1.71627
Q9NVD7	Alpha-parvin	PARVA	2	-1.74086	-3.15285	-1.28609	-2.6404	-0.440479	-0.125238	n. def.	-3.33971	-3.04458	n. def.	-3.5758	-3.93377	n. def.	-4.04963	-3.83276	-3.90471	n. def.	-3.91289	0.00348512	0.105234	1.69485	0.0676392	2.87249	0.0399072	0.716657	0.00348512	1.89698	3	3	2	2	2	2	8	6	0.364786	0.99123	0.220544	-1.13221	0.467048	-0.186407	0.480299	-0.154013	0.105234	-1.69485
Q92905	COP9 signalosome complex subunit 5	COPS5	3	-1.0466	-1.0418	-0.73914	-0.993679	-0.852634	-1.02744	-0.70997	-0.92152	-0.858095	-3.46	-1.50793	-2.2074	-2.44631	-1.67437	-1.77395	-1.92124	-1.35068	-1.31988	0.000301327	0.0668541	1.44926	0.0154006	1.00696	0.0269567	0.70074	0.000301327	1.05232	3	3	3	3	3	3	9	9	0.899833	-0.0154066	0.399078	0.11265	0.529176	0.426899	0.226789	0.861173	0.0668541	-1.44926
O00442	RNA 3'-terminal phosphate cyclase	RTCA	8	0.224338	0.321642	0.198006	0.335161	0.14526	0.286522	0.596445	0.397423	0.470356	-0.405586	-0.326059	-0.285523	0.275068	0.207647	0.10404	0.634935	0.386501	-0.0159149	0.0516599	0.000339085	0.587051	0.471468	0.0600624	0.483773	0.152901	0.0516599	0.266671	3	3	3	3	3	3	9	9	0.916121	0.0076523	0.0256359	0.240079	0.000932483	0.534641	0.0249957	0.67423	0.000339085	-0.587051
Q3LXA3	Triokinase/FMN cyclase	TKFC	9	0.398842	0.289543	0.0596542	-0.0911789	-0.889828	-0.0542278	0.0900917	-0.18046	-0.0146656	-1.83863	-1.46492	-1.94002	-1.39018	-0.932993	-1.44884	-1.16271	-1.26381	-0.795498	1.23397e-06	0.000341362	1.9972	0.045373	0.912263	0.00308068	1.039	1.23397e-06	1.31615	3	3	3	3	3	3	9	9	0.110016	-0.594425	0.0891648	-0.284358	0.087484	0.490517	0.0292879	0.673851	0.000341363	-1.9972
P19883	Follistatin	FST	1	-1.57538	-1.71557	-1.26589	-1.47159	-2.50293	-1.30389	-1.50885	n. def.	-1.59943	-3.11971	-1.80209	-2.72321	n. def.	-1.50594	-1.0026	-2.18228	n. def.	-2.21667	0.138592	0.0669911	1.02939	0.402174	-0.505199	0.00558883	0.645333	0.138592	0.460986	3	3	2	3	2	2	8	7	0.577963	-0.240523	0.853315	-0.0351913	0.0952792	1.29406	0.538596	0.348864	0.066991	-1.02939
P63241	Eukaryotic translation initiation factor 5A-1	EIF5A	17	4.72089	4.67366	4.50918	4.39105	4.01998	4.22867	4.42963	4.29192	4.32331	4.90569	4.87361	5.06706	5.60553	5.0564	4.94063	5.56794	5.92583	5.3721	2.10356e-05	0.0231503	-0.31421	0.0129895	-0.98762	0.00160086	-1.27367	2.10356e-05	-0.858501	3	3	3	3	3	3	9	9	0.0280957	-0.421343	0.0200834	-0.286293	0.303426	0.252067	0.01761	0.673171	0.0231502	0.31421
Q68EM7	Rho GTPase-activating protein 17	ARHGAP17	2	-1.65381	-2.98177	-2.6298	n. def.	-3.00565	-3.10358	-1.11955	n. def.	-3.33998	-3.117	-3.82336	n. def.	-3.85895	n. def.	-2.0354	-3.59069	-2.25509	-2.76184	0.245164	0.166518	1.04839	0.917083	-0.107441	0.556137	0.63944	0.245164	0.515455	3	2	2	2	2	3	7	7	0.306045	-0.632821	0.856237	0.192029	0.646235	0.523008	0.367193	0.600977	0.166518	-1.04839
Q969E4	Transcription elongation factor A protein-like 3	TCEAL3	2	-2.84014	-3.08499	-2.24577	-2.79041	-2.67749	-2.46386	-2.95742	-2.64517	-2.77799	-6.378	-3.21102	-4.03871	-4.18596	-10.1774	-2.56072	-3.29279	-3.82212	-3.1555	0.0367792	0.137171	1.81894	0.265602	2.99744	0.047261	0.629941	0.0367792	1.81544	3	3	3	3	3	3	9	9	0.780092	0.0797143	0.805062	-0.069894	0.683303	-1.09878	0.312787	1.11911	0.137171	-1.81894
Q13131	5'-AMP-activated protein kinase catalytic subunit alpha-1	PRKAA1	7	0.415119	0.151171	-0.477121	-0.384167	-0.580935	-0.519295	-0.0583859	-0.114372	-0.337112	-0.483349	-1.5634	-1.21828	-0.275795	-0.965876	-1.03965	-0.896153	-0.222813	-1.26492	0.00291095	0.054086	1.11807	0.348045	0.265641	0.119866	0.624671	0.00291095	0.66946	3	3	3	3	3	3	9	9	0.124954	-0.524521	0.512284	-0.19968	0.459172	0.327906	0.541865	0.293717	0.054086	-1.11807
Q01518	Adenylyl cyclase-associated protein 1	CAP1	19	3.87573	3.81701	3.77085	3.79645	3.55113	3.27861	3.97576	3.83429	3.85451	3.21136	3.37392	3.21619	3.94105	3.58313	3.66144	3.80372	4.15491	3.85339	0.426724	0.000836569	0.554043	0.370145	-0.186473	0.699051	-0.0491562	0.426724	0.106138	3	3	3	3	3	3	9	9	0.141377	-0.279131	0.279484	0.0669883	0.0189148	0.461385	0.0053565	0.670187	0.000836579	-0.554043
P27361	Mitogen-activated protein kinase 3	MAPK3	6	-2.01335	-2.28527	-0.506182	-1.96103	-1.77744	-1.07882	-1.2394	-0.971933	-1.23918	-4.36138	-1.85717	-1.674	-2.19893	-1.7988	-1.37633	-1.88512	-1.58247	-1.81844	0.105854	0.373552	1.02925	0.632128	0.18559	0.00876409	0.611837	0.105854	0.608892	3	3	3	3	3	3	9	9	0.994923	-0.00416377	0.465689	0.45143	0.403183	0.839495	0.375326	0.868841	0.373552	-1.02925
Q92734	Protein TFG	TFG	4	1.1602	0.606176	1.19187	0.817776	1.17226	1.39459	1.27136	1.2214	1.20381	0.840441	0.314157	-1.49717	0.584555	0.130985	0.255627	0.628099	0.768782	0.574806	0.00451427	0.207781	1.10027	0.0202944	0.804483	0.000719579	0.574959	0.00451427	0.826572	3	3	3	3	3	3	9	9	0.605267	0.142123	0.267569	0.246106	0.576292	0.437912	0.338554	0.771419	0.207781	-1.10027
Q7Z7E8	Ubiquitin-conjugating enzyme E2 Q1	UBE2Q1	2	-0.480688	-0.803801	0.504097	-0.371729	0.827496	0.402946	0.678612	0.810797	0.518248	-4.5174	-0.215258	n. def.	n. def.	0.780985	1.01061	-0.277969	n. def.	0.480982	0.35571	0.299185	2.1062	0.278055	-0.609561	0.157868	0.567712	0.35571	0.688116	3	3	3	2	2	2	9	6	0.35859	0.546368	0.082037	0.929349	0.26914	3.26213	0.37583	2.46783	0.299185	-2.1062
Q15014	Mortality factor 4-like protein 2	MORF4L2	2	-1.52893	-1.74859	-2.54458	-1.44846	-1.6898	-1.67724	-1.84849	-1.76934	-2.16912	n. def.	-3.03121	-3.11247	-2.50837	-2.68385	-2.9072	-2.7349	-1.98843	-2.76186	8.62101e-05	0.0660971	1.13114	0.00142637	1.09464	0.11455	0.566083	8.62101e-05	0.891086	3	3	3	2	3	3	9	8	0.351335	0.335534	0.973522	0.0117187	0.0919265	0.372034	0.177468	0.576773	0.066097	-1.13114
Q14C86	GTPase-activating protein and VPS9 domain-containing protein 1	GAPVD1	5	-0.667616	-1.05512	-0.849302	-1.03452	-1.17129	-1.60126	-1.35511	-0.962429	-0.79327	-2.86618	-2.33766	-0.988073	-2.50275	-1.69018	-1.24583	-1.55095	-1.06001	-2.18636	0.0062464	0.101808	1.20663	0.251091	0.543898	0.199396	0.562171	0.0062464	0.770898	3	3	3	3	3	3	9	9	0.113966	-0.411677	0.42115	-0.179592	0.726668	0.25105	0.512358	0.464862	0.101808	-1.20663
Q5RKV6	Exosome complex component MTR3	EXOSC6	7	1.49536	1.37454	1.40703	1.76724	2.01911	1.94956	1.63398	1.85083	1.77399	1.30716	1.64924	1.39949	1.26527	1.54691	1.69843	1.30672	1.22247	1.37268	0.0109104	0.820047	-0.0263189	0.0503481	0.408431	0.00418279	0.452311	0.0109104	0.278141	3	3	3	3	3	3	9	9	0.00429496	0.486327	0.0109733	0.327294	0.767412	0.0515763	0.244583	-0.151336	0.820046	0.026319
Q9P0J7	E3 ubiquitin-protein ligase KCMF1	KCMF1	2	-1.44997	n. def.	n. def.	n. def.	-1.43796	n. def.	n. def.	-1.46471	n. def.	n. def.	-3.10242	n. def.	n. def.	n. def.	-1.42098	n. def.	-2.19614	-1.84424	0.163803	0	1.65245	0	-0.0169811	0	0.555483	0.163803	0.690065	1	1	1	1	1	2	3	4	#DIV/0!	0.012005	#DIV/0!	-0.014736	#DIV/0!	1.68143	#DIV/0!	1.08223	#DIV/0!	-1.65245
Q9BWH2	FUN14 domain-containing protein 2	FUNDC2	3	-3.61712	-2.85221	-1.26254	-1.72117	-2.24026	-2.01065	-2.37355	-1.96751	-1.98998	-4.2184	n. def.	n. def.	-3.55421	n. def.	-3.13398	-2.42201	n. def.	-2.84112	0.0213433	0	1.64111	0.0122569	1.3534	0.10923	0.521221	0.0213433	1.00783	3	3	3	1	2	2	9	5	0.454856	0.586598	0.544445	0.466946	#DIV/0!	0.87431	#DIV/0!	1.58684	#DIV/0!	-1.64111
Q9NUY8	TBC1 domain family member 23	TBC1D23	1	-0.288654	-0.418938	0.0628853	-0.731611	-0.485065	n. def.	-0.390829	-0.572857	-0.527968	-3.07148	-0.288511	-2.19079	-2.53313	-0.105541	-0.704975	-0.729298	-2.44047	0.150166	0.0582348	0.121346	1.63536	0.63005	0.506211	0.540756	0.509317	0.0582348	0.904652	3	2	3	3	3	3	8	9	0.153878	-0.393436	0.140622	-0.282316	0.539817	0.735711	0.492924	0.843724	0.121346	-1.63536
Q96P47	Arf-GAP with GTPase, ANK repeat and PH domain-containing protein 3	AGAP3	1	-3.86034	-4.4786	-3.61276	-4.33346	-4.16148	-4.18471	-4.48384	-4.23036	-4.16374	-5.12228	-6.08388	-4.60152	-4.85941	-4.92954	-4.59007	-4.69871	-4.92602	-4.73044	0.000490825	0.0635531	1.28533	0.00830412	0.56646	0.0150885	0.492408	0.000490825	0.781399	3	3	3	3	3	3	9	9	0.408488	-0.24265	0.324872	-0.308748	0.346113	0.47622	0.332893	0.484173	0.0635532	-1.28533
Q96EY5	Multivesicular body subunit 12A	MVB12A	3	-1.60649	-0.663633	-0.509405	-0.86842	-1.85922	-2.56385	-2.18208	-2.6427	-0.679546	-3.10842	-2.38835	-1.11045	-1.014	-2.93235	-1.65618	-3.1002	-0.749107	-3.10275	0.174937	0.132741	1.2759	0.896471	0.10368	0.649175	0.48258	0.174937	0.62072	3	3	3	3	3	3	9	9	0.235011	-0.837322	0.25537	-0.908265	0.701123	0.334899	0.91209	-0.114944	0.132741	-1.2759
Q16775	Hydroxyacylglutathione hydrolase, mitochondrial	HAGH	1	-2.13579	-2.5996	-2.16342	-2.0265	-2.70665	-2.32922	-2.05619	-2.48039	-2.4566	-3.78758	-2.97351	n. def.	-3.5028	-2.39667	-2.36959	-2.77172	-2.76246	-2.83164	0.00602347	0.0575742	1.08094	0.39446	0.402232	0.0303735	0.457542	0.00602347	0.596234	3	3	3	2	3	3	9	8	0.83645	-0.0545217	0.884746	-0.0314607	0.353151	0.62419	0.147297	0.591941	0.0575741	-1.08094
P84095	Rho-related GTP-binding protein RhoG	RHOG	10	3.11505	2.8376	2.46459	2.71319	2.49131	1.9639	2.36231	2.4015	2.58854	0.721966	2.35717	0.993854	1.58688	2.43156	2.31639	2.38048	1.37615	2.48381	0.0141213	0.0550886	1.44809	0.466255	0.277859	0.361506	0.370639	0.0141213	0.698862	3	3	3	3	3	3	9	9	0.226276	-0.416282	0.152086	-0.354964	0.257072	0.753945	0.30662	0.722484	0.0550886	-1.44809
Q01650	Large neutral amino acids transporter small subunit 1	SLC7A5	5	2.0287	2.0125	2.003	2.36346	2.12153	2.15744	2.39351	2.34017	2.29073	1.62451	1.74526	1.64102	1.65732	1.64249	1.78434	1.71684	1.36917	1.65876	4.02831e-07	0.000866351	0.344465	0.00408682	0.519429	0.00242684	0.759878	4.02831e-07	0.541257	3	3	3	3	3	3	9	9	0.058026	0.199413	0.000436278	0.326737	0.698798	0.0244493	0.480014	-0.0886753	0.000866342	-0.344465
P51116	Fragile X mental retardation syndrome-related protein 2	FXR2	5	-0.693228	-0.691345	-1.08223	-1.00954	-1.56863	-1.32173	-1.05794	-1.36606	-1.04975	n. def.	-1.31848	-2.53696	-1.30698	-1.0468	-0.863436	-1.48124	-1.65572	-1.37562	0.0914731	0.106596	1.10545	0.332729	-0.227561	0.0589715	0.346284	0.0914731	0.354774	3	3	3	2	3	3	9	8	0.0827564	-0.477699	0.114075	-0.335646	0.175064	0.855315	0.430594	0.423524	0.106596	-1.10545
P21291	Cysteine and glycine-rich protein 1	CSRP1	6	0.502089	0.301088	0.974543	0.395945	1.79774	0.277399	0.982504	0.328877	0.906691	-1.0194	0.305006	-0.688314	1.34323	1.21983	0.0537987	0.119307	0.592625	0.56002	0.172309	0.0758801	1.06014	0.942952	-0.0485916	0.286584	0.315373	0.172309	0.442308	3	3	3	3	3	3	9	9	0.683876	0.231122	0.63613	0.146784	0.0791446	1.33986	0.104611	0.891553	0.0758801	-1.06014
Q9H269	Vacuolar protein sorting-associated protein 16 homolog	VPS16	4	-1.48052	-1.78599	-1.07153	-2.11923	-1.28785	-1.95252	-1.78308	-1.55227	-1.51774	-3.62976	-1.90288	-2.22343	-2.62621	-1.53851	-1.51643	-2.28924	-1.64786	-1.79459	0.0571443	0.115941	1.13934	0.821782	0.107185	0.237707	0.292866	0.0571443	0.51313	3	3	3	3	3	3	9	9	0.357306	-0.340516	0.48449	-0.171684	0.343666	0.691637	0.298123	0.674787	0.115941	-1.13934
P38606	V-type proton ATPase catalytic subunit A	ATP6V1A	20	2.63549	2.54486	2.25126	2.57129	2.01694	2.32222	2.51065	2.31544	2.27736	1.73696	2.17567	2.16636	2.52546	1.9328	2.2294	2.56034	2.85974	2.66061	0.635504	0.071875	0.450869	0.767279	0.0742613	0.0458777	-0.325747	0.635504	0.0664614	3	3	3	3	3	3	9	9	0.429498	-0.173718	0.468229	-0.109383	0.416441	0.20289	0.0169632	0.667233	0.0718751	-0.450869
Q92541	RNA polymerase-associated protein RTF1 homolog	RTF1	2	-1.94845	-1.89892	-1.96154	-2.27933	n. def.	n. def.	-2.23228	-2.10495	-2.01507	-3.96954	-1.82499	-3.42541	-2.89478	-2.40432	-2.25268	-2.48728	-2.58365	-2.14698	0.0358307	0.152182	1.13701	0	0.237933	0.120553	0.288538	0.0358307	0.602582	3	1	3	3	3	3	7	9	#DIV/0!	-0.343026	0.0513041	-0.181132	0.454583	0.556052	0.367266	0.667343	0.152182	-1.13701
Q9NYB9	Abl interactor 2	ABI2	3	-0.653523	-1.44814	-1.46976	-1.4753	-0.785276	-1.00246	-1.15255	-1.56536	-1.8174	-3.88927	-1.52657	-2.35108	n. def.	-1.62569	-1.62106	-1.58619	-2.98021	-0.795547	0.0428192	0.132784	1.3985	0.134434	0.535693	0.700865	0.27555	0.0428192	0.783645	3	3	3	3	2	3	9	8	0.775597	0.102795	0.386897	-0.321291	0.359109	0.965599	0.442666	0.801656	0.132785	-1.3985
Q9NW68	BSD domain-containing protein 1	BSDC1	1	-3.59092	n. def.	-2.97491	-4.48979	n. def.	-3.1445	-2.74299	-2.86034	-5.74853	n. def.	-4.87681	n. def.	-4.40711	n. def.	-4.3906	n. def.	-4.0215	n. def.	0.21311	0	1.5939	0.478329	0.58171	0	0.237554	0.21311	0.773725	2	2	3	1	2	1	7	4	0.545239	-0.534231	0.723541	-0.501034	#DIV/0!	0.477956	#DIV/0!	0.855309	#DIV/0!	-1.5939
O75084	Frizzled-7	FZD7	1	-7.98442	-8.63316	-7.64091	-7.64329	-7.40501	-7.39518	-6.70253	-5.9812	-6.13804	-7.0713	n. def.	-7.04535	-6.26721	-6.51773	-6.34728	-6.34053	-6.4653	-6.37968	0.0404819	0.0715911	-1.02784	0.000549001	-1.10376	0.614152	0.121251	0.0404819	-0.726119	3	3	3	2	3	3	9	8	0.115693	0.605003	0.0076161	1.81224	0.00573964	0.680917	0.000848253	0.663149	0.0715911	1.02784
Q9UBV8	Peflin	PEF1	4	-0.833162	-0.829781	-0.747074	-0.742985	-2.0852	-0.89661	-0.97389	-1.13085	-0.769342	-2.08985	-1.65425	-2.16564	-1.1224	-1.79166	-2.18563	-1.42643	-1.05644	-1.4407	0.00492157	0.00196219	1.16657	0.432398	0.458298	0.0993127	0.349828	0.00492157	0.658233	3	3	3	3	3	3	9	9	0.360774	-0.438258	0.226666	-0.154687	0.482126	0.270018	0.0310405	0.662058	0.0019622	-1.16657
Q9Y294	Histone chaperone ASF1A	ASF1A	1	-2.93336	-1.89857	-2.52038	-2.45006	-3.85751	-2.41679	-2.81974	-2.49812	-2.48896	n. def.	n. def.	-3.99793	n. def.	n. def.	-3.16774	n. def.	n. def.	-2.79958	0.0994644	0	1.54716	0	0.259615	0	0.197306	0.0994644	0.668026	3	3	3	1	1	1	9	3	0.461451	-0.457351	0.660389	-0.151502	#DIV/0!	0.830191	#DIV/0!	1.19835	#DIV/0!	-1.54716
Q13416	Origin recognition complex subunit 2	ORC2	3	-2.40652	1.04888	2.04329	1.87763	0.581867	-0.672489	-1.17357	-1.29351	-1.68073	-3.54373	-1.18904	-0.868595	-1.25679	-1.59034	-1.65731	-1.47376	-1.04391	-2.1208	0.0283298	0.258025	2.09567	0.0483573	2.09715	0.663181	0.163555	0.0283298	1.45212	3	3	3	3	3	3	9	9	0.822881	0.367118	0.300833	-1.61115	0.690061	0.365642	0.739275	0.320965	0.258025	-2.09567
Q96KR6	Protein FAM210B, mitochondrial	FAM210B	1	n. def.	-3.90023	n. def.	n. def.	n. def.	n. def.	n. def.	-4.96203	n. def.	n. def.	-5.20498	n. def.	n. def.	n. def.	n. def.	n. def.	-5.10764	n. def.	0.306782	0	1.30476	1	0	0	0.145603	0.306782	0.72518	1	0	1	1	0	1	2	2	#DIV/0!	#DIV/0!	#DIV/0!	-1.0618	#DIV/0!	#DIV/0!	#DIV/0!	0.097348	#DIV/0!	-1.30476
Q8NB37	Glutamine amidotransferase-like class 1 domain-containing protein 1	GATD1	1	-2.36229	-3.12661	n. def.	n. def.	-2.34416	n. def.	n. def.	-3.36768	-3.90463	n. def.	-4.01424	n. def.	-3.51734	n. def.	-3.8961	n. def.	-3.73625	-3.78997	0.0387397	0	1.2698	0	1.36256	0.684311	0.12695	0.0387397	0.769706	2	1	2	1	2	2	5	5	#DIV/0!	0.400284	0.196428	-0.891708	#DIV/0!	0.307522	#DIV/0!	0.251137	#DIV/0!	-1.2698
Q7Z2T5	TRMT1-like protein	TRMT1L	1	-0.842918	-1.46551	n. def.	n. def.	n. def.	n. def.	-1.51165	-1.70945	-1.56584	n. def.	-2.80371	n. def.	n. def.	n. def.	n. def.	-2.09822	-0.539698	-2.45608	0.276316	0	1.6495	1	0	0.87097	0.102352	0.276316	0.555353	2	0	3	1	0	3	5	4	#DIV/0!	#DIV/0!	0.168399	-0.441434	#DIV/0!	#DIV/0!	#DIV/0!	1.10571	#DIV/0!	-1.6495
Q9BRR6	ADP-dependent glucokinase	ADPGK	6	1.52588	1.21099	1.17614	1.37502	1.35277	1.27973	1.4302	1.38204	1.57493	0.826693	1.04262	1.1159	1.25692	1.46447	1.41597	1.61063	1.6791	1.668	0.820856	0.0934915	0.309265	0.564391	-0.0432796	0.0368841	-0.190185	0.820856	0.0252666	3	3	3	3	3	3	9	9	0.797487	0.031507	0.276114	0.158056	0.0230271	0.384051	0.00181756	0.657505	0.0934917	-0.309264
O96011	Peroxisomal membrane protein 11B	PEX11B	6	-1.32926	-1.00484	-1.00372	-0.488214	-0.71184	-0.898258	-0.741789	-0.835138	-0.791706	-1.49348	-1.16253	-1.36948	-1.50034	-1.14187	-0.884726	-0.998901	-1.22327	-1.13416	0.00470261	0.1893	0.229225	0.0903766	0.476206	0.00955619	0.329231	0.00470261	0.344887	3	3	3	3	3	3	9	9	0.0617804	0.413167	0.0443879	0.32306	0.458833	0.166185	0.128062	0.223054	0.1893	-0.229225
Q9UEW8	STE20/SPS1-related proline-alanine-rich protein kinase	STK39	5	-0.179012	-0.312199	-0.378822	-0.292862	0.0179024	-0.170996	-0.241791	-0.0978336	-0.506329	-2.07049	-0.237429	-1.90796	-0.874886	-0.217278	-0.513369	-0.3053	-0.5858	0.00278664	0.0651167	0.131096	1.11528	0.140274	0.386525	0.949098	0.0141201	0.0651167	0.505309	3	3	3	3	3	3	9	9	0.259992	0.141359	0.954861	0.00802672	0.230598	0.870115	0.14314	1.10919	0.131096	-1.11528
P11532	Dystrophin	DMD	1	n. def.	-2.71612	-3.51522	-4.4126	n. def.	n. def.	n. def.	n. def.	n. def.	n. def.	n. def.	-4.7668	n. def.	n. def.	n. def.	n. def.	n. def.	n. def.	1	0	1.65113	0	n. def.	1	0	1	1.21882	2	1	0	1	0	0	3	1	#DIV/0!	-1.29693	#DIV/0!	#DIV/0!	#DIV/0!	#DIV/0!	#DIV/0!	#DIV/0!	#DIV/0!	-1.65113
Q8N5V2	Ephexin-1	NGEF	1	-3.31545	-3.35238	-3.73784	n. def.	n. def.	-4.18365	n. def.	n. def.	n. def.	-5.03555	n. def.	n. def.	n. def.	n. def.	n. def.	n. def.	n. def.	n. def.	1	0	1.56699	0	n. def.	1	0	1	1.38822	3	1	0	1	0	0	4	1	#DIV/0!	-0.715095	#DIV/0!	#DIV/0!	#DIV/0!	#DIV/0!	#DIV/0!	#DIV/0!	#DIV/0!	-1.56699
Q9NUW8	Tyrosyl-DNA phosphodiesterase 1	TDP1	1	-3.08946	-2.90422	n. def.	n. def.	n. def.	n. def.	n. def.	n. def.	n. def.	n. def.	n. def.	-4.27053	n. def.	n. def.	-5.65181	n. def.	n. def.	n. def.	0.106174	0	1.27368	0	n. def.	1	0	0.106174	1.96433	2	0	0	1	1	0	2	2	#DIV/0!	#DIV/0!	#DIV/0!	#DIV/0!	#DIV/0!	-1.38129	#DIV/0!	#DIV/0!	#DIV/0!	-1.27368
P05496	ATP synthase F(0) complex subunit C1, mitochondrial	ATP5MC1	1	-11.0253	-10.9874	-6.51522	-5.48328	n. def.	-6.26324	-5.26294	-5.9061	-5.59583	-8.23311	-14.4225	n. def.	-9.2477	-5.62099	-5.43927	-6.34249	n. def.	-4.79647	0.695594	0.588286	1.81853	0.620248	0.896061	0.977843	-0.0188135	0.695594	0.599029	3	2	3	2	3	2	8	7	0.159769	3.63603	0.0600997	3.921	0.202958	4.5585	0.212794	5.75834	0.588287	-1.81853
Q96J02	E3 ubiquitin-protein ligase Itchy homolog	ITCH	4	-2.61204	0.309322	-2.90452	-3.07425	-3.68078	-2.95355	-1.72691	-2.71931	-3.09594	-3.3581	-2.93731	-2.18063	-3.40799	-2.98256	-4.53685	-2.12241	-3.18342	-2.11793	0.317077	0.371014	1.0896	0.47467	0.406274	0.945312	-0.0394688	0.317077	0.485469	3	3	3	3	3	3	9	9	0.226355	-1.50045	0.5198	-0.77831	0.230136	-0.817119	0.517079	0.350762	0.371014	-1.0896
P07942	Laminin subunit beta-1	LAMB1	5	1.4357	1.23996	-0.0505657	1.36758	1.1528	0.0182209	1.1364	1.56008	1.29196	1.20638	-1.01588	-2.00927	1.06263	1.28636	1.20773	1.45731	1.31331	1.36517	0.444365	0.234364	1.48129	0.468025	-0.339375	0.726159	-0.0491161	0.444365	0.364267	3	3	3	3	3	3	9	9	0.965499	-0.0288361	0.399484	0.454447	0.133208	1.79183	0.105312	1.98485	0.234364	-1.48129
Q8TB37	Iron-sulfur protein NUBPL	NUBPL	1	-3.32831	-2.92252	-2.44184	-4.07759	-2.26396	-3.85926	-4.8531	-3.29425	-3.53788	n. def.	n. def.	-4.13353	n. def.	n. def.	-4.10112	n. def.	n. def.	-3.81277	0.23223	0	1.23597	0	0.70085	0	-0.0823097	0.23223	0.61817	3	3	3	1	1	1	9	3	0.467232	-0.502712	0.142696	-0.997517	#DIV/0!	0.032406	#DIV/0!	0.320761	#DIV/0!	-1.23597
Q9HCJ3	Ribonucleoprotein PTB-binding 2	RAVER2	1	-3.32831	-2.92252	-2.44184	-4.07759	-2.26396	-3.85926	-4.8531	-3.29425	-3.53788	n. def.	n. def.	-4.13353	n. def.	n. def.	-4.10112	n. def.	n. def.	-3.81277	0.23223	0	1.23597	0	0.70085	0	-0.0823097	0.23223	0.61817	3	3	3	1	1	1	9	3	0.467232	-0.502712	0.142696	-0.997517	#DIV/0!	0.032406	#DIV/0!	0.320761	#DIV/0!	-1.23597
Q8NBX0	Saccharopine dehydrogenase-like oxidoreductase	SCCPDH	9	1.94223	1.92955	2.08201	2.51185	2.36299	2.17347	2.241	2.16691	2.05944	2.00057	2.33377	2.0554	2.00134	2.46446	2.51788	2.40399	2.2109	2.4686	0.262801	0.271881	-0.145318	0.91563	0.0215441	0.0933817	-0.205377	0.262801	-0.109717	3	3	3	3	3	3	9	9	0.0289893	0.364838	0.0758012	0.171187	0.364628	0.197976	0.147423	0.231246	0.27188	0.145318
Q96KA5	Cleft lip and palate transmembrane protein 1-like protein	CLPTM1L	3	-1.92332	-2.04399	-2.46107	-1.54904	-2.39364	-1.60193	-2.29007	-2.03035	-1.95416	-3.13385	-3.27714	-3.10823	-2.63565	-4.40294	-3.79653	-2.65281	-2.46936	-2.43714	0.00044521	0.0038379	1.03028	0.0395789	1.76351	0.0245776	0.428245	0.00044521	1.07401	3	3	3	3	3	3	9	9	0.406724	0.294593	0.802693	0.051266	0.447337	-0.438635	0.00156106	0.6533	0.00383789	-1.03028
Q9BV44	THUMP domain-containing protein 3	THUMPD3	2	-3.08072	-0.738867	-0.504814	-1.28022	n. def.	-2.50585	-2.29388	n. def.	-2.70658	-3.28551	-2.39657	-3.41356	-2.63026	-2.92256	-2.33245	-2.4127	-2.34067	-2.26063	0.05307	0.145834	1.59041	0.242779	0.735389	0.3953	-0.16223	0.05307	0.793112	3	2	2	3	3	3	7	9	0.722113	-0.451569	0.39645	-1.05876	0.327901	0.403456	0.0980279	0.693882	0.145834	-1.59041
Q9BRX5	DNA replication complex GINS protein PSF3	GINS3	1	-3.93464	-4.20108	-3.62397	-4.15525	-4.19019	-4.29155	-4.3536	-4.50394	-4.32829	n. def.	-5.89381	-4.62978	-4.158	-4.58262	-4.47189	-4.08967	-4.12437	-4.32325	0.117381	0.0810144	1.3419	0.224285	0.191844	0.07659	-0.216176	0.117381	0.358342	3	3	3	2	3	3	9	8	0.163741	-0.29243	0.0536422	-0.475378	0.184077	0.857625	0.109535	1.0827	0.0810142	-1.3419
P50750	Cyclin-dependent kinase 9	CDK9	5	2.40628	2.1863	3.10381	2.32143	2.23485	3.06219	1.95386	2.54753	2.31244	2.45684	-0.661545	2.38288	2.29375	2.53665	2.31146	2.52887	2.49458	2.57525	0.350019	0.332207	1.17274	0.59305	0.158869	0.207517	-0.26162	0.350019	0.356662	3	3	3	3	3	3	9	9	0.94897	-0.025971	0.41788	-0.294184	0.391947	0.987897	0.329413	1.14017	0.332207	-1.17274
Q96SB8	Structural maintenance of chromosomes protein 6	SMC6	2	-2.25055	-2.39546	-0.781313	-1.24377	-0.420242	-0.389021	-0.771164	-0.434795	-1.4902	-4.11037	-0.748943	-3.86109	-4.2557	-0.24221	0.0984039	-0.865551	n. def.	-0.358101	0.354275	0.411353	1.09769	0.612477	0.782157	0.564307	-0.286895	0.354275	0.662221	3	3	3	3	3	2	9	8	0.127675	1.12476	0.205172	0.910386	0.460863	1.4403	0.20178	2.29497	0.411353	-1.09769
Q92888	Rho guanine nucleotide exchange factor 1	ARHGEF1	7	0.20285	0.0536137	0.607367	0.137587	-0.117628	0.0588341	-0.182913	0.00460053	-0.291513	-0.627617	-1.4867	-0.279751	-0.359394	-0.264132	-0.0472279	0.0774155	0.305636	0.0456982	0.0965266	0.0514085	1.08596	0.104257	0.249849	0.0657024	-0.299525	0.0965266	0.34543	3	3	3	3	3	3	9	9	0.223483	-0.261679	0.0758608	-0.444552	0.195861	0.574437	0.0628014	0.940938	0.0514085	-1.08596
O60524	Nuclear export mediator factor NEMF	NEMF	4	-0.0301666	0.0468578	0.0227642	-0.0589428	-0.441353	-0.397203	-1.6588	-1.92439	-0.179483	-0.557625	-1.95782	-0.485022	-2.72878	-0.395767	-0.191448	-0.19462	-0.261581	-2.39895	0.251543	0.102282	1.01331	0.382657	0.806167	0.754915	-0.302511	0.251543	0.505654	3	3	3	3	3	3	9	9	0.0639103	-0.312318	0.0800077	-1.26738	0.916697	-0.105178	0.958181	0.048439	0.102282	-1.01331
Q8TDB6	E3 ubiquitin-protein ligase DTX3L	DTX3L	3	-0.248789	-0.326473	-0.432056	-0.183971	-0.392061	-0.257355	-0.0608959	-0.0993385	0.111879	n. def.	-5.23892	-0.989096	-0.355848	-0.64506	-0.321877	0.165073	-0.0543671	-0.413645	0.207422	0.177976	2.77824	0.243211	0.163132	0.663171	0.0848611	0.207422	0.771822	3	3	3	2	3	3	9	8	0.512861	0.057977	0.0189425	0.319654	0.191182	2.67308	0.155976	3.01303	0.177976	-2.77824
P17655	Calpain-2 catalytic subunit	CAPN2	24	3.94346	3.82803	3.86475	3.81381	3.5596	3.70793	3.84025	3.82542	3.73861	2.94424	2.98168	3.08103	3.43488	3.12899	3.39145	3.54501	3.87448	3.54605	0.000637256	7.92033e-05	0.87643	0.0358682	0.375344	0.269331	0.146244	0.000637256	0.466006	3	3	3	3	3	3	9	9	0.0850008	-0.184964	0.171823	-0.0773207	0.0383077	0.316122	0.00505683	0.652865	7.9204e-05	-0.87643
P49591	Serine--tRNA ligase, cytoplasmic	SARS1	20	3.61214	3.42473	3.61794	3.75705	3.21474	3.44346	3.81269	3.92002	3.86566	2.07227	2.64534	2.47763	2.87546	3.02639	2.80435	3.03232	2.74469	3.16298	8.73142e-06	0.00314806	1.15319	0.0286851	0.569686	0.00224358	0.88613	8.73142e-06	0.86967	3	3	3	3	3	3	9	9	0.662145	-0.0798513	0.0112141	0.314523	0.0506795	0.503655	0.0505226	0.581585	0.00314806	-1.15319
Q8N3V7	Synaptopodin	SYNPO	3	-3.94942	-1.40809	-3.88971	-4.34999	-5.41441	-0.492195	-4.65588	-4.72177	-4.31829	-5.1873	-4.92766	-2.24889	-4.39377	-5.35749	-5.04179	-1.72255	-4.92113	-5.43332	0.361576	0.4554	1.03888	0.376665	1.51215	0.668001	-0.539646	0.361576	0.670462	3	3	3	3	3	3	9	9	0.853922	-0.33646	0.154729	-1.48291	0.45556	-0.80973	0.952019	0.095617	0.4554	-1.03888
Q2M2I8	AP2-associated protein kinase 1	AAK1	1	-4.34998	-3.46002	-3.02697	-4.58268	-4.58442	n. def.	-4.09599	-4.16868	-4.30894	n. def.	-4.4296	-4.94242	n. def.	-3.99202	-4.05665	-3.62365	n. def.	n. def.	0.662024	0.139838	1.07369	0.00332461	-0.559221	0	-0.567552	0.662024	0.136657	3	2	3	2	2	1	8	5	0.148905	-0.971231	0.216101	-0.57888	0.124658	0.661678	#DIV/0!	1.06236	0.139838	-1.07369
Q16875	6-phosphofructo-2-kinase/fructose-2,6-bisphosphatase 3	PFKFB3	5	-1.80786	-2.57881	-2.44754	-2.53952	n. def.	-2.49397	n. def.	n. def.	-3.2993	n. def.	-2.71508	-4.30236	-2.3172	-1.43881	-3.03368	-2.48177	-2.86455	-2.76278	0.576905	0.16207	1.23065	0.699071	-0.253515	0	-0.596263	0.576905	0.211696	3	2	1	2	3	3	6	8	0.494734	-0.238678	#DIV/0!	-1.02123	0.234468	1.24549	0.278106	0.805685	0.16207	-1.23065
Q5JTY5	COBW domain-containing protein 3	CBWD3	1	-3.82074	-3.33747	n. def.	n. def.	-4.78667	n. def.	-4.1239	-4.32379	-3.58046	-4.66806	n. def.	n. def.	-4.26885	-3.18196	-4.21496	-3.3288	-3.62816	-3.22343	0.521377	0	1.08895	0	-0.898079	0.0716511	-0.61592	0.521377	-0.207758	2	1	3	1	3	3	6	7	#DIV/0!	-1.20757	0.293398	-0.430276	#DIV/0!	0.779468	#DIV/0!	1.2746	#DIV/0!	-1.08895
Q13951	Core-binding factor subunit beta	CBFB	4	0.197884	0.0990963	0.379351	0.186581	0.488461	0.560469	0.459711	0.585941	0.573868	-1.08834	-0.965055	-1.07152	-1.16875	-0.80504	-0.628752	-0.940014	-0.922625	-0.739204	4.97214e-11	0.00015223	1.26708	0.00284219	1.27935	4.95237e-05	1.40712	4.97214e-11	1.31785	3	3	3	3	3	3	9	9	0.25643	0.186393	0.0262912	0.314397	0.347168	0.174123	0.0805481	0.174356	0.00015223	-1.26708
O94822	E3 ubiquitin-protein ligase listerin	LTN1	1	-2.10908	n. def.	-2.13222	-2.32036	-2.73704	-2.11219	-2.14596	-2.17166	-4.30501	n. def.	-3.64928	n. def.	n. def.	-1.7717	-1.91167	-2.04184	n. def.	-2.348	0.718892	0	1.52863	0.109173	-0.548175	0.518276	-0.679289	0.718892	-0.15969	2	3	3	1	2	2	8	5	0.339054	-0.269212	0.474347	-0.753559	#DIV/0!	1.80759	#DIV/0!	1.45436	#DIV/0!	-1.52863
Q15386	Ubiquitin-protein ligase E3C	UBE3C	3	-1.97535	-1.428	n. def.	-2.1384	-0.796875	-2.59073	-3.82704	n. def.	-1.85663	-5.09852	-2.69538	-2.62451	-2.15431	-2.81497	-1.39896	-2.25823	-2.26586	-1.76713	0.365206	0.196248	1.77113	0.699379	0.280746	0.40187	-0.744759	0.365206	0.476634	2	3	2	3	3	3	7	9	0.858826	-0.140326	0.380843	-1.14016	0.212164	1.35006	0.172629	1.37573	0.196248	-1.77113
Q96LD4	E3 ubiquitin-protein ligase TRIM47	TRIM47	1	-1.70623	n. def.	n. def.	n. def.	-2.59834	n. def.	-4.17729	n. def.	-4.0731	n. def.	-4.15642	-3.29248	-3.23867	n. def.	n. def.	-3.33547	-3.47469	-3.07745	0.585378	0	2.01822	0	0.640327	0.0128097	-0.829324	0.585378	0.290457	1	1	2	2	1	3	4	6	#DIV/0!	-0.892113	#DIV/0!	-2.41897	#DIV/0!	0.485783	0.314168	0.428581	#DIV/0!	-2.01822
Q9BRA2	Thioredoxin domain-containing protein 17	TXNDC17	4	2.39904	2.09094	2.31007	2.17818	1.98617	2.24066	2.4823	2.34664	2.38826	1.94721	2.06833	1.91031	2.46187	2.34293	2.33962	2.55927	2.73332	2.5908	0.604101	0.0477059	0.291403	0.0464076	-0.246466	0.0294058	-0.222067	0.604101	-0.0590432	3	3	3	3	3	3	9	9	0.331816	-0.131676	0.236579	0.139047	0.00287545	0.406192	0.000809591	0.652517	0.0477061	-0.291403
Q92973	Transportin-1	TNPO1	24	3.90164	3.90708	3.89199	3.94916	3.63932	3.94389	4.2391	4.16771	4.21482	3.6093	4.22175	3.48071	4.11539	4.46532	3.96834	4.2871	4.19455	4.30202	0.499722	0.601016	0.12965	0.13203	-0.338892	0.244399	-0.0540148	0.499722	-0.0877522	3	3	3	3	3	3	9	9	0.6132	-0.0561153	0.000137635	0.30697	0.204054	0.412427	0.100968	0.490636	0.601015	-0.12965
Q8N999	Uncharacterized protein C12orf29	C12orf29	1	-3.40115	-3.56068	-3.46326	-3.23362	-3.60785	-3.62099	-3.3658	-3.50458	-3.22431	-3.97806	-3.53514	-3.44609	-3.05158	-3.27276	-3.08719	-3.22101	-3.32032	-3.1616	0.361303	0.356346	0.178065	0.0721853	-0.350312	0.233859	-0.130587	0.361303	-0.100945	3	3	3	3	3	3	9	9	0.931035	-0.012455	0.303152	0.110133	0.0443454	0.515922	0.0704017	0.418785	0.356346	-0.178065
P46736	Lys-63-specific deubiquitinase BRCC36	BRCC3	3	-0.429707	-0.594419	-0.377306	-1.31963	-4.60124	-3.00123	-4.36679	-1.08015	-1.51736	-1.19178	-3.8741	-1.23558	-0.705353	-2.25697	n. def.	-0.797159	-0.594629	-1.0443	0.517924	0.140142	1.63334	0.350398	-1.49287	0.219804	-1.50941	0.517924	-0.458388	3	3	3	3	2	3	9	8	0.0575962	-2.50689	0.146937	-1.85429	0.662263	0.619325	0.223973	1.28846	0.140142	-1.63334
Q96K17	Transcription factor BTF3 homolog 4	BTF3L4	2	-0.25683	0.328068	-0.560516	-0.994081	n. def.	-3.76118	-2.02188	-3.61804	-0.804302	-1.06592	-3.66887	-0.657284	-3.41398	n. def.	n. def.	n. def.	-0.615202	n. def.	0.636639	0.170222	1.63427	0	1.03634	0	-1.53287	0.636639	0.423156	3	2	3	3	1	1	8	5	0.133861	-2.21454	0.0810935	-1.98498	#DIV/0!	-1.61662	#DIV/0!	1.18216	0.170222	-1.63427
P56945	Breast cancer anti-estrogen resistance protein 1	BCAR1	1	-3.72895	-3.66208	-3.61156	-3.32857	n. def.	-3.28411	n. def.	-3.6544	-3.54967	-3.93593	-4.08663	-4.84538	-4.25739	n. def.	-4.27988	n. def.	-4.86213	-5.01054	0.000192499	0.0933258	0.621779	0.000669652	0.962296	0.00460122	1.3343	0.000192499	0.922648	3	2	2	3	2	2	7	7	0.0045547	0.36119	0.346117	0.0654945	0.958212	0.0206728	0.17652	-0.647028	0.0933257	-0.621779
O14545	TRAF-type zinc finger domain-containing protein 1	TRAFD1	3	-2.43861	-2.23845	-2.20361	-2.32073	-1.95174	-2.08797	-1.90128	-2.04975	-2.01038	-3.65022	-2.63334	-3.10553	-2.49489	-2.36306	-1.87529	-2.31301	-2.32287	-2.34454	0.0311344	0.0507704	0.836143	0.597635	0.124265	0.00170286	0.33967	0.0311344	0.433359	3	3	3	3	3	3	9	9	0.253902	0.173408	0.0232044	0.306419	0.064229	0.885286	0.0523651	0.802893	0.0507703	-0.836143
Q9H974	Queuine tRNA-ribosyltransferase accessory subunit 2	QTRT2	7	1.21371	1.06032	1.232	1.62619	1.87726	1.2634	1.34185	1.48402	1.59077	-0.140642	1.47479	-0.245312	0.199982	1.62045	1.44189	0.891207	0.605297	1.54497	0.0401034	0.223197	0.805726	0.355929	0.501509	0.185827	0.458388	0.0401034	0.588541	3	3	3	3	3	3	9	9	0.087086	0.420277	0.0283069	0.30354	0.367519	0.724495	0.354661	0.650878	0.223197	-0.805727
Q9H6Z4	Ran-binding protein 3	RANBP3	6	2.65466	2.28737	2.61249	2.43566	2.40646	2.55581	2.59279	2.44092	2.51777	1.41674	1.60057	1.55389	2.03102	2.10966	2.1145	2.29041	2.10554	2.12971	0.000103231	0.00150118	0.994436	0.00200088	0.380921	0.00929308	0.341941	0.000103231	0.572432	3	3	3	3	3	3	9	9	0.69709	-0.0521907	0.993887	-0.001011	0.000796815	0.561324	0.00124066	0.651484	0.00150118	-0.994436
Q9P2R7	Succinate--CoA ligase [ADP-forming] subunit beta, mitochondrial	SUCLA2	12	2.28208	2.14518	2.46671	2.70135	2.86529	2.64486	2.5315	2.63771	2.62301	2.15664	2.22381	2.13939	1.83905	2.37917	2.27905	2.09919	1.77974	2.18446	0.000518706	0.266479	0.124709	0.0329058	0.571414	0.0106834	0.576276	0.000518706	0.424133	3	3	3	3	3	3	9	9	0.0183847	0.439178	0.038883	0.299417	0.96639	-0.00752633	0.293217	-0.15215	0.266478	-0.12471
Q8NE86	Calcium uniporter protein, mitochondrial	MCU	2	-0.891216	-0.609472	-0.61471	-0.361811	-0.492479	-0.315214	-0.880194	-0.547756	-0.761612	-1.74795	-1.00755	-1.47741	-1.91955	-2.22672	-0.880205	-1.53344	-2.06393	-1.03692	7.30794e-05	0.040036	0.705839	0.0352104	1.28566	0.0593408	0.814906	7.30794e-05	0.935468	3	3	3	3	3	3	9	9	0.0422415	0.315298	0.863225	-0.0247211	0.59703	-0.264522	0.733926	-0.133789	0.040036	-0.705839
O75223	Gamma-glutamylcyclotransferase	GGCT	3	0.625109	0.613211	0.526222	0.63693	0.443968	1.0366	0.745678	0.961947	0.9487	-1.20147	0.082264	-0.956232	-0.26247	0.311991	0.209133	0.239306	0.0570583	0.263771	0.00051806	0.0315835	1.27999	0.0672087	0.619615	0.00186807	0.69873	0.00051806	0.866112	3	3	3	3	3	3	9	9	0.543196	0.117652	0.017841	0.297261	0.145629	0.778029	0.0923668	0.878523	0.0315836	-1.27999
Q15645	Pachytene checkpoint protein 2 homolog	TRIP13	5	-0.11202	-0.0985546	0.196329	0.358051	0.292879	0.256662	0.409128	-0.015028	-0.0109901	-1.24563	-0.105303	-0.890379	-0.461393	-0.289715	-0.252176	-0.226345	-0.224382	0.143351	0.00345024	0.102328	0.742357	0.000849847	0.636959	0.285452	0.230162	0.00345024	0.536493	3	3	3	3	3	3	9	9	0.0428402	0.30728	0.486553	0.132452	0.295249	0.412677	0.146643	0.644646	0.102328	-0.742357
Q15758	Neutral amino acid transporter B(0)	SLC1A5	6	1.47893	1.3949	1.39659	1.85772	1.54544	1.63466	1.77488	1.77973	1.59339	2.099	1.9549	2.12682	2.28701	2.18759	2.13983	2.015	1.97746	1.87463	6.42023e-06	0.000448089	-0.63677	0.00684795	-0.52554	0.0320982	-0.239697	6.42023e-06	-0.467336	3	3	3	3	3	3	9	9	0.0576178	0.2558	0.0121898	0.292529	0.103097	0.144571	0.19804	-0.104543	0.000448087	0.636769
P63218	Guanine nucleotide-binding protein G(I)/G(S)/G(O) subunit gamma-5	GNG5	2	-2.47488	-2.25693	-2.3265	-2.02315	-2.10459	-2.05926	n. def.	n. def.	-2.32266	-0.94203	-1.70754	-0.834608	-1.57849	n. def.	-2.06002	-1.7429	-1.65342	-2.36684	0.0101034	0.0134661	-1.19138	0.274008	-0.243077	0	-0.401613	0.0101034	-0.613265	3	3	1	3	2	3	7	8	0.0132337	0.290438	#DIV/0!	0.0301077	0.196589	-0.65786	0.0989647	-0.759655	0.0134661	1.19138
P10599	Thioredoxin	TXN	8	3.85345	3.74282	3.59443	3.77222	3.14084	3.46372	3.91255	3.66484	3.75369	3.25599	3.05381	3.33987	4.00318	3.39552	3.29085	3.81982	4.11441	3.6639	0.472817	0.0105489	0.513681	0.735042	-0.104259	0.586389	-0.0890166	0.472817	0.106802	3	3	3	3	3	3	9	9	0.240724	-0.271315	0.676982	0.0467877	0.218583	0.346626	0.0144201	0.649486	0.0105488	-0.513682
P55039	Developmentally-regulated GTP-binding protein 2	DRG2	3	-1.27698	-1.3166	-1.07513	-1.14379	-1.86875	-1.29672	-1.18315	-1.7281	-1.46682	-1.66159	-1.30131	-1.71938	-1.10764	-1.15469	-0.86134	-1.10713	-0.726334	-0.909674	0.183938	0.0883694	0.337859	0.173058	-0.395195	0.0469167	-0.544978	0.183938	-0.200771	3	3	3	3	3	3	9	9	0.411217	-0.21352	0.246228	-0.236456	0.0310507	0.519534	0.0193876	0.646382	0.0883694	-0.337859
P26639	Threonine--tRNA ligase 1, cytoplasmic	TARS1	27	4.12633	3.99191	4.12364	4.22603	4.38547	4.33091	4.43808	4.48463	4.43572	2.47248	2.99641	2.69114	3.05477	3.38615	3.27708	3.37545	3.33055	3.39315	7.14971e-08	0.00100618	1.36062	0.000575648	1.0748	1.54838e-06	1.08643	7.14971e-08	1.17395	3	3	3	3	3	3	9	9	0.0223231	0.233511	0.00139148	0.372185	0.0451635	0.519323	0.0134479	0.646374	0.00100619	-1.36062
Q96KB5	Lymphokine-activated killer T-cell-originated protein kinase	PBK	7	-0.102642	-0.682489	-0.418602	-0.221447	-0.140064	-0.836273	-0.957867	-0.358042	-1.10546	-0.0626907	-0.0920696	-0.079237	0.501839	-0.366135	0.0829639	0.519461	0.902657	0.276627	0.00104835	0.126388	-0.323245	0.229578	-0.472151	0.00931898	-1.37337	0.00104835	-0.722922	3	3	3	3	3	3	9	9	0.994619	0.00198303	0.225392	-0.405877	0.579795	0.150888	0.0241964	0.644247	0.126388	0.323245
P05198	Eukaryotic translation initiation factor 2 subunit 1	EIF2S1	21	4.61384	4.52905	4.55359	4.6578	4.45182	4.56682	4.71009	4.55894	4.64973	4.34297	4.49766	4.45863	4.9649	4.80781	4.80254	5.08492	5.14181	5.00404	0.0628628	0.0663413	0.132404	0.0199776	-0.299604	0.00181208	-0.43733	0.0628628	-0.20151	3	3	3	3	3	3	9	9	0.922744	-0.00667967	0.217208	0.074098	0.00383899	0.425329	0.00046392	0.643832	0.0663416	-0.132404
Q76FK4	Nucleolar protein 8	NOL8	2	-1.26524	n. def.	n. def.	n. def.	n. def.	n. def.	-4.34761	n. def.	n. def.	n. def.	n. def.	-3.59971	n. def.	n. def.	-3.9603	-1.02521	n. def.	n. def.	0.975453	0	2.33447	0	n. def.	0	-3.3224	0.975453	0.0553172	1	0	1	1	1	1	2	3	#DIV/0!	#DIV/0!	#DIV/0!	-3.08237	#DIV/0!	-0.360595	#DIV/0!	2.57449	#DIV/0!	-2.33447
P24666	Low molecular weight phosphotyrosine protein phosphatase	ACP1	9	3.04689	2.94152	2.9276	2.94103	2.94358	2.90802	3.05792	2.96845	3.04596	2.28206	2.7708	2.25345	2.8466	2.93501	2.95942	3.13351	2.98258	3.11997	0.153288	0.035576	0.536567	0.658944	0.0171986	0.383204	-0.0545775	0.153288	0.166396	3	3	3	3	3	3	9	9	0.355042	-0.04113	0.329335	0.052104	0.049259	0.478239	0.0211545	0.643249	0.0355761	-0.536567
P28288	ATP-binding cassette sub-family D member 3	ABCD3	5	0.648977	0.631395	0.69091	0.93149	0.598347	0.488991	0.841143	0.946667	1.04733	0.893118	0.848047	0.86583	0.850649	0.82571	0.6938	0.768431	0.888826	0.683268	0.435829	0.000648217	-0.211904	0.454958	-0.117111	0.122003	0.164872	0.435829	-0.054714	3	3	3	3	3	3	9	9	0.911711	0.0158482	0.00975097	0.287953	0.192297	-0.0789452	0.2194	-0.0888233	0.000648215	0.211904
Q9BRP1	Programmed cell death protein 2-like	PDCD2L	2	-2.24976	-2.06229	-1.9742	-2.0962	-2.26022	-1.84038	-1.23347	-1.88959	-1.9696	-1.25859	-0.997642	-1.20206	-0.750008	-0.688566	-0.505594	-0.718063	-1.92039	-0.749346	4.59971e-05	0.00114806	-0.942656	0.000573793	-1.41755	0.283625	-0.568284	4.59971e-05	-0.976162	3	3	3	3	3	3	9	9	0.848887	0.029814	0.182432	0.397865	0.00950442	0.504705	0.956366	0.0234934	0.00114806	0.942655
P16278	Beta-galactosidase	GLB1	1	-3.29225	-2.94615	-2.61681	-2.97664	-3.38653	-2.88755	-3.26321	-3.52332	-3.40007	-3.85819	-3.92186	-3.67562	-3.92079	n. def.	n. def.	n. def.	n. def.	n. def.	0.000983467	0.0141742	0.86682	0	0.837213	0	n. def.	0.000983467	0.700499	3	3	3	3	1	0	9	4	0.623506	-0.131836	0.100918	-0.443797	#DIV/0!	-0.102229	#DIV/0!	#DIV/0!	0.0141742	-0.86682
Q9BYJ9	YTH domain-containing family protein 1	YTHDF1	3	-2.47861	-2.65659	-2.36048	-2.51943	-2.39724	-2.56122	-2.45514	-2.51531	-2.17269	-3.47279	-2.93878	-3.36012	-5.40385	-3.16786	-2.99162	n. def.	n. def.	n. def.	0.00350704	0.0145457	0.75867	0.154914	1.36182	0	n. def.	0.00350704	1.09842	3	3	3	3	3	0	9	6	0.955169	0.00593	0.437042	0.117512	0.493384	-0.597216	#DIV/0!	#DIV/0!	0.0145456	-0.75867
Q86TP1	Exopolyphosphatase PRUNE1	PRUNE1	1	-4.12149	-4.43956	n. def.	n. def.	-5.32272	-3.18286	-3.53698	-4.26554	n. def.	-5.2053	-4.95183	-4.98947	n. def.	-4.78803	n. def.	n. def.	n. def.	n. def.	0.0619622	0.0161379	0.768338	0	0.535242	0	n. def.	0.0619622	0.838799	2	2	2	3	1	0	6	4	0.981871	0.027737	0.440694	0.379269	#DIV/0!	0.260833	#DIV/0!	#DIV/0!	0.0161379	-0.768338
Q9ULT8	E3 ubiquitin-protein ligase HECTD1	HECTD1	2	-3.55455	-3.41197	-3.45921	-3.95729	-3.6031	-3.58958	-2.65488	-3.79306	-2.69267	-4.20172	n. def.	-4.46711	n. def.	-4.06053	n. def.	n. def.	n. def.	n. def.	0.0130664	0.00469111	0.859169	0	0.34387	0	n. def.	0.0130664	0.830194	3	3	3	2	1	0	9	3	0.131171	-0.241412	0.317728	0.428373	#DIV/0!	0.273888	#DIV/0!	#DIV/0!	0.00469112	-0.859169
Q49B96	Cytochrome c oxidase assembly protein COX19	COX19	1	-2.02817	-2.1171	-1.69979	-1.86812	-1.74824	-2.02083	-1.06977	-1.77534	-1.09451	-2.35987	-2.71444	-2.74212	n. def.	n. def.	n. def.	n. def.	n. def.	n. def.	0.00379316	0.0205241	0.657122	0	n. def.	0	n. def.	0.00379316	0.891937	3	3	3	3	0	0	9	3	0.666945	0.069294	0.0736787	0.635151	#DIV/0!	#DIV/0!	#DIV/0!	#DIV/0!	0.0205241	-0.657122
Q92544	Transmembrane 9 superfamily member 4	TM9SF4	8	1.48817	1.36074	1.43881	1.70666	1.69071	1.65475	1.69103	1.59722	1.22963	1.69989	1.5717	1.56367	1.58507	1.34403	1.72769	2.15417	1.44184	2.25542	0.177907	0.0339861	-0.182515	0.30836	0.131779	0.202781	-0.444519	0.177907	-0.165085	3	3	3	3	3	3	9	9	0.00315679	0.254801	0.626123	0.0767183	0.646969	-0.0594933	0.26223	0.338722	0.033986	0.182515
Q99459	Cell division cycle 5-like protein	CDC5L	16	2.54262	2.39689	2.35495	2.603	2.95701	2.66596	2.65984	2.85047	2.63416	2.19111	2.51269	2.13329	1.89785	2.67397	2.3738	2.27275	1.67791	2.4441	0.00576463	0.309221	0.152454	0.164141	0.426785	0.0735363	0.583242	0.00576463	0.387494	3	3	3	3	3	3	9	9	0.065015	0.310506	0.0332152	0.28334	0.89401	0.036176	0.601549	-0.147448	0.30922	-0.152455
Q9HDC5	Junctophilin-1	JPH1	1	-2.42553	-2.68647	-3.05123	n. def.	n. def.	-2.97647	n. def.	n. def.	n. def.	-2.2155	-1.84234	-2.16803	-2.66436	-1.16685	-1.1431	-1.88516	n. def.	-1.25099	0.00829361	0.0403773	-0.645785	0	-1.31836	0	n. def.	0.00829361	-0.992882	3	1	0	3	3	2	4	8	#DIV/0!	-0.255391	#DIV/0!	#DIV/0!	0.464674	0.417188	0.168477	0.507216	0.0403773	0.645785
Q13015	Protein AF1q	MLLT11	2	-4.0761	-4.24923	-4.15436	-4.62352	-3.35642	-3.66274	n. def.	-4.50527	-4.08838	-1.77776	-1.6588	-1.64136	-1.06646	-1.30249	-1.19566	-1.67155	-1.1172	-1.27418	8.65106e-11	3.03802e-06	-2.46726	0.00225863	-2.69269	0.00154113	-2.94252	8.65106e-11	-2.67779	3	3	2	3	3	3	8	9	0.508728	0.279006	0.475372	-0.13693	0.00332124	0.504434	0.118122	0.33833	3.03807e-06	2.46726
Q15427	Splicing factor 3B subunit 4	SF3B4	4	1.27973	1.25689	1.25988	1.55594	1.4077	1.53986	1.33285	1.4358	1.75096	0.872202	1.6612	0.990726	1.17897	1.89787	1.9224	1.7552	1.38015	1.88911	0.591539	0.730516	0.0907911	0.542152	-0.165245	0.442269	-0.16828	0.591539	-0.0809114	3	3	3	3	3	3	9	9	0.00770156	0.235669	0.128245	0.241039	0.228448	0.491705	0.158629	0.50011	0.730516	-0.0907909
Q86Y97	Histone-lysine N-methyltransferase KMT5C	KMT5C	1	-3.01605	-3.46157	-3.31275	-3.36506	-2.7611	-3.00481	-2.93082	-2.82479	-3.0487	-4.0957	-4.03604	-3.9647	-3.38674	-3.21198	-3.22928	-3.15655	-3.67198	-3.34017	0.00542296	0.00486815	0.768684	0.275336	0.232345	0.0502619	0.454795	0.00542296	0.485275	3	3	3	3	3	3	9	9	0.372158	0.219804	0.0875908	0.328689	0.000356742	0.756142	0.014469	0.642578	0.00486818	-0.768684
P62191	26S proteasome regulatory subunit 4	PSMC1	21	3.71734	3.59512	3.67091	3.57495	3.41623	3.40722	3.79073	3.81939	3.70216	3.52658	3.6465	3.68477	4.09823	3.93997	3.92619	4.21921	4.39134	4.15665	0.00919524	0.520696	0.0418358	0.00253731	-0.522003	0.00349336	-0.484978	0.00919524	-0.321715	3	3	3	3	3	3	9	9	0.0401006	-0.19499	0.0940349	0.109636	0.00718827	0.368849	0.00168766	0.636449	0.520697	-0.0418357
Q6ZSR9	Uncharacterized protein FLJ45252		1	-2.64471	-2.60043	n. def.	-2.38867	-2.4127	n. def.	-3.10087	-2.96075	-2.68406	-2.77012	-3.47955	-3.04837	-3.35765	n. def.	-3.12675	-3.61575	n. def.	-2.62406	0.0190475	0.172065	0.476775	0.0184988	0.841517	0.645711	0.204678	0.0190475	0.461437	2	2	3	3	2	2	7	7	0.0126458	0.221888	0.162848	-0.292657	0.645061	-0.142855	0.966842	-0.0205602	0.172065	-0.476775
Q8NI60	Atypical kinase COQ8A, mitochondrial	COQ8A	1	-2.934	-3.00032	-3.79033	n. def.	-2.76514	n. def.	n. def.	n. def.	n. def.	-2.57143	-2.07342	-2.35025	-2.16918	-2.17686	-1.99004	-2.68784	-2.68859	-2.26686	0.0019696	0.0428033	-0.909849	0	-0.653114	0	n. def.	0.0019696	-0.79195	3	1	0	3	3	3	4	9	#DIV/0!	0.476407	#DIV/0!	#DIV/0!	0.232987	0.219671	0.343342	-0.216063	0.0428033	0.909849
Q9Y5P6	Mannose-1-phosphate guanyltransferase beta	GMPPB	5	-1.05558	-0.577784	-0.314653	-0.869181	n. def.	-3.09318	-0.0392189	-0.350819	-0.0355759	-0.282139	-0.213743	-0.517351	-0.0364437	0.195827	0.218731	0.307751	0.344976	0.239359	0.0326528	0.25644	-0.311595	0.0860151	-2.10722	0.0157191	-0.439233	0.0326528	-0.820551	3	2	3	3	3	3	8	9	0.22528	-1.33184	0.102702	0.507468	0.0195296	0.463783	0.00281409	0.635106	0.25644	0.311595
P60174	Triosephosphate isomerase	TPI1	19	6.63222	6.46021	6.65024	6.51424	6.37313	6.54823	6.69501	6.73873	6.66756	6.10841	6.186	6.10331	6.68199	6.69552	6.72142	6.70824	6.81996	6.77123	0.628737	0.00248262	0.448317	0.0157088	-0.221111	0.160644	-0.0660413	0.628737	0.0537215	3	3	3	3	3	3	9	9	0.274385	-0.102357	0.135223	0.119545	4.11536e-05	0.56707	0.000111998	0.633903	0.00248263	-0.448316
Q6IN85	Serine/threonine-protein phosphatase 4 regulatory subunit 3A	PPP4R3A	5	-0.612108	-0.44169	-0.471285	-0.323883	-1.12959	-0.962853	-0.55587	-0.810049	-1.40003	-0.775276	-1.25114	-0.956793	-0.389042	-0.533937	-0.210308	-0.297161	-0.621801	-0.168665	0.340731	0.0305646	0.486043	0.178952	-0.427678	0.120256	-0.559441	0.340731	-0.167025	3	3	3	3	3	3	9	9	0.302291	-0.29708	0.180786	-0.413622	0.0210893	0.616641	0.0308735	0.631862	0.0305647	-0.486043
Q10589	Bone marrow stromal antigen 2	BST2	3	1.7235	1.82248	1.65876	1.59789	1.27244	1.03184	1.12491	1.30064	1.20755	-0.88718	-0.248848	-0.724733	-0.149782	0.0611363	-0.0865002	0.0679779	-0.0463543	0.0103798	8.30914e-09	0.000282513	2.35517	0.00149831	1.35911	3.81871e-05	1.20036	8.30914e-09	1.63821	3	3	3	3	3	3	9	9	0.0638232	-0.434191	0.00166713	-0.523883	0.0493684	0.561872	0.0314879	0.630922	0.000282513	-2.35517
[truncated: 3,552 more rows]

## Sheet: Table S2_PC3-DR_Con vs PC3_Con 
Accession	Protein Names	Gene Names	p-value PC3-DR_Con PC3_Con	Log2 fold change PC3-DR_Con PC3 vs Con
Q9H9T3	Elongator complex protein 3	ELP3	0.0198864	-3.2738
P10915	Hyaluronan and proteoglycan link protein 1	HAPLN1	0.000143238	-1.69757
Q13424	Alpha-1-syntrophin	SNTA1	0.0489783	-2.71585
Q9H3K2	Growth hormone-inducible transmembrane protein	GHITM	0.00267554	-1.0657
[truncated: 612 more rows]

## Sheet: Table S3_PC3 (TIP1 vs Con)
Accession	Protein Names	Gene Names	p-value PC3 TIP1 vs PC3 Con	Log2 fold change PC3 TIP1 vs PC3 Con
[truncated: 153 more rows]

[truncated: 3 more sheets: Table S4_PC3 (TIP2 vs Con), Table S5_PC3-DR (TIP1 vs Con), Table S6_PC3-DR (TIP2 vs Con)]
