# Supplementary material for: Salvage Chemotherapy with Cisplatin, Ifosfamide, and Paclitaxel in Aggressive Variant of Metastatic Castration-Resistant Prostate Cancer
Source: Int J Mol Sci. 2022 Nov 29;23(23):14948. doi: 10.3390/ijms232314948 (PMC9738104; doi:10.3390/ijms232314948)
Supplement: Supplementary file 1 [file ijms-23-14948-s001.zip › Supplementary file S3.xlsx]

## Sheet: Table S7_PC3-DR vs PC3 (rank)
Protein rank-based (fold change-based) analysis. Functional enrichments: Biological process (Gene Ontology). Untreated PC3-DR cells vs PC3 cells
#term ID	term description	genes mapped	enrichment score	direction	false discovery rate	method	matching proteins in your input (IDs)	matching proteins in your input (labels)
GO:0006364	rRNA processing	25	2.59749	bottom	0.0071	ks	9606.ENSP00000202816,9606.ENSP00000244230,9606.ENSP00000254803,9606.ENSP00000263239,9606.ENSP00000296792,9606.ENSP00000308332,9606.ENSP00000314193,9606.ENSP00000323858,9606.ENSP00000326981,9606.ENSP00000350698,9606.ENSP00000353246,9606.ENSP00000355471,9606.ENSP00000359688,9606.ENSP00000362105,9606.ENSP00000363642,9606.ENSP00000371169,9606.ENSP00000384302,9606.ENSP00000405068,9606.ENSP00000418221,…	ESF1,MPHOSPH10,UTP3,DDX18,UTP15,UTP23,WDR75,DDX54,IMP3,DDX47,MAK16,TFB2M,RPF1,UTP11L,BMS1,RCL1,WDR43,NOP14,RPL7L1,CDKN2A,DIEXF,WDR74,BOP1,EMG1,DDX27
Protein rank-based (fold change-based) analysis. Functional enrichments: Local network cluster (STRING). Untreated PC3-DR cells vs PC3 cells
#term ID	term description	genes mapped	enrichment score	direction	false discovery rate	method	matching proteins in your input (IDs)	matching proteins in your input (labels)
CL:750	preribosome, and Ribosome biogenesis	29	2.71087	bottom	6.95e-05	ks	9606.ENSP00000202816,9606.ENSP00000244230,9606.ENSP00000253107,9606.ENSP00000254803,9606.ENSP00000260443,9606.ENSP00000263239,9606.ENSP00000296792,9606.ENSP00000308332,9606.ENSP00000314193,9606.ENSP00000317992,9606.ENSP00000323858,9606.ENSP00000326981,9606.ENSP00000348596,9606.ENSP00000350698,9606.ENSP00000353246,9606.ENSP00000359688,9606.ENSP00000362105,9606.ENSP00000363642,9606.ENSP00000371169,…	ESF1,MPHOSPH10,PPAN,UTP3,RSL24D1,DDX18,UTP15,UTP23,WDR75,NOC2L,DDX54,IMP3,SDAD1,DDX47,MAK16,RPF1,UTP11L,BMS1,RCL1,KIAA0020,WDR43,GNL3,NOP14,DIEXF,WDR74,RBM19,BOP1,EMG1,DDX27
CL:739	mixed, incl. preribosome, and Ribosome biogenesis	31	2.52301	bottom	7.08e-05	ks	9606.ENSP00000202816,9606.ENSP00000244230,9606.ENSP00000253107,9606.ENSP00000254803,9606.ENSP00000260443,9606.ENSP00000263239,9606.ENSP00000264670,9606.ENSP00000296792,9606.ENSP00000308332,9606.ENSP00000314193,9606.ENSP00000317992,9606.ENSP00000323858,9606.ENSP00000326981,9606.ENSP00000348596,9606.ENSP00000350698,9606.ENSP00000353246,9606.ENSP00000359688,9606.ENSP00000362105,9606.ENSP00000363642,…	ESF1,MPHOSPH10,PPAN,UTP3,RSL24D1,DDX18,NSUN2,UTP15,UTP23,WDR75,NOC2L,DDX54,IMP3,SDAD1,DDX47,MAK16,RPF1,UTP11L,BMS1,RCL1,KIAA0020,WDR43,GNL3,NOP14,RPL7L1,DIEXF,WDR74,RBM19,BOP1,EMG1,DDX27
CL:741	preribosome, and Ribosome biogenesis	30	2.53391	bottom	7.08e-05	ks	9606.ENSP00000202816,9606.ENSP00000244230,9606.ENSP00000253107,9606.ENSP00000254803,9606.ENSP00000260443,9606.ENSP00000263239,9606.ENSP00000264670,9606.ENSP00000296792,9606.ENSP00000308332,9606.ENSP00000314193,9606.ENSP00000317992,9606.ENSP00000323858,9606.ENSP00000326981,9606.ENSP00000348596,9606.ENSP00000350698,9606.ENSP00000353246,9606.ENSP00000359688,9606.ENSP00000362105,9606.ENSP00000363642,…	ESF1,MPHOSPH10,PPAN,UTP3,RSL24D1,DDX18,NSUN2,UTP15,UTP23,WDR75,NOC2L,DDX54,IMP3,SDAD1,DDX47,MAK16,RPF1,UTP11L,BMS1,RCL1,KIAA0020,WDR43,GNL3,NOP14,DIEXF,WDR74,RBM19,BOP1,EMG1,DDX27
CL:751	preribosome, and Ribosome biogenesis	27	2.72085	bottom	7.08e-05	ks	9606.ENSP00000202816,9606.ENSP00000244230,9606.ENSP00000253107,9606.ENSP00000254803,9606.ENSP00000260443,9606.ENSP00000263239,9606.ENSP00000296792,9606.ENSP00000308332,9606.ENSP00000314193,9606.ENSP00000317992,9606.ENSP00000326981,9606.ENSP00000348596,9606.ENSP00000350698,9606.ENSP00000353246,9606.ENSP00000359688,9606.ENSP00000362105,9606.ENSP00000363642,9606.ENSP00000371169,9606.ENSP00000380982,…	ESF1,MPHOSPH10,PPAN,UTP3,RSL24D1,DDX18,UTP15,UTP23,WDR75,NOC2L,IMP3,SDAD1,DDX47,MAK16,RPF1,UTP11L,BMS1,RCL1,KIAA0020,WDR43,GNL3,NOP14,DIEXF,WDR74,BOP1,EMG1,DDX27
CL:736	ribosome biogenesis, and Helicase associated domain (HA2) Add an annotation	32	2.40113	bottom	0.00011	ks	9606.ENSP00000202816,9606.ENSP00000238256,9606.ENSP00000244230,9606.ENSP00000253107,9606.ENSP00000254803,9606.ENSP00000260443,9606.ENSP00000263239,9606.ENSP00000264670,9606.ENSP00000296792,9606.ENSP00000308332,9606.ENSP00000314193,9606.ENSP00000317992,9606.ENSP00000323858,9606.ENSP00000326981,9606.ENSP00000348596,9606.ENSP00000350698,9606.ENSP00000353246,9606.ENSP00000359688,9606.ENSP00000362105,…	ESF1,FKBP15,MPHOSPH10,PPAN,UTP3,RSL24D1,DDX18,NSUN2,UTP15,UTP23,WDR75,NOC2L,DDX54,IMP3,SDAD1,DDX47,MAK16,RPF1,UTP11L,BMS1,RCL1,KIAA0020,WDR43,GNL3,NOP14,RPL7L1,DIEXF,WDR74,RBM19,BOP1,EMG1,DDX27

## Sheet: Table S8_PC3-DR vs PC3
Functional enrichments: Biological process (Gene Ontology). Untreated PC3-DR cells vs PC3 cells
#term ID	term description	observed gene count	background gene count	strength	false discovery rate	matching proteins in your network (IDs)	matching proteins in your network (labels)
GO:0001731	formation of translation preinitiation complex	4	8	1.2	0.0376	9606.ENSP00000251636,9606.ENSP00000271764,9606.ENSP00000280557,9606.ENSP00000360365	DHX29,EIF2D,DENR,MCTS1
GO:0032790	ribosome disassembly	4	8	1.2	0.0376	9606.ENSP00000263629,9606.ENSP00000271764,9606.ENSP00000280557,9606.ENSP00000360365	MTIF2,EIF2D,DENR,MCTS1
GO:0036109	alpha-linolenic acid metabolic process	5	13	1.09	0.0202	9606.ENSP00000217455,9606.ENSP00000218104,9606.ENSP00000333664,9606.ENSP00000359956,9606.ENSP00000422607	ACOT8,ABCD1,ACAA1,ELOVL5,ACSL1
GO:0000479	endonucleolytic cleavage of tricistronic rRNA transcript (SSU-rRNA, 5.8S rRNA, LSU-rRNA)	5	15	1.03	0.032	9606.ENSP00000308332,9606.ENSP00000363642,9606.ENSP00000371169,9606.ENSP00000405068,9606.ENSP00000455106	UTP23,BMS1,RCL1,NOP14,BOP1
GO:0043217	myelin maintenance	5	16	1	0.0376	9606.ENSP00000218104,9606.ENSP00000315130,9606.ENSP00000316476,9606.ENSP00000343158,9606.ENSP00000404854	ABCD1,CLU,DEGS1,EPB41L3,NDRG1
GO:0090201	negative regulation of release of cytochrome c from mitochondria	6	22	0.94	0.0206	9606.ENSP00000217958,9606.ENSP00000225174,9606.ENSP00000315130,9606.ENSP00000354681,9606.ENSP00000357283,9606.ENSP00000457243	PSMD10,PPIF,CLU,OPA1,LMNA,NOL3
GO:0031112	positive regulation of microtubule polymerization or depolymerization	8	35	0.86	0.0068	9606.ENSP00000246747,9606.ENSP00000296755,9606.ENSP00000317272,9606.ENSP00000354791,9606.ENSP00000364801,9606.ENSP00000368982,9606.ENSP00000395535,9606.ENSP00000479322	ARL2,MAP1B,MET,DCTN1,HSPA1B,KATNB1,MECP2,CLIP1
GO:0031116	positive regulation of microtubule polymerization	7	31	0.86	0.0171	9606.ENSP00000246747,9606.ENSP00000296755,9606.ENSP00000317272,9606.ENSP00000354791,9606.ENSP00000364801,9606.ENSP00000395535,9606.ENSP00000479322	ARL2,MAP1B,MET,DCTN1,HSPA1B,MECP2,CLIP1
GO:0006418	tRNA aminoacylation for protein translation	10	46	0.84	0.0014	9606.ENSP00000234677,9606.ENSP00000261772,9606.ENSP00000343885,9606.ENSP00000347495,9606.ENSP00000362576,9606.ENSP00000369897,9606.ENSP00000373918,9606.ENSP00000377954,9606.ENSP00000387710,9606.ENSP00000395196	SARS,AARS,PPA2,WARS,YARS,CARS,GARS,LARS,TARS,EARS2
GO:0009161	ribonucleoside monophosphate metabolic process	10	50	0.8	0.0024	9606.ENSP00000232607,9606.ENSP00000236959,9606.ENSP00000257770,9606.ENSP00000298556,9606.ENSP00000330032,9606.ENSP00000339479,9606.ENSP00000345096,9606.ENSP00000345731,9606.ENSP00000360939,9606.ENSP00000454038	UMPS,ATIC,NT5E,HPRT1,UPP1,NT5C2,IMPDH1,DLG1,CMPK1,GMPR2
GO:0006695	cholesterol biosynthetic process	8	41	0.79	0.0144	9606.ENSP00000003100,9606.ENSP00000285093,9606.ENSP00000339883,9606.ENSP00000357452,9606.ENSP00000359297,9606.ENSP00000380837,9606.ENSP00000410769,9606.ENSP00000417052	CYP51A1,ACAA2,LBR,PMVK,NSDHL,LSS,CNBP,EBP
GO:0009167	purine ribonucleoside monophosphate metabolic process	7	36	0.79	0.0332	9606.ENSP00000236959,9606.ENSP00000257770,9606.ENSP00000298556,9606.ENSP00000339479,9606.ENSP00000345096,9606.ENSP00000345731,9606.ENSP00000454038	ATIC,NT5E,HPRT1,NT5C2,IMPDH1,DLG1,GMPR2
GO:0009124	nucleoside monophosphate biosynthetic process	8	43	0.77	0.0184	9606.ENSP00000232607,9606.ENSP00000236959,9606.ENSP00000298556,9606.ENSP00000301634,9606.ENSP00000330032,9606.ENSP00000345096,9606.ENSP00000360939,9606.ENSP00000370376	UMPS,ATIC,HPRT1,TK1,UPP1,IMPDH1,CMPK1,DUT
GO:0009123	nucleoside monophosphate metabolic process	13	72	0.76	0.00048	9606.ENSP00000230431,9606.ENSP00000232607,9606.ENSP00000236959,9606.ENSP00000257770,9606.ENSP00000298556,9606.ENSP00000301634,9606.ENSP00000330032,9606.ENSP00000339479,9606.ENSP00000345096,9606.ENSP00000345731,9606.ENSP00000360939,9606.ENSP00000370376,9606.ENSP00000454038	DNPH1,UMPS,ATIC,NT5E,HPRT1,TK1,UPP1,NT5C2,IMPDH1,DLG1,CMPK1,DUT,GMPR2
GO:0042273	ribosomal large subunit biogenesis	11	72	0.69	0.0071	9606.ENSP00000253107,9606.ENSP00000260443,9606.ENSP00000263239,9606.ENSP00000299192,9606.ENSP00000317992,9606.ENSP00000348596,9606.ENSP00000353246,9606.ENSP00000359688,9606.ENSP00000418221,9606.ENSP00000432119,9606.ENSP00000455106	PPAN,RSL24D1,DDX18,HEATR3,NOC2L,SDAD1,MAK16,RPF1,RPL7L1,WDR74,BOP1
GO:0046128	purine ribonucleoside metabolic process	9	58	0.69	0.0227	9606.ENSP00000257770,9606.ENSP00000298556,9606.ENSP00000339479,9606.ENSP00000345096,9606.ENSP00000345731,9606.ENSP00000354532,9606.ENSP00000354681,9606.ENSP00000420617,9606.ENSP00000454038	NT5E,HPRT1,NT5C2,IMPDH1,DLG1,PNP,OPA1,MFN1,GMPR2
GO:0031648	protein destabilization	8	52	0.69	0.0454	9606.ENSP00000085068,9606.ENSP00000259512,9606.ENSP00000299138,9606.ENSP00000347184,9606.ENSP00000362680,9606.ENSP00000362924,9606.ENSP00000418915,9606.ENSP00000419005	ISOC2,DERL1,VPS35,HTT,SRC,GSN,CDKN2A,DIEXF
GO:0010823	negative regulation of mitochondrion organization	9	62	0.67	0.0332	9606.ENSP00000217958,9606.ENSP00000225174,9606.ENSP00000251047,9606.ENSP00000285093,9606.ENSP00000315130,9606.ENSP00000354681,9606.ENSP00000357283,9606.ENSP00000360671,9606.ENSP00000457243	PSMD10,PPIF,LMAN1,ACAA2,CLU,OPA1,LMNA,SLC25A5,NOL3
GO:0009119	ribonucleoside metabolic process	10	72	0.65	0.0228	9606.ENSP00000257770,9606.ENSP00000298556,9606.ENSP00000330032,9606.ENSP00000339479,9606.ENSP00000345096,9606.ENSP00000345731,9606.ENSP00000354532,9606.ENSP00000354681,9606.ENSP00000420617,9606.ENSP00000454038	NT5E,HPRT1,UPP1,NT5C2,IMPDH1,DLG1,PNP,OPA1,MFN1,GMPR2
GO:0009116	nucleoside metabolic process	14	104	0.63	0.0027	9606.ENSP00000230431,9606.ENSP00000232607,9606.ENSP00000236959,9606.ENSP00000257770,9606.ENSP00000298556,9606.ENSP00000301634,9606.ENSP00000330032,9606.ENSP00000339479,9606.ENSP00000345096,9606.ENSP00000345731,9606.ENSP00000354532,9606.ENSP00000354681,9606.ENSP00000420617,9606.ENSP00000454038	DNPH1,UMPS,ATIC,NT5E,HPRT1,TK1,UPP1,NT5C2,IMPDH1,DLG1,PNP,OPA1,MFN1,GMPR2
GO:0044409	entry into host	13	103	0.6	0.0085	9606.ENSP00000261023,9606.ENSP00000261667,9606.ENSP00000263864,9606.ENSP00000296585,9606.ENSP00000300060,9606.ENSP00000317272,9606.ENSP00000339191,9606.ENSP00000353731,9606.ENSP00000356030,9606.ENSP00000356056,9606.ENSP00000360798,9606.ENSP00000362680,9606.ENSP00000364801	ITGAV,KPNA3,VAMP8,ITGA2,ANPEP,MET,CAV1,DPP4,CD55,DYNLT1,EPS15,SRC,HSPA1B
GO:0007009	plasma membrane organization	12	95	0.6	0.014	9606.ENSP00000218104,9606.ENSP00000262613,9606.ENSP00000263277,9606.ENSP00000315130,9606.ENSP00000316476,9606.ENSP00000324205,9606.ENSP00000339191,9606.ENSP00000343158,9606.ENSP00000345494,9606.ENSP00000353590,9606.ENSP00000376024,9606.ENSP00000404854	ABCD1,SLC9A3R1,EHD2,CLU,DEGS1,CHMP4A,CAV1,EPB41L3,PLSCR1,MYH10,SNX9,NDRG1
GO:0090502	RNA phosphodiester bond hydrolysis, endonucleolytic	10	81	0.59	0.0454	9606.ENSP00000216714,9606.ENSP00000276590,9606.ENSP00000308332,9606.ENSP00000320503,9606.ENSP00000363642,9606.ENSP00000371169,9606.ENSP00000385787,9606.ENSP00000405068,9606.ENSP00000426455,9606.ENSP00000455106	APEX1,LACTB2,UTP23,EDC3,BMS1,RCL1,POP1,NOP14,RNASET2,BOP1
GO:0006364	rRNA processing	25	212	0.57	2.87e-05	9606.ENSP00000202816,9606.ENSP00000244230,9606.ENSP00000254803,9606.ENSP00000263239,9606.ENSP00000296792,9606.ENSP00000308332,9606.ENSP00000314193,9606.ENSP00000323858,9606.ENSP00000326981,9606.ENSP00000350698,9606.ENSP00000353246,9606.ENSP00000355471,9606.ENSP00000359688,9606.ENSP00000362105,9606.ENSP00000363642,9606.ENSP00000371169,9606.ENSP00000384302,9606.ENSP00000405068,9606.ENSP00000418221,…	ESF1,MPHOSPH10,UTP3,DDX18,UTP15,UTP23,WDR75,DDX54,IMP3,DDX47,MAK16,TFB2M,RPF1,UTP11L,BMS1,RCL1,WDR43,NOP14,RPL7L1,CDKN2A,DIEXF,WDR74,BOP1,EMG1,DDX27
GO:0046718	viral entry into host cell	11	95	0.57	0.0396	9606.ENSP00000261023,9606.ENSP00000261667,9606.ENSP00000263864,9606.ENSP00000296585,9606.ENSP00000300060,9606.ENSP00000339191,9606.ENSP00000353731,9606.ENSP00000356030,9606.ENSP00000356056,9606.ENSP00000360798,9606.ENSP00000364801	ITGAV,KPNA3,VAMP8,ITGA2,ANPEP,CAV1,DPP4,CD55,DYNLT1,EPS15,HSPA1B
GO:0042254	ribosome biogenesis	33	292	0.56	1.43e-06	9606.ENSP00000202816,9606.ENSP00000244230,9606.ENSP00000251636,9606.ENSP00000253107,9606.ENSP00000254803,9606.ENSP00000260443,9606.ENSP00000263239,9606.ENSP00000287025,9606.ENSP00000296792,9606.ENSP00000299192,9606.ENSP00000307900,9606.ENSP00000308332,9606.ENSP00000314193,9606.ENSP00000317992,9606.ENSP00000323858,9606.ENSP00000326981,9606.ENSP00000348596,9606.ENSP00000350698,9606.ENSP00000353246,…	ESF1,MPHOSPH10,DHX29,PPAN,UTP3,RSL24D1,DDX18,MTERF3,UTP15,HEATR3,GLUL,UTP23,WDR75,NOC2L,DDX54,IMP3,SDAD1,DDX47,MAK16,TFB2M,RPF1,UTP11L,BMS1,RCL1,WDR43,NOP14,RPL7L1,CDKN2A,DIEXF,WDR74,BOP1,EMG1,DDX27
GO:1902652	secondary alcohol metabolic process	13	132	0.5	0.0488	9606.ENSP00000003100,9606.ENSP00000260270,9606.ENSP00000285093,9606.ENSP00000339883,9606.ENSP00000340409,9606.ENSP00000356591,9606.ENSP00000357452,9606.ENSP00000359297,9606.ENSP00000370223,9606.ENSP00000378400,9606.ENSP00000380837,9606.ENSP00000410769,9606.ENSP00000417052	CYP51A1,FDX1,ACAA2,LBR,SMPD1,SOAT1,PMVK,NSDHL,IDH3B,LIMA1,LSS,CNBP,EBP
GO:0022613	ribonucleoprotein complex biogenesis	41	423	0.49	1.14e-06	9606.ENSP00000202816,9606.ENSP00000235090,9606.ENSP00000240316,9606.ENSP00000244230,9606.ENSP00000251636,9606.ENSP00000253107,9606.ENSP00000254803,9606.ENSP00000260443,9606.ENSP00000263239,9606.ENSP00000271764,9606.ENSP00000280557,9606.ENSP00000287025,9606.ENSP00000296792,9606.ENSP00000299192,9606.ENSP00000304903,9606.ENSP00000307900,9606.ENSP00000308332,9606.ENSP00000314193,9606.ENSP00000317992,…	ESF1,WDR77,COIL,MPHOSPH10,DHX29,PPAN,UTP3,RSL24D1,DDX18,EIF2D,DENR,MTERF3,UTP15,HEATR3,CD2BP2,GLUL,UTP23,WDR75,NOC2L,PRMT5,DDX54,IMP3,SDAD1,DDX47,MAK16,TFB2M,RPF1,MCTS1,UTP11L,BMS1,RCL1,WDR43,NOP14,RPL7L1,CDKN2A,DIEXF,WDR74,BOP1,NOL3,EMG1,DDX27
GO:0022900	electron transport chain	17	174	0.49	0.0113	9606.ENSP00000260270,9606.ENSP00000262507,9606.ENSP00000264932,9606.ENSP00000270792,9606.ENSP00000296412,9606.ENSP00000296597,9606.ENSP00000316476,9606.ENSP00000341625,9606.ENSP00000356953,9606.ENSP00000358417,9606.ENSP00000362060,9606.ENSP00000370223,9606.ENSP00000377914,9606.ENSP00000384999,9606.ENSP00000395535,9606.ENSP00000398803,9606.ENSP00000480439	FDX1,COQ9,SDHA,SH3BGRL3,ADH5,NDUFAF2,DEGS1,CYB5A,SDHC,PHGDH,NDUFS5,IDH3B,CIAPIN1,P4HA2,MECP2,TSTA3,DHRS3
GO:0042119	neutrophil activation	45	497	0.46	1.19e-06	9606.ENSP00000207549,9606.ENSP00000216962,9606.ENSP00000228740,9606.ENSP00000242786,9606.ENSP00000252593,9606.ENSP00000260118,9606.ENSP00000260818,9606.ENSP00000261023,9606.ENSP00000262640,9606.ENSP00000263864,9606.ENSP00000273550,9606.ENSP00000280357,9606.ENSP00000283415,9606.ENSP00000286713,9606.ENSP00000296370,9606.ENSP00000300060,9606.ENSP00000314733,9606.ENSP00000316476,9606.ENSP00000327694,…	UNC13D,PYGB,LTA4H,CD97,BST2,GGH,DNAJC13,ITGAV,VAMP7,VAMP8,FTH1,IL18,LPCAT1,STOM,S100P,ANPEP,TOLLIP,DEGS1,AP2A2,ACAA1,OSTF1,IMPDH1,VAPA,RAB5B,PNP,CD55,DYNLT1,PLAU,GSN,UBR4,HSPA1B,HLA-C,COMMD3,TXNDC5,DSP,PRCP,CD59,MGST1,CD44,HLA-B,RNASET2,HMHA1,HMOX2,RAB18,SERPINB6
GO:0043312	neutrophil degranulation	44	484	0.46	1.43e-06	9606.ENSP00000207549,9606.ENSP00000216962,9606.ENSP00000228740,9606.ENSP00000242786,9606.ENSP00000252593,9606.ENSP00000260118,9606.ENSP00000260818,9606.ENSP00000261023,9606.ENSP00000262640,9606.ENSP00000263864,9606.ENSP00000273550,9606.ENSP00000283415,9606.ENSP00000286713,9606.ENSP00000296370,9606.ENSP00000300060,9606.ENSP00000314733,9606.ENSP00000316476,9606.ENSP00000327694,9606.ENSP00000333664,…	UNC13D,PYGB,LTA4H,CD97,BST2,GGH,DNAJC13,ITGAV,VAMP7,VAMP8,FTH1,LPCAT1,STOM,S100P,ANPEP,TOLLIP,DEGS1,AP2A2,ACAA1,OSTF1,IMPDH1,VAPA,RAB5B,PNP,CD55,DYNLT1,PLAU,GSN,UBR4,HSPA1B,HLA-C,COMMD3,TXNDC5,DSP,PRCP,CD59,MGST1,CD44,HLA-B,RNASET2,HMHA1,HMOX2,RAB18,SERPINB6
GO:0043299	leukocyte degranulation	45	506	0.45	1.56e-06	9606.ENSP00000207549,9606.ENSP00000216962,9606.ENSP00000228740,9606.ENSP00000242786,9606.ENSP00000252593,9606.ENSP00000260118,9606.ENSP00000260818,9606.ENSP00000261023,9606.ENSP00000262640,9606.ENSP00000263864,9606.ENSP00000273550,9606.ENSP00000283415,9606.ENSP00000286713,9606.ENSP00000296370,9606.ENSP00000300060,9606.ENSP00000314733,9606.ENSP00000316476,9606.ENSP00000327694,9606.ENSP00000333664,…	UNC13D,PYGB,LTA4H,CD97,BST2,GGH,DNAJC13,ITGAV,VAMP7,VAMP8,FTH1,LPCAT1,STOM,S100P,ANPEP,TOLLIP,DEGS1,AP2A2,ACAA1,OSTF1,IMPDH1,VAPA,RAB5B,PNP,CD55,DYNLT1,S100A13,PLAU,GSN,UBR4,HSPA1B,HLA-C,COMMD3,TXNDC5,DSP,PRCP,CD59,MGST1,CD44,HLA-B,RNASET2,HMHA1,HMOX2,RAB18,SERPINB6
GO:0034660	ncRNA metabolic process	41	467	0.45	6.66e-06	9606.ENSP00000202816,9606.ENSP00000234677,9606.ENSP00000244230,9606.ENSP00000250237,9606.ENSP00000254803,9606.ENSP00000256398,9606.ENSP00000261772,9606.ENSP00000263239,9606.ENSP00000264670,9606.ENSP00000296792,9606.ENSP00000308332,9606.ENSP00000314193,9606.ENSP00000323858,9606.ENSP00000326981,9606.ENSP00000343885,9606.ENSP00000347495,9606.ENSP00000350698,9606.ENSP00000353246,9606.ENSP00000355471,…	ESF1,SARS,MPHOSPH10,QTRT1,UTP3,ELP3,AARS,DDX18,NSUN2,UTP15,UTP23,WDR75,DDX54,IMP3,PPA2,WARS,DDX47,MAK16,TFB2M,RPF1,TP53RK,UTP11L,YARS,BMS1,CARS,RCL1,GARS,LARS,WDR43,INTS1,POP1,TARS,EARS2,NOP14,RPL7L1,CDKN2A,DIEXF,WDR74,BOP1,EMG1,DDX27
GO:0009259	ribonucleotide metabolic process	28	318	0.45	0.00078	9606.ENSP00000217455,9606.ENSP00000218104,9606.ENSP00000232607,9606.ENSP00000236959,9606.ENSP00000257770,9606.ENSP00000298556,9606.ENSP00000330032,9606.ENSP00000339479,9606.ENSP00000345096,9606.ENSP00000345731,9606.ENSP00000345771,9606.ENSP00000350012,9606.ENSP00000354681,9606.ENSP00000356047,9606.ENSP00000356820,9606.ENSP00000357452,9606.ENSP00000359956,9606.ENSP00000360939,9606.ENSP00000361704,…	ACOT8,ABCD1,UMPS,ATIC,NT5E,HPRT1,UPP1,NT5C2,IMPDH1,DLG1,PFKM,ACSL3,OPA1,PFKFB2,MPC2,PMVK,ELOVL5,CMPK1,CTPS1,PGK1,HMGCL,PANK4,PPT1,ACSF2,MFN1,ACSL1,LDHA,GMPR2
GO:0019058	viral life cycle	18	202	0.45	0.0188	9606.ENSP00000251968,9606.ENSP00000254508,9606.ENSP00000261023,9606.ENSP00000261667,9606.ENSP00000263864,9606.ENSP00000290921,9606.ENSP00000296585,9606.ENSP00000300060,9606.ENSP00000324205,9606.ENSP00000339191,9606.ENSP00000345895,9606.ENSP00000353731,9606.ENSP00000356030,9606.ENSP00000356056,9606.ENSP00000360798,9606.ENSP00000364801,9606.ENSP00000383199,9606.ENSP00000438483	TSG101,NUP210,ITGAV,KPNA3,VAMP8,CTBP1,ITGA2,ANPEP,CHMP4A,CAV1,NUP50,DPP4,CD55,DYNLT1,EPS15,HSPA1B,NEDD4L,KPNA2
GO:0002444	myeloid leukocyte mediated immunity	45	516	0.44	2.16e-06	9606.ENSP00000207549,9606.ENSP00000216962,9606.ENSP00000228740,9606.ENSP00000242786,9606.ENSP00000252593,9606.ENSP00000260118,9606.ENSP00000260818,9606.ENSP00000261023,9606.ENSP00000262640,9606.ENSP00000263864,9606.ENSP00000273550,9606.ENSP00000283415,9606.ENSP00000286713,9606.ENSP00000296370,9606.ENSP00000300060,9606.ENSP00000314733,9606.ENSP00000316476,9606.ENSP00000327694,9606.ENSP00000333664,…	UNC13D,PYGB,LTA4H,CD97,BST2,GGH,DNAJC13,ITGAV,VAMP7,VAMP8,FTH1,LPCAT1,STOM,S100P,ANPEP,TOLLIP,DEGS1,AP2A2,ACAA1,OSTF1,IMPDH1,VAPA,RAB5B,PNP,CD55,DYNLT1,S100A13,PLAU,GSN,UBR4,HSPA1B,HLA-C,COMMD3,TXNDC5,DSP,PRCP,CD59,MGST1,CD44,HLA-B,RNASET2,HMHA1,HMOX2,RAB18,SERPINB6
GO:0002275	myeloid cell activation involved in immune response	45	522	0.44	2.9e-06	9606.ENSP00000207549,9606.ENSP00000216962,9606.ENSP00000228740,9606.ENSP00000242786,9606.ENSP00000252593,9606.ENSP00000260118,9606.ENSP00000260818,9606.ENSP00000261023,9606.ENSP00000262640,9606.ENSP00000263864,9606.ENSP00000273550,9606.ENSP00000283415,9606.ENSP00000286713,9606.ENSP00000296370,9606.ENSP00000300060,9606.ENSP00000314733,9606.ENSP00000316476,9606.ENSP00000327694,9606.ENSP00000333664,…	UNC13D,PYGB,LTA4H,CD97,BST2,GGH,DNAJC13,ITGAV,VAMP7,VAMP8,FTH1,LPCAT1,STOM,S100P,ANPEP,TOLLIP,DEGS1,AP2A2,ACAA1,OSTF1,IMPDH1,VAPA,RAB5B,PNP,CD55,DYNLT1,S100A13,PLAU,GSN,UBR4,HSPA1B,HLA-C,COMMD3,TXNDC5,DSP,PRCP,CD59,MGST1,CD44,HLA-B,RNASET2,HMHA1,HMOX2,RAB18,SERPINB6
GO:0034470	ncRNA processing	33	381	0.44	0.00018	9606.ENSP00000202816,9606.ENSP00000234677,9606.ENSP00000244230,9606.ENSP00000250237,9606.ENSP00000254803,9606.ENSP00000256398,9606.ENSP00000261772,9606.ENSP00000263239,9606.ENSP00000264670,9606.ENSP00000296792,9606.ENSP00000308332,9606.ENSP00000314193,9606.ENSP00000323858,9606.ENSP00000326981,9606.ENSP00000350698,9606.ENSP00000353246,9606.ENSP00000355471,9606.ENSP00000359688,9606.ENSP00000361186,…	ESF1,SARS,MPHOSPH10,QTRT1,UTP3,ELP3,AARS,DDX18,NSUN2,UTP15,UTP23,WDR75,DDX54,IMP3,DDX47,MAK16,TFB2M,RPF1,TP53RK,UTP11L,BMS1,RCL1,WDR43,INTS1,POP1,NOP14,RPL7L1,CDKN2A,DIEXF,WDR74,BOP1,EMG1,DDX27
GO:0048193	Golgi vesicle transport	31	359	0.44	0.00038	9606.ENSP00000218340,9606.ENSP00000251047,9606.ENSP00000260643,9606.ENSP00000262640,9606.ENSP00000263864,9606.ENSP00000270176,9606.ENSP00000281513,9606.ENSP00000299705,9606.ENSP00000299886,9606.ENSP00000306881,9606.ENSP00000342481,9606.ENSP00000345656,9606.ENSP00000347184,9606.ENSP00000349305,9606.ENSP00000354791,9606.ENSP00000356030,9606.ENSP00000357564,9606.ENSP00000358921,9606.ENSP00000360798,…	RP2,LMAN1,PREB,VAMP7,VAMP8,SCYL1,NBAS,TMED3,COG1,SEC23A,ATP9A,VAPA,HTT,GOLGA4,DCTN1,CD55,RAB13,ACTR1A,EPS15,KIF2C,PEF1,LMAN2L,BCAP29,SNX2,KRT18,CD59,COPG2,KLC1,SEC24B,ANKFY1,DYNLL2
GO:0006888	endoplasmic reticulum to Golgi vesicle-mediated transport	17	195	0.44	0.0321	9606.ENSP00000251047,9606.ENSP00000260643,9606.ENSP00000262640,9606.ENSP00000299705,9606.ENSP00000299886,9606.ENSP00000306881,9606.ENSP00000345656,9606.ENSP00000354791,9606.ENSP00000356030,9606.ENSP00000358921,9606.ENSP00000362807,9606.ENSP00000366280,9606.ENSP00000368414,9606.ENSP00000379191,9606.ENSP00000402346,9606.ENSP00000428564,9606.ENSP00000477310	LMAN1,PREB,VAMP7,TMED3,COG1,SEC23A,VAPA,DCTN1,CD55,ACTR1A,PEF1,LMAN2L,BCAP29,CD59,COPG2,SEC24B,DYNLL2
GO:1902905	positive regulation of supramolecular fiber organization	17	198	0.44	0.0363	9606.ENSP00000245932,9606.ENSP00000246747,9606.ENSP00000285735,9606.ENSP00000296755,9606.ENSP00000298159,9606.ENSP00000315130,9606.ENSP00000317272,9606.ENSP00000345731,9606.ENSP00000352834,9606.ENSP00000354791,9606.ENSP00000358866,9606.ENSP00000362924,9606.ENSP00000364801,9606.ENSP00000368982,9606.ENSP00000376024,9606.ENSP00000395535,9606.ENSP00000479322	VASP,ARL2,RHOC,MAP1B,CFL2,CLU,MET,DLG1,MYO1C,DCTN1,FLNA,GSN,HSPA1B,KATNB1,SNX9,MECP2,CLIP1
GO:0045055	regulated exocytosis	57	697	0.42	3.48e-07	9606.ENSP00000207549,9606.ENSP00000216962,9606.ENSP00000218388,9606.ENSP00000225777,9606.ENSP00000228740,9606.ENSP00000242786,9606.ENSP00000252593,9606.ENSP00000260118,9606.ENSP00000260818,9606.ENSP00000261023,9606.ENSP00000262640,9606.ENSP00000263864,9606.ENSP00000273550,9606.ENSP00000283415,9606.ENSP00000286713,9606.ENSP00000287097,9606.ENSP00000296370,9606.ENSP00000296511,9606.ENSP00000300060,…	UNC13D,PYGB,TIMP1,SYNGR2,LTA4H,CD97,BST2,GGH,DNAJC13,ITGAV,VAMP7,VAMP8,FTH1,LPCAT1,STOM,CD109,S100P,ANXA5,ANPEP,TOLLIP,CLU,DEGS1,AP2A2,RAB11FIP1,ACAA1,OSTF1,IMPDH1,VAPA,SDF4,RAB5B,PNP,CD55,DYNLT1,S100A13,FLNA,PLAU,APOOL,GSN,UBR4,HSPA1B,HLA-C,COMMD3,TXNDC5,DSP,TMSB4X,PRCP,ACTN1,PPP3CB,CD59,MGST1,CD44,HLA-B,RNASET2,HMHA1,HMOX2,RAB18,SERPINB6
GO:0002274	myeloid leukocyte activation	48	585	0.42	3.36e-06	9606.ENSP00000207549,9606.ENSP00000216962,9606.ENSP00000228740,9606.ENSP00000242786,9606.ENSP00000252593,9606.ENSP00000260118,9606.ENSP00000260818,9606.ENSP00000261023,9606.ENSP00000262640,9606.ENSP00000263864,9606.ENSP00000273550,9606.ENSP00000280357,9606.ENSP00000283415,9606.ENSP00000286713,9606.ENSP00000296370,9606.ENSP00000300060,9606.ENSP00000314733,9606.ENSP00000315130,9606.ENSP00000316476,…	UNC13D,PYGB,LTA4H,CD97,BST2,GGH,DNAJC13,ITGAV,VAMP7,VAMP8,FTH1,IL18,LPCAT1,STOM,S100P,ANPEP,TOLLIP,CLU,DEGS1,AP2A2,ACAA1,OSTF1,IMPDH1,VAPA,RAB5B,PNP,CD55,DYNLT1,S100A13,PLAU,GSN,UBR4,HSPA1B,HLA-C,COMMD3,TXNDC5,DSP,PRCP,CD59,MGST1,CD44,HLA-B,NDRG1,RNASET2,HMHA1,HMOX2,RAB18,SERPINB6
GO:0006163	purine nucleotide metabolic process	27	329	0.42	0.0027	9606.ENSP00000217455,9606.ENSP00000218104,9606.ENSP00000230431,9606.ENSP00000236959,9606.ENSP00000257770,9606.ENSP00000298556,9606.ENSP00000339479,9606.ENSP00000345096,9606.ENSP00000345731,9606.ENSP00000345771,9606.ENSP00000350012,9606.ENSP00000354532,9606.ENSP00000354681,9606.ENSP00000356047,9606.ENSP00000356820,9606.ENSP00000357452,9606.ENSP00000359956,9606.ENSP00000360939,9606.ENSP00000362413,…	ACOT8,ABCD1,DNPH1,ATIC,NT5E,HPRT1,NT5C2,IMPDH1,DLG1,PFKM,ACSL3,PNP,OPA1,PFKFB2,MPC2,PMVK,ELOVL5,CMPK1,PGK1,HMGCL,PANK4,PPT1,ACSF2,MFN1,ACSL1,LDHA,GMPR2
GO:0034329	cell junction assembly	23	280	0.42	0.0093	9606.ENSP00000200457,9606.ENSP00000245932,9606.ENSP00000246747,9606.ENSP00000268603,9606.ENSP00000269141,9606.ENSP00000285735,9606.ENSP00000296585,9606.ENSP00000296755,9606.ENSP00000299138,9606.ENSP00000314067,9606.ENSP00000324532,9606.ENSP00000327145,9606.ENSP00000343158,9606.ENSP00000345731,9606.ENSP00000357564,9606.ENSP00000358866,9606.ENSP00000362680,9606.ENSP00000363921,9606.ENSP00000371798,…	TRIP6,VASP,ARL2,CDH11,CDH2,RHOC,ITGA2,MAP1B,VPS35,PAK2,LAMA3,FLNC,EPB41L3,DLG1,RAB13,FLNA,SRC,PARD3,FSCN1,MLLT4,ACTN1,CD151,MECP2
GO:0009117	nucleotide metabolic process	34	422	0.41	0.00047	9606.ENSP00000217455,9606.ENSP00000218104,9606.ENSP00000230431,9606.ENSP00000232607,9606.ENSP00000236959,9606.ENSP00000257770,9606.ENSP00000298556,9606.ENSP00000300738,9606.ENSP00000301634,9606.ENSP00000330032,9606.ENSP00000339479,9606.ENSP00000345096,9606.ENSP00000345731,9606.ENSP00000345771,9606.ENSP00000350012,9606.ENSP00000354532,9606.ENSP00000354681,9606.ENSP00000356047,9606.ENSP00000356820,…	ACOT8,ABCD1,DNPH1,UMPS,ATIC,NT5E,HPRT1,RRM1,TK1,UPP1,NT5C2,IMPDH1,DLG1,PFKM,ACSL3,PNP,OPA1,PFKFB2,MPC2,PMVK,ELOVL5,CMPK1,CTPS1,PGK1,HMGCL,PANK4,DUT,GARS,PPT1,ACSF2,MFN1,ACSL1,LDHA,GMPR2
GO:0031334	positive regulation of protein-containing complex assembly	20	249	0.41	0.0275	9606.ENSP00000245932,9606.ENSP00000246747,9606.ENSP00000285735,9606.ENSP00000296755,9606.ENSP00000315130,9606.ENSP00000317272,9606.ENSP00000324806,9606.ENSP00000345731,9606.ENSP00000347495,9606.ENSP00000352834,9606.ENSP00000354791,9606.ENSP00000362680,9606.ENSP00000362924,9606.ENSP00000364801,9606.ENSP00000371798,9606.ENSP00000376024,9606.ENSP00000381581,9606.ENSP00000395535,9606.ENSP00000479322,…	VASP,ARL2,RHOC,MAP1B,CLU,MET,GSK3B,DLG1,WARS,MYO1C,DCTN1,SRC,GSN,HSPA1B,FSCN1,SNX9,LCP1,MECP2,CLIP1,SH3GLB1
GO:0009165	nucleotide biosynthetic process	19	236	0.41	0.0358	9606.ENSP00000232607,9606.ENSP00000236959,9606.ENSP00000298556,9606.ENSP00000300738,9606.ENSP00000301634,9606.ENSP00000330032,9606.ENSP00000345096,9606.ENSP00000345731,9606.ENSP00000350012,9606.ENSP00000354532,9606.ENSP00000356820,9606.ENSP00000359956,9606.ENSP00000360939,9606.ENSP00000361704,9606.ENSP00000367727,9606.ENSP00000370376,9606.ENSP00000373918,9606.ENSP00000394863,9606.ENSP00000422607	UMPS,ATIC,HPRT1,RRM1,TK1,UPP1,IMPDH1,DLG1,ACSL3,PNP,MPC2,ELOVL5,CMPK1,CTPS1,PANK4,DUT,GARS,PPT1,ACSL1
GO:1990778	protein localization to cell periphery	19	237	0.41	0.037	9606.ENSP00000252999,9606.ENSP00000262613,9606.ENSP00000262640,9606.ENSP00000263277,9606.ENSP00000269141,9606.ENSP00000299138,9606.ENSP00000306881,9606.ENSP00000339191,9606.ENSP00000343158,9606.ENSP00000345731,9606.ENSP00000349305,9606.ENSP00000357564,9606.ENSP00000358866,9606.ENSP00000365606,9606.ENSP00000373487,9606.ENSP00000375960,9606.ENSP00000384136,9606.ENSP00000417901,9606.ENSP00000479322	LAMA5,SLC9A3R1,VAMP7,EHD2,CDH2,VPS35,SEC23A,CAV1,EPB41L3,DLG1,GOLGA4,RAB13,FLNA,GRIPAP1,KRT18,MLLT4,RDX,GPHN,CLIP1
GO:0006887	exocytosis	62	789	0.4	2.62e-07	9606.ENSP00000207549,9606.ENSP00000216962,9606.ENSP00000218388,9606.ENSP00000225777,9606.ENSP00000228740,9606.ENSP00000242786,9606.ENSP00000251968,9606.ENSP00000252593,9606.ENSP00000260118,9606.ENSP00000260818,9606.ENSP00000261023,9606.ENSP00000262640,9606.ENSP00000263864,9606.ENSP00000273550,9606.ENSP00000283415,9606.ENSP00000286713,9606.ENSP00000287097,9606.ENSP00000296370,9606.ENSP00000296511,…	UNC13D,PYGB,TIMP1,SYNGR2,LTA4H,CD97,TSG101,BST2,GGH,DNAJC13,ITGAV,VAMP7,VAMP8,FTH1,LPCAT1,STOM,CD109,S100P,ANXA5,ANPEP,TOLLIP,CLU,DEGS1,AP2A2,RAB11FIP1,ACAA1,OSTF1,IMPDH1,VAPA,SDF4,RAB5B,MYH10,PNP,CD55,DYNLT1,RAB13,S100A13,FLNA,PLAU,APOOL,TXLNA,GSN,UBR4,HSPA1B,HLA-C,COMMD3,TXNDC5,DSP,TMSB4X,PRCP,ACTN1,PPP3CB,CD59,MGST1,SCRN1,CD44,HLA-B,RNASET2,HMHA1,HMOX2,RAB18,SERPINB6
GO:0002443	leukocyte mediated immunity	50	641	0.4	6.47e-06	9606.ENSP00000207549,9606.ENSP00000216962,9606.ENSP00000228740,9606.ENSP00000242786,9606.ENSP00000252593,9606.ENSP00000260118,9606.ENSP00000260818,9606.ENSP00000261023,9606.ENSP00000262640,9606.ENSP00000263864,9606.ENSP00000273550,9606.ENSP00000280357,9606.ENSP00000283415,9606.ENSP00000286713,9606.ENSP00000296370,9606.ENSP00000298556,9606.ENSP00000300060,9606.ENSP00000314733,9606.ENSP00000315130,…	UNC13D,PYGB,LTA4H,CD97,BST2,GGH,DNAJC13,ITGAV,VAMP7,VAMP8,FTH1,IL18,LPCAT1,STOM,S100P,HPRT1,ANPEP,TOLLIP,CLU,DEGS1,AP2A2,ACAA1,OSTF1,IMPDH1,VAPA,DLG1,RAB5B,PNP,CD55,DYNLT1,S100A13,PLAU,GSN,UBR4,HSPA1B,HLA-C,COMMD3,TXNDC5,DSP,PRCP,CD59,MGST1,CD44,TSTA3,HLA-B,RNASET2,HMHA1,HMOX2,RAB18,SERPINB6
GO:0009150	purine ribonucleotide metabolic process	24	303	0.4	0.0103	9606.ENSP00000217455,9606.ENSP00000218104,9606.ENSP00000236959,9606.ENSP00000257770,9606.ENSP00000298556,9606.ENSP00000339479,9606.ENSP00000345096,9606.ENSP00000345731,9606.ENSP00000345771,9606.ENSP00000350012,9606.ENSP00000354681,9606.ENSP00000356047,9606.ENSP00000356820,9606.ENSP00000357452,9606.ENSP00000359956,9606.ENSP00000362413,9606.ENSP00000363614,9606.ENSP00000367727,9606.ENSP00000394863,…	ACOT8,ABCD1,ATIC,NT5E,HPRT1,NT5C2,IMPDH1,DLG1,PFKM,ACSL3,OPA1,PFKFB2,MPC2,PMVK,ELOVL5,PGK1,HMGCL,PANK4,PPT1,ACSF2,MFN1,ACSL1,LDHA,GMPR2
GO:0061024	membrane organization	61	796	0.39	7.45e-07	9606.ENSP00000218104,9606.ENSP00000225174,9606.ENSP00000225777,9606.ENSP00000238616,9606.ENSP00000251047,9606.ENSP00000259339,9606.ENSP00000260643,9606.ENSP00000262613,9606.ENSP00000262640,9606.ENSP00000263277,9606.ENSP00000263864,9606.ENSP00000269141,9606.ENSP00000269143,9606.ENSP00000285093,9606.ENSP00000302961,9606.ENSP00000306330,9606.ENSP00000306881,9606.ENSP00000313950,9606.ENSP00000315130,…	ABCD1,PPIF,SYNGR2,NEK9,LMAN1,TOR1B,PREB,SLC9A3R1,VAMP7,EHD2,VAMP8,CDH2,AFG3L2,ACAA2,HSPA4,YWHAG,SEC23A,AURKB,CLU,DEGS1,CHMP4A,GSK3B,AP2A2,CAV1,ATP9A,EPB41L3,PLSCR1,VAPA,TOR1A,DLG1,MYH10,OPA1,DCTN1,DYNLT1,LMNA,RAB13,EMD,SLC25A5,EPS15,APOOL,MTCH1,PEF1,GSN,ATL2,APOO,SNX9,CD59,SH3KBP1,MBP,TGOLN2,EPS15L1,PPT1,NDRG1,GPHN,MFN1,SEC24B,ANKFY1,ABCB1,CLIP1,SH3GLB1,OXA1L
GO:0051656	establishment of organelle localization	30	385	0.39	0.0024	9606.ENSP00000215582,9606.ENSP00000251047,9606.ENSP00000260643,9606.ENSP00000262613,9606.ENSP00000262640,9606.ENSP00000284440,9606.ENSP00000288235,9606.ENSP00000296755,9606.ENSP00000306881,9606.ENSP00000324205,9606.ENSP00000324527,9606.ENSP00000335082,9606.ENSP00000345719,9606.ENSP00000345731,9606.ENSP00000347184,9606.ENSP00000348596,9606.ENSP00000352834,9606.ENSP00000353590,9606.ENSP00000354681,…	MISP,LMAN1,PREB,SLC9A3R1,VAMP7,UCHL1,MYO1E,MAP1B,SEC23A,CHMP4A,MYO1D,FAM91A1,TOR1A,DLG1,HTT,SDAD1,MYO1C,MYH10,OPA1,DCTN1,DYNLT1,S100A13,ACTR1A,KIF2C,PEF1,PARD3,KATNB1,CD59,COPG2,SEC24B
GO:0010256	endomembrane system organization	32	424	0.38	0.0023	9606.ENSP00000218104,9606.ENSP00000225777,9606.ENSP00000238616,9606.ENSP00000251047,9606.ENSP00000251968,9606.ENSP00000259339,9606.ENSP00000260818,9606.ENSP00000262613,9606.ENSP00000263277,9606.ENSP00000267113,9606.ENSP00000299705,9606.ENSP00000299886,9606.ENSP00000315130,9606.ENSP00000316476,9606.ENSP00000319169,9606.ENSP00000324205,9606.ENSP00000339191,9606.ENSP00000343158,9606.ENSP00000345494,…	ABCD1,SYNGR2,NEK9,LMAN1,TSG101,TOR1B,DNAJC13,SLC9A3R1,EHD2,ESYT1,TMED3,COG1,CLU,DEGS1,PRMT5,CHMP4A,CAV1,EPB41L3,PLSCR1,TOR1A,HTT,RAB5B,MYH10,DCTN1,SYNE1,LMNA,EMD,LMAN2L,ATL2,SNX9,NDRG1,RAB18
GO:0002366	leukocyte activation involved in immune response	46	626	0.37	0.0001	9606.ENSP00000207549,9606.ENSP00000216962,9606.ENSP00000228740,9606.ENSP00000242786,9606.ENSP00000252593,9606.ENSP00000260118,9606.ENSP00000260818,9606.ENSP00000261023,9606.ENSP00000262640,9606.ENSP00000263864,9606.ENSP00000273550,9606.ENSP00000283415,9606.ENSP00000286713,9606.ENSP00000296370,9606.ENSP00000300060,9606.ENSP00000314733,9606.ENSP00000316476,9606.ENSP00000327694,9606.ENSP00000333664,…	UNC13D,PYGB,LTA4H,CD97,BST2,GGH,DNAJC13,ITGAV,VAMP7,VAMP8,FTH1,LPCAT1,STOM,S100P,ANPEP,TOLLIP,DEGS1,AP2A2,ACAA1,OSTF1,IMPDH1,VAPA,RAB5B,PNP,CD55,DYNLT1,S100A13,PLAU,GSN,UBR4,HSPA1B,HLA-C,COMMD3,TXNDC5,DSP,PRCP,CD59,MGST1,LCP1,CD44,HLA-B,RNASET2,HMHA1,HMOX2,RAB18,SERPINB6
GO:0055086	nucleobase-containing small molecule metabolic process	37	508	0.37	0.0012	9606.ENSP00000210444,9606.ENSP00000217455,9606.ENSP00000218104,9606.ENSP00000230431,9606.ENSP00000232607,9606.ENSP00000236959,9606.ENSP00000257770,9606.ENSP00000298556,9606.ENSP00000300738,9606.ENSP00000301634,9606.ENSP00000330032,9606.ENSP00000339479,9606.ENSP00000345096,9606.ENSP00000345731,9606.ENSP00000345771,9606.ENSP00000350012,9606.ENSP00000354532,9606.ENSP00000354681,9606.ENSP00000356047,…	NANS,ACOT8,ABCD1,DNPH1,UMPS,ATIC,NT5E,HPRT1,RRM1,TK1,UPP1,NT5C2,IMPDH1,DLG1,PFKM,ACSL3,PNP,OPA1,PFKFB2,MPC2,PMVK,ELOVL5,CMPK1,CTPS1,PGK1,HMGCL,PANK4,DUT,GARS,GNE,PPT1,TSTA3,ACSF2,MFN1,ACSL1,LDHA,GMPR2
GO:0006066	alcohol metabolic process	24	324	0.37	0.0221	9606.ENSP00000003100,9606.ENSP00000216484,9606.ENSP00000216780,9606.ENSP00000240285,9606.ENSP00000260270,9606.ENSP00000285093,9606.ENSP00000296412,9606.ENSP00000299299,9606.ENSP00000326219,9606.ENSP00000332256,9606.ENSP00000339883,9606.ENSP00000340409,9606.ENSP00000356591,9606.ENSP00000357452,9606.ENSP00000359297,9606.ENSP00000370223,9606.ENSP00000370648,9606.ENSP00000378360,9606.ENSP00000378400,…	CYP51A1,SPTLC2,PCK2,RDH10,FDX1,ACAA2,ADH5,PCBD1,DHRS4,ALDH1A3,LBR,SMPD1,SOAT1,PMVK,NSDHL,IDH3B,RDH14,DAK,LIMA1,LSS,MECP2,CNBP,EBP,DHRS3
GO:0032940	secretion by cell	68	979	0.35	1.95e-06	9606.ENSP00000207549,9606.ENSP00000216962,9606.ENSP00000218388,9606.ENSP00000225777,9606.ENSP00000228740,9606.ENSP00000242786,9606.ENSP00000251968,9606.ENSP00000252593,9606.ENSP00000260118,9606.ENSP00000260643,9606.ENSP00000260818,9606.ENSP00000261023,9606.ENSP00000262640,9606.ENSP00000263864,9606.ENSP00000265113,9606.ENSP00000273550,9606.ENSP00000283415,9606.ENSP00000286713,9606.ENSP00000287097,…	UNC13D,PYGB,TIMP1,SYNGR2,LTA4H,CD97,TSG101,BST2,GGH,PREB,DNAJC13,ITGAV,VAMP7,VAMP8,SLC1A3,FTH1,LPCAT1,STOM,CD109,S100P,ANXA5,ANPEP,TOLLIP,CLU,DEGS1,AP2A2,RAB11FIP1,ACAA1,OSTF1,IMPDH1,VAPA,SDF4,RAB5B,MYH10,PNP,CD55,DYNLT1,RAB13,S100A13,FLNA,PLAU,APOOL,TXLNA,GSN,UBR4,HSPA1B,HLA-C,COMMD3,ANXA1,TXNDC5,DSP,TMSB4X,PRCP,ACTN1,PPP3CB,CD59,MGST1,SCRN1,PPT1,MECP2,CD44,HLA-B,COPG2,RNASET2,HMHA1,HMOX2,RAB18,…
GO:0010639	negative regulation of organelle organization	28	395	0.35	0.0148	9606.ENSP00000217958,9606.ENSP00000225174,9606.ENSP00000251047,9606.ENSP00000268058,9606.ENSP00000285093,9606.ENSP00000290921,9606.ENSP00000296755,9606.ENSP00000300086,9606.ENSP00000313950,9606.ENSP00000314067,9606.ENSP00000315130,9606.ENSP00000317272,9606.ENSP00000317992,9606.ENSP00000324205,9606.ENSP00000344504,9606.ENSP00000354681,9606.ENSP00000357283,9606.ENSP00000360671,9606.ENSP00000362441,…	PSMD10,PPIF,LMAN1,PML,ACAA2,CTBP1,MAP1B,TERF2IP,AURKB,PAK2,CLU,MET,NOC2L,CHMP4A,H1F0,OPA1,LMNA,SLC25A5,ATRX,SRC,GSN,KATNB1,TMSB4X,TRIP12,LIMA1,RDX,TOP2A,NOL3
GO:0022411	cellular component disassembly	28	395	0.35	0.0148	9606.ENSP00000218388,9606.ENSP00000238616,9606.ENSP00000251968,9606.ENSP00000253099,9606.ENSP00000263629,9606.ENSP00000263864,9606.ENSP00000267064,9606.ENSP00000271764,9606.ENSP00000280557,9606.ENSP00000295491,9606.ENSP00000298159,9606.ENSP00000324806,9606.ENSP00000339191,9606.ENSP00000344504,9606.ENSP00000349436,9606.ENSP00000354791,9606.ENSP00000360365,9606.ENSP00000361298,9606.ENSP00000363081,…	TIMP1,NEK9,TSG101,MRPL4,MTIF2,VAMP8,SMARCC2,EIF2D,DENR,MRPS18C,CFL2,GSK3B,CAV1,H1F0,ADAM15,DCTN1,MCTS1,KIF2C,DKK1,KATNB1,LCP1,ATG9A,SMARCD2,CD44,TOP2A,KLC1,CDKN2A,OXA1L
GO:0055114	oxidation-reduction process	65	939	0.34	3.78e-06	9606.ENSP00000003100,9606.ENSP00000216500,9606.ENSP00000216714,9606.ENSP00000216962,9606.ENSP00000217455,9606.ENSP00000218104,9606.ENSP00000238721,9606.ENSP00000240285,9606.ENSP00000252603,9606.ENSP00000260270,9606.ENSP00000260324,9606.ENSP00000262507,9606.ENSP00000263368,9606.ENSP00000264932,9606.ENSP00000270792,9606.ENSP00000273550,9606.ENSP00000278422,9606.ENSP00000282541,9606.ENSP00000285093,…	CYP51A1,DHRS7,APEX1,PYGB,ACOT8,ABCD1,TP53I3,RDH10,PGLS,FDX1,SQRDL,COQ9,BLVRB,SDHA,SH3BGRL3,FTH1,TMX2,GPD1L,ACAA2,CBR3,MCAT,CTBP1,ADH5,NDUFAF2,PCBD1,RRM1,PHKB,DEGS1,NQO1,HACL1,GSK3B,DHRS4,ALDH1A3,ACAA1,LBR,CYB5A,IMPDH1,PFKM,SDHC,PHGDH,NSDHL,CPT2,NDUFS5,PGK1,ADO,IDH3B,RDH14,SRXN1,CIAPIN1,DHRS7B,MGST1,P4HA2,MECP2,SELENBP1,TSTA3,CRYZ,GBE1,GPHN,KDM2A,ECHDC1,LDHA,GMPR2,HMOX2,DHRS3,OXA1L
GO:0044283	small molecule biosynthetic process	39	572	0.34	0.0024	9606.ENSP00000003100,9606.ENSP00000216484,9606.ENSP00000216780,9606.ENSP00000217455,9606.ENSP00000218104,9606.ENSP00000228740,9606.ENSP00000230431,9606.ENSP00000232607,9606.ENSP00000236959,9606.ENSP00000240285,9606.ENSP00000257770,9606.ENSP00000262507,9606.ENSP00000265113,9606.ENSP00000285093,9606.ENSP00000290429,9606.ENSP00000298556,9606.ENSP00000299299,9606.ENSP00000301634,9606.ENSP00000307900,…	CYP51A1,SPTLC2,PCK2,ACOT8,ABCD1,LTA4H,DNPH1,UMPS,ATIC,RDH10,NT5E,COQ9,SLC1A3,ACAA2,MCAT,HPRT1,PCBD1,TK1,GLUL,DEGS1,PRKAG1,UPP1,ALDH1A3,NT5C2,LBR,IMPDH1,GPT2,ACSL3,PNP,PMVK,PHGDH,NSDHL,ELOVL5,PGK1,HMGCL,DUT,LSS,CNBP,EBP
GO:0043604	amide biosynthetic process	35	512	0.34	0.0055	9606.ENSP00000216484,9606.ENSP00000234677,9606.ENSP00000236959,9606.ENSP00000251636,9606.ENSP00000253099,9606.ENSP00000258729,9606.ENSP00000260443,9606.ENSP00000261772,9606.ENSP00000263629,9606.ENSP00000264230,9606.ENSP00000271764,9606.ENSP00000275428,9606.ENSP00000280557,9606.ENSP00000295491,9606.ENSP00000316476,9606.ENSP00000326381,9606.ENSP00000338788,9606.ENSP00000340409,9606.ENSP00000343885,…	SPTLC2,SARS,ATIC,DHX29,MRPL4,IGF2BP3,RSL24D1,AARS,MTIF2,NOA1,EIF2D,GGCT,DENR,MRPS18C,DEGS1,EIF4A2,ZC3H15,SMPD1,PPA2,WARS,ACSL3,MPC2,ELOVL5,MCTS1,YARS,CARS,GARS,CERS6,LARS,TARS,PPT1,EARS2,EIF2B1,ACSL1,OXA1L
GO:0051346	negative regulation of hydrolase activity	31	450	0.34	0.0113	9606.ENSP00000218388,9606.ENSP00000225174,9606.ENSP00000226218,9606.ENSP00000238256,9606.ENSP00000244230,9606.ENSP00000246747,9606.ENSP00000252593,9606.ENSP00000287097,9606.ENSP00000301244,9606.ENSP00000304903,9606.ENSP00000310117,9606.ENSP00000314067,9606.ENSP00000324527,9606.ENSP00000324806,9606.ENSP00000341743,9606.ENSP00000357113,9606.ENSP00000359225,9606.ENSP00000362680,9606.ENSP00000363661,…	TIMP1,PPIF,VTN,FKBP15,MPHOSPH10,ARL2,BST2,CD109,SPINT2,CD2BP2,PPP1R14B,PAK2,MYO1D,GSK3B,ENSA,IFI16,CNN3,SRC,IGBP1,ANXA1,RPS6KA3,CAST,PPME1,RDX,CD44,SERPINB2,SERPINH1,RPS6KA1,NOL3,OXA1L,SERPINB6
GO:0006091	generation of precursor metabolites and energy	28	405	0.34	0.0205	9606.ENSP00000216962,9606.ENSP00000252603,9606.ENSP00000260270,9606.ENSP00000262507,9606.ENSP00000264932,9606.ENSP00000270792,9606.ENSP00000296412,9606.ENSP00000296597,9606.ENSP00000313504,9606.ENSP00000316476,9606.ENSP00000324806,9606.ENSP00000341625,9606.ENSP00000345771,9606.ENSP00000356047,9606.ENSP00000356953,9606.ENSP00000358417,9606.ENSP00000362060,9606.ENSP00000362413,9606.ENSP00000363614,…	PYGB,PGLS,FDX1,COQ9,SDHA,SH3BGRL3,ADH5,NDUFAF2,PHKB,DEGS1,GSK3B,CYB5A,PFKM,PFKFB2,SDHC,PHGDH,NDUFS5,PGK1,HMGCL,IDH3B,CIAPIN1,P4HA2,MECP2,TSTA3,GBE1,LDHA,DHRS3,OXA1L
GO:0140352	export from cell	69	1028	0.33	3.94e-06	9606.ENSP00000207549,9606.ENSP00000216962,9606.ENSP00000218388,9606.ENSP00000225777,9606.ENSP00000228740,9606.ENSP00000242786,9606.ENSP00000251968,9606.ENSP00000252593,9606.ENSP00000260118,9606.ENSP00000260643,9606.ENSP00000260818,9606.ENSP00000261023,9606.ENSP00000262640,9606.ENSP00000263864,9606.ENSP00000265113,9606.ENSP00000273550,9606.ENSP00000283415,9606.ENSP00000286713,9606.ENSP00000287097,…	UNC13D,PYGB,TIMP1,SYNGR2,LTA4H,CD97,TSG101,BST2,GGH,PREB,DNAJC13,ITGAV,VAMP7,VAMP8,SLC1A3,FTH1,LPCAT1,STOM,CD109,S100P,ANXA5,ANPEP,TOLLIP,CLU,DEGS1,AP2A2,RAB11FIP1,ACAA1,OSTF1,IMPDH1,VAPA,SDF4,RAB5B,MYH10,PNP,CD55,DYNLT1,RAB13,S100A13,FLNA,PLAU,APOOL,TXLNA,GSN,UBR4,HSPA1B,HLA-C,COMMD3,ANXA1,TXNDC5,DSP,TMSB4X,PRCP,ACTN1,PPP3CB,CD59,MGST1,SCRN1,PPT1,MECP2,CD44,HLA-B,COPG2,RNASET2,HMHA1,HMOX2,ABCB1,…
GO:0019752	carboxylic acid metabolic process	57	853	0.33	7.62e-05	9606.ENSP00000216780,9606.ENSP00000217455,9606.ENSP00000218104,9606.ENSP00000228740,9606.ENSP00000234677,9606.ENSP00000236959,9606.ENSP00000240285,9606.ENSP00000260118,9606.ENSP00000261772,9606.ENSP00000262288,9606.ENSP00000264932,9606.ENSP00000265113,9606.ENSP00000285093,9606.ENSP00000290429,9606.ENSP00000296412,9606.ENSP00000297578,9606.ENSP00000299299,9606.ENSP00000300283,9606.ENSP00000307900,…	PCK2,ACOT8,ABCD1,LTA4H,SARS,ATIC,RDH10,GGH,AARS,SCPEP1,SDHA,SLC1A3,ACAA2,MCAT,ADH5,SLC25A32,PCBD1,CKMT1B,GLUL,DEGS1,LYPLA1,HACL1,PRKAG1,ALDH1A3,ACAA1,CYB5A,PPA2,GPT2,PFKM,WARS,ACSL3,PFKFB2,MPC2,PHGDH,ELOVL5,CPT2,CTPS1,PGK1,YARS,ADO,HMGCL,CARS,IDH3B,GARS,LARS,GNE,TARS,EARS2,MECP2,CD44,ACSF2,SLC2A1,ACSL1,ECHDC1,LDHA,SLC16A3,CRABP2
GO:0016032	viral process	52	776	0.33	0.00022	9606.ENSP00000217455,9606.ENSP00000225777,9606.ENSP00000248553,9606.ENSP00000251968,9606.ENSP00000254508,9606.ENSP00000259512,9606.ENSP00000261023,9606.ENSP00000261667,9606.ENSP00000262213,9606.ENSP00000263864,9606.ENSP00000268058,9606.ENSP00000271764,9606.ENSP00000280377,9606.ENSP00000280557,9606.ENSP00000290921,9606.ENSP00000296585,9606.ENSP00000299138,9606.ENSP00000300060,9606.ENSP00000311665,…	ACOT8,SYNGR2,HSPB1,TSG101,NUP210,DERL1,ITGAV,KPNA3,TRAM1,VAMP8,PML,EIF2D,USP15,DENR,CTBP1,ITGA2,VPS35,ANPEP,PAAF1,PAK2,CHMP4A,ZYX,EIF4A2,AP2A2,KRT7,CAV1,VAPA,DLG1,NUP50,DPP4,STAT1,KRT19,CD55,DYNLT1,NUCKS1,MCTS1,SLC25A5,EPS15,SRC,YTHDF2,UBR4,HSPA1B,HLA-C,KRT18,CUL5,CD151,NEDD4L,HLA-B,SHC1,KLC1,KPNA2,KRT8
GO:0010638	positive regulation of organelle organization	42	633	0.33	0.0021	9606.ENSP00000225174,9606.ENSP00000243326,9606.ENSP00000245932,9606.ENSP00000246747,9606.ENSP00000251047,9606.ENSP00000268058,9606.ENSP00000285735,9606.ENSP00000290921,9606.ENSP00000296755,9606.ENSP00000298159,9606.ENSP00000299138,9606.ENSP00000306330,9606.ENSP00000313950,9606.ENSP00000317272,9606.ENSP00000324806,9606.ENSP00000333896,9606.ENSP00000345731,9606.ENSP00000347184,9606.ENSP00000352834,…	PPIF,RIF1,VASP,ARL2,LMAN1,PML,RHOC,CTBP1,MAP1B,CFL2,VPS35,YWHAG,AURKB,MET,GSK3B,RPS6KA4,DLG1,HTT,MYO1C,OPA1,DCTN1,CTR9,LMNA,MLLT11,FLNA,ATRX,SRC,GSN,HSPA1B,PIP4K2A,ANXA1,KATNB1,SDC1,FSCN1,SNX9,LCP1,MECP2,GNL3,ANAPC4,WBP2,CLIP1,SH3GLB1
GO:1903827	regulation of cellular protein localization	38	568	0.33	0.0042	9606.ENSP00000215582,9606.ENSP00000251047,9606.ENSP00000251968,9606.ENSP00000262640,9606.ENSP00000263864,9606.ENSP00000264670,9606.ENSP00000268058,9606.ENSP00000269141,9606.ENSP00000282541,9606.ENSP00000286713,9606.ENSP00000299138,9606.ENSP00000306330,9606.ENSP00000307900,9606.ENSP00000309591,9606.ENSP00000320043,9606.ENSP00000324806,9606.ENSP00000343635,9606.ENSP00000345719,9606.ENSP00000345731,…	MISP,LMAN1,TSG101,VAMP7,VAMP8,NSUN2,PML,CDH2,GPD1L,STOM,VPS35,YWHAG,GLUL,PRKACA,LYPLA1,GSK3B,TLDC1,TOR1A,DLG1,ACSL3,ATP2B4,MYO1C,LMNA,EMD,FLNA,SRC,GSN,MAGED1,GRIPAP1,ARHGEF16,LCP1,NEDD4L,RDX,AGR2,GDI1,GNL3,CDKN2A,SH3GLB1
GO:0046903	secretion	72	1097	0.32	4.21e-06	9606.ENSP00000207549,9606.ENSP00000216962,9606.ENSP00000218388,9606.ENSP00000225777,9606.ENSP00000228740,9606.ENSP00000232607,9606.ENSP00000242786,9606.ENSP00000251968,9606.ENSP00000252593,9606.ENSP00000260118,9606.ENSP00000260643,9606.ENSP00000260818,9606.ENSP00000261023,9606.ENSP00000262613,9606.ENSP00000262640,9606.ENSP00000263864,9606.ENSP00000265113,9606.ENSP00000273550,9606.ENSP00000283415,…	UNC13D,PYGB,TIMP1,SYNGR2,LTA4H,UMPS,CD97,TSG101,BST2,GGH,PREB,DNAJC13,ITGAV,SLC9A3R1,VAMP7,VAMP8,SLC1A3,FTH1,LPCAT1,STOM,CD109,S100P,ANXA5,ANPEP,TOLLIP,CLU,DEGS1,AP2A2,RAB11FIP1,ACAA1,CAV1,OSTF1,IMPDH1,VAPA,SDF4,RAB5B,MYH10,PNP,CD55,DYNLT1,RAB13,S100A13,FLNA,PLAU,APOOL,TXLNA,GSN,UBR4,HSPA1B,HLA-C,COMMD3,ANXA1,TXNDC5,DSP,TMSB4X,PRCP,ACTN1,PPP3CB,CD59,MGST1,SCRN1,AGR2,PPT1,MECP2,CD44,HLA-B,COPG2,RN…
GO:0034330	cell junction organization	32	493	0.32	0.0208	9606.ENSP00000200457,9606.ENSP00000245932,9606.ENSP00000246747,9606.ENSP00000268603,9606.ENSP00000269141,9606.ENSP00000269143,9606.ENSP00000285735,9606.ENSP00000296585,9606.ENSP00000296755,9606.ENSP00000299138,9606.ENSP00000314067,9606.ENSP00000324532,9606.ENSP00000327145,9606.ENSP00000343158,9606.ENSP00000345731,9606.ENSP00000353590,9606.ENSP00000354791,9606.ENSP00000357564,9606.ENSP00000358866,…	TRIP6,VASP,ARL2,CDH11,CDH2,AFG3L2,RHOC,ITGA2,MAP1B,VPS35,PAK2,LAMA3,FLNC,EPB41L3,DLG1,MYH10,DCTN1,RAB13,FLNA,SRC,DKK1,PARD3,DSP,FSCN1,MLLT4,ACTN1,CAST,CD151,MECP2,NDRG1,ACTBL2,GPHN
GO:0045321	leukocyte activation	60	929	0.31	0.0001	9606.ENSP00000207549,9606.ENSP00000216962,9606.ENSP00000220751,9606.ENSP00000228740,9606.ENSP00000242786,9606.ENSP00000252593,9606.ENSP00000260118,9606.ENSP00000260818,9606.ENSP00000261023,9606.ENSP00000262640,9606.ENSP00000263864,9606.ENSP00000273550,9606.ENSP00000280357,9606.ENSP00000283415,9606.ENSP00000286713,9606.ENSP00000296370,9606.ENSP00000298556,9606.ENSP00000300060,9606.ENSP00000314733,…	UNC13D,PYGB,RIPK2,LTA4H,CD97,BST2,GGH,DNAJC13,ITGAV,VAMP7,VAMP8,FTH1,IL18,LPCAT1,STOM,S100P,HPRT1,ANPEP,TOLLIP,CLU,DEGS1,AP2A2,ACAA1,OSTF1,IMPDH1,VAPA,DLG1,RAB5B,DPP4,PNP,CD55,DYNLT1,S100A13,CTPS1,PLAU,TXLNA,GSN,IGBP1,UBR4,HSPA1B,HLA-C,COMMD3,ANXA1,TXNDC5,DSP,PRCP,PPP3CB,CD59,MGST1,CD151,LCP1,CD44,HLA-B,NDRG1,CBFB,RNASET2,HMHA1,HMOX2,RAB18,SERPINB6
GO:0030029	actin filament-based process	38	592	0.31	0.0085	9606.ENSP00000217381,9606.ENSP00000245932,9606.ENSP00000262613,9606.ENSP00000263277,9606.ENSP00000282541,9606.ENSP00000288235,9606.ENSP00000298159,9606.ENSP00000310901,9606.ENSP00000324422,9606.ENSP00000324527,9606.ENSP00000339740,9606.ENSP00000343158,9606.ENSP00000345731,9606.ENSP00000348163,9606.ENSP00000348596,9606.ENSP00000352834,9606.ENSP00000353590,9606.ENSP00000355124,9606.ENSP00000357564,…	SNTA1,VASP,SLC9A3R1,EHD2,GPD1L,MYO1E,CFL2,CSRP2,ZYX,MYO1D,CAMK2D,EPB41L3,DLG1,PLS3,SDAD1,MYO1C,MYH10,KRT19,RAB13,FLNA,CNN3,SRC,GSN,ANXA1,TMSB4X,FSCN1,ACTN1,LIMA1,SH3KBP1,LCP1,NEDD4L,SHC1,ACTBL2,PALLD,KRT8,MYO9B,PDLIM5,ARFIP2
GO:0051640	organelle localization	38	598	0.31	0.0098	9606.ENSP00000215582,9606.ENSP00000245564,9606.ENSP00000251047,9606.ENSP00000260643,9606.ENSP00000262013,9606.ENSP00000262613,9606.ENSP00000262640,9606.ENSP00000263864,9606.ENSP00000267113,9606.ENSP00000284440,9606.ENSP00000288235,9606.ENSP00000296755,9606.ENSP00000306330,9606.ENSP00000306881,9606.ENSP00000309591,9606.ENSP00000324205,9606.ENSP00000324527,9606.ENSP00000335082,9606.ENSP00000345719,…	MISP,MSTO1,LMAN1,PREB,SPAG9,SLC9A3R1,VAMP7,VAMP8,ESYT1,UCHL1,MYO1E,MAP1B,YWHAG,SEC23A,PRKACA,CHMP4A,MYO1D,FAM91A1,TOR1A,DLG1,HTT,SDAD1,MYO1C,MYH10,OPA1,DCTN1,DYNLT1,RAB13,S100A13,ACTR1A,KIF2C,PEF1,PARD3,KATNB1,CD59,COPG2,MFN1,SEC24B
GO:0030036	actin cytoskeleton organization	33	516	0.31	0.0212	9606.ENSP00000245932,9606.ENSP00000262613,9606.ENSP00000263277,9606.ENSP00000288235,9606.ENSP00000298159,9606.ENSP00000310901,9606.ENSP00000324422,9606.ENSP00000324527,9606.ENSP00000343158,9606.ENSP00000345731,9606.ENSP00000348163,9606.ENSP00000348596,9606.ENSP00000352834,9606.ENSP00000353590,9606.ENSP00000355124,9606.ENSP00000357564,9606.ENSP00000358866,9606.ENSP00000359225,9606.ENSP00000362680,…	VASP,SLC9A3R1,EHD2,MYO1E,CFL2,CSRP2,ZYX,MYO1D,EPB41L3,DLG1,PLS3,SDAD1,MYO1C,MYH10,KRT19,RAB13,FLNA,CNN3,SRC,GSN,ANXA1,TMSB4X,FSCN1,ACTN1,LIMA1,SH3KBP1,LCP1,SHC1,ACTBL2,PALLD,KRT8,PDLIM5,ARFIP2
GO:1901615	organic hydroxy compound metabolic process	30	467	0.31	0.0354	9606.ENSP00000003100,9606.ENSP00000216484,9606.ENSP00000216780,9606.ENSP00000217455,9606.ENSP00000240285,9606.ENSP00000260270,9606.ENSP00000285093,9606.ENSP00000296412,9606.ENSP00000298556,9606.ENSP00000299299,9606.ENSP00000326219,9606.ENSP00000332256,9606.ENSP00000333664,9606.ENSP00000339883,9606.ENSP00000340409,9606.ENSP00000354511,9606.ENSP00000356047,9606.ENSP00000356591,9606.ENSP00000357452,…	CYP51A1,SPTLC2,PCK2,ACOT8,RDH10,FDX1,ACAA2,ADH5,HPRT1,PCBD1,DHRS4,ALDH1A3,ACAA1,LBR,SMPD1,COMT,PFKFB2,SOAT1,PMVK,NSDHL,IDH3B,RDH14,DAK,LIMA1,LSS,MECP2,CNBP,EBP,LDHA,DHRS3
GO:0016192	vesicle-mediated transport	112	1805	0.3	3.69e-08	9606.ENSP00000207549,9606.ENSP00000216962,9606.ENSP00000218340,9606.ENSP00000218388,9606.ENSP00000225777,9606.ENSP00000226218,9606.ENSP00000228740,9606.ENSP00000238256,9606.ENSP00000242786,9606.ENSP00000251047,9606.ENSP00000251775,9606.ENSP00000251968,9606.ENSP00000252593,9606.ENSP00000260118,9606.ENSP00000260643,9606.ENSP00000260818,9606.ENSP00000261023,9606.ENSP00000262013,9606.ENSP00000262640,…	UNC13D,PYGB,RP2,TIMP1,SYNGR2,VTN,LTA4H,FKBP15,CD97,LMAN1,SNX4,TSG101,BST2,GGH,PREB,DNAJC13,ITGAV,SPAG9,VAMP7,EHD2,VAMP8,SCYL1,FTH1,NBAS,FAM21A,LPCAT1,STOM,CD109,MYO1E,S100P,ANXA5,VPS35,TMED3,COG1,ANPEP,SEC23A,TOLLIP,CLU,DEGS1,HSPH1,CHMP4A,MYO1D,AP2A2,RAB11FIP1,ACAA1,FAM91A1,CAV1,OSTF1,ATP9A,IMPDH1,VAPA,HTT,GOLGA4,MYO1C,SDF4,RAB5B,MYH10,PNP,DCTN1,TGM2,CD55,DYNLT1,RAB32,RAB13,S100A13,FLNA,ACTR1A,EP…
GO:0001775	cell activation	68	1075	0.3	3.53e-05	9606.ENSP00000207549,9606.ENSP00000216962,9606.ENSP00000218388,9606.ENSP00000220751,9606.ENSP00000228740,9606.ENSP00000242786,9606.ENSP00000248553,9606.ENSP00000252593,9606.ENSP00000260118,9606.ENSP00000260818,9606.ENSP00000261023,9606.ENSP00000262640,9606.ENSP00000263864,9606.ENSP00000273550,9606.ENSP00000280357,9606.ENSP00000283415,9606.ENSP00000286713,9606.ENSP00000296370,9606.ENSP00000298556,…	UNC13D,PYGB,TIMP1,RIPK2,LTA4H,CD97,HSPB1,BST2,GGH,DNAJC13,ITGAV,VAMP7,VAMP8,FTH1,IL18,LPCAT1,STOM,S100P,HPRT1,ANPEP,TOLLIP,CLU,DEGS1,PRMT5,AP2A2,ACAA1,OSTF1,IMPDH1,PLSCR1,VAPA,DLG1,RAB5B,DPP4,PNP,CD55,DYNLT1,S100A13,FLNA,CTPS1,PLAU,SRC,TXLNA,GSN,ITPR3,IGBP1,UBR4,HSPA1B,HLA-C,COMMD3,ANXA1,TXNDC5,DSP,PRCP,PPP3CB,CD59,MGST1,CD151,LCP1,AKAP12,CD44,HLA-B,NDRG1,CBFB,RNASET2,HMHA1,HMOX2,RAB18,SERPINB6
GO:0002252	immune effector process	60	969	0.3	0.00035	9606.ENSP00000207549,9606.ENSP00000216962,9606.ENSP00000228740,9606.ENSP00000242351,9606.ENSP00000242786,9606.ENSP00000252593,9606.ENSP00000260118,9606.ENSP00000260818,9606.ENSP00000261023,9606.ENSP00000262640,9606.ENSP00000263864,9606.ENSP00000268058,9606.ENSP00000273550,9606.ENSP00000280357,9606.ENSP00000283415,9606.ENSP00000286713,9606.ENSP00000296370,9606.ENSP00000298556,9606.ENSP00000300060,…	UNC13D,PYGB,LTA4H,ZC3HAV1,CD97,BST2,GGH,DNAJC13,ITGAV,VAMP7,VAMP8,PML,FTH1,IL18,LPCAT1,STOM,S100P,HPRT1,ANPEP,TOLLIP,CLU,DEGS1,AP2A2,ACAA1,OSTF1,IMPDH1,PLSCR1,VAPA,DLG1,MYO1C,RAB5B,STAT1,PNP,CD55,DYNLT1,IFI16,S100A13,FLNA,PLAU,SRC,GSN,UBR4,HSPA1B,HLA-C,COMMD3,TXNDC5,DSP,PRCP,CD59,MGST1,LCP1,CD44,TSTA3,HLA-B,DDX41,RNASET2,HMHA1,HMOX2,RAB18,SERPINB6
GO:0044403	symbiotic process	54	865	0.3	0.00081	9606.ENSP00000217455,9606.ENSP00000225777,9606.ENSP00000248553,9606.ENSP00000251968,9606.ENSP00000254508,9606.ENSP00000259512,9606.ENSP00000261023,9606.ENSP00000261667,9606.ENSP00000262213,9606.ENSP00000263864,9606.ENSP00000268058,9606.ENSP00000271764,9606.ENSP00000280377,9606.ENSP00000280557,9606.ENSP00000286713,9606.ENSP00000290921,9606.ENSP00000296585,9606.ENSP00000299138,9606.ENSP00000300060,…	ACOT8,SYNGR2,HSPB1,TSG101,NUP210,DERL1,ITGAV,KPNA3,TRAM1,VAMP8,PML,EIF2D,USP15,DENR,STOM,CTBP1,ITGA2,VPS35,ANPEP,PAAF1,PAK2,MET,CHMP4A,ZYX,EIF4A2,AP2A2,KRT7,CAV1,VAPA,DLG1,NUP50,DPP4,STAT1,KRT19,CD55,DYNLT1,NUCKS1,MCTS1,SLC25A5,EPS15,SRC,YTHDF2,UBR4,HSPA1B,HLA-C,KRT18,CUL5,CD151,NEDD4L,HLA-B,SHC1,KLC1,KPNA2,KRT8
GO:0043603	cellular amide metabolic process	48	773	0.3	0.0024	9606.ENSP00000216484,9606.ENSP00000217455,9606.ENSP00000218104,9606.ENSP00000228740,9606.ENSP00000234677,9606.ENSP00000236959,9606.ENSP00000251636,9606.ENSP00000253099,9606.ENSP00000258729,9606.ENSP00000260118,9606.ENSP00000260443,9606.ENSP00000261772,9606.ENSP00000263629,9606.ENSP00000264230,9606.ENSP00000271764,9606.ENSP00000275428,9606.ENSP00000280557,9606.ENSP00000295491,9606.ENSP00000297578,…	SPTLC2,ACOT8,ABCD1,LTA4H,SARS,ATIC,DHX29,MRPL4,IGF2BP3,GGH,RSL24D1,AARS,MTIF2,NOA1,EIF2D,GGCT,DENR,MRPS18C,SLC25A32,ANPEP,THOP1,DEGS1,EIF4A2,ZC3H15,SMPD1,PPA2,WARS,ACSL3,MPC2,PMVK,ELOVL5,MCTS1,YARS,HMGCL,CARS,GARS,CERS6,LARS,GNE,TARS,PPT1,EARS2,ACSF2,EIF2B1,XPNPEP1,ACSL1,SEC11C,OXA1L
GO:0006082	organic acid metabolic process	58	964	0.28	0.00096	9606.ENSP00000216780,9606.ENSP00000217455,9606.ENSP00000218104,9606.ENSP00000228740,9606.ENSP00000234677,9606.ENSP00000236959,9606.ENSP00000240285,9606.ENSP00000260118,9606.ENSP00000261772,9606.ENSP00000262288,9606.ENSP00000264932,9606.ENSP00000265113,9606.ENSP00000285093,9606.ENSP00000290429,9606.ENSP00000296412,9606.ENSP00000297578,9606.ENSP00000299299,9606.ENSP00000300283,9606.ENSP00000307900,…	PCK2,ACOT8,ABCD1,LTA4H,SARS,ATIC,RDH10,GGH,AARS,SCPEP1,SDHA,SLC1A3,ACAA2,MCAT,ADH5,SLC25A32,PCBD1,CKMT1B,GLUL,DEGS1,LYPLA1,HACL1,PRKAG1,ALDH1A3,ACAA1,CYB5A,PPA2,GPT2,PFKM,WARS,ACSL3,PNP,PFKFB2,MPC2,PHGDH,ELOVL5,CPT2,CTPS1,PGK1,YARS,ADO,HMGCL,CARS,IDH3B,GARS,LARS,GNE,TARS,EARS2,MECP2,CD44,ACSF2,SLC2A1,ACSL1,ECHDC1,LDHA,SLC16A3,CRABP2
GO:0008610	lipid biosynthetic process	35	585	0.28	0.0381	9606.ENSP00000003100,9606.ENSP00000216484,9606.ENSP00000216780,9606.ENSP00000217455,9606.ENSP00000218104,9606.ENSP00000228740,9606.ENSP00000240285,9606.ENSP00000259667,9606.ENSP00000260270,9606.ENSP00000282541,9606.ENSP00000283415,9606.ENSP00000285093,9606.ENSP00000290429,9606.ENSP00000292823,9606.ENSP00000310551,9606.ENSP00000316476,9606.ENSP00000323867,9606.ENSP00000325958,9606.ENSP00000332256,…	CYP51A1,SPTLC2,PCK2,ACOT8,ABCD1,LTA4H,RDH10,HINT2,FDX1,GPD1L,LPCAT1,ACAA2,MCAT,PCYT1A,LCLAT1,DEGS1,PRKAG1,PTPMT1,ALDH1A3,LBR,SMPD1,PLSCR1,VAPA,ACSL3,PMVK,NSDHL,ELOVL5,PIP4K2A,CERS6,DHRS7B,LSS,CNBP,EBP,ACSL1,PTDSS1
GO:0060627	regulation of vesicle-mediated transport	33	550	0.28	0.0493	9606.ENSP00000207549,9606.ENSP00000226218,9606.ENSP00000251775,9606.ENSP00000251968,9606.ENSP00000260643,9606.ENSP00000260818,9606.ENSP00000261023,9606.ENSP00000262640,9606.ENSP00000263277,9606.ENSP00000263864,9606.ENSP00000269141,9606.ENSP00000296585,9606.ENSP00000315130,9606.ENSP00000320043,9606.ENSP00000324806,9606.ENSP00000339191,9606.ENSP00000345195,9606.ENSP00000345719,9606.ENSP00000350012,…	UNC13D,VTN,SNX4,TSG101,PREB,DNAJC13,ITGAV,VAMP7,EHD2,VAMP8,CDH2,ITGA2,CLU,LYPLA1,GSK3B,CAV1,UBQLN2,TOR1A,ACSL3,RAB5B,RAB13,SRC,DKK1,GRIPAP1,ANXA1,SDC1,PPP3CB,CD151,NEDD4L,RDX,PPT1,SEC24B,ANKFY1
GO:0044085	cellular component biogenesis	150	2583	0.27	1.04e-09	9606.ENSP00000200457,9606.ENSP00000202816,9606.ENSP00000215582,9606.ENSP00000217958,9606.ENSP00000218089,9606.ENSP00000226218,9606.ENSP00000235090,9606.ENSP00000240316,9606.ENSP00000244230,9606.ENSP00000245564,9606.ENSP00000245932,9606.ENSP00000246747,9606.ENSP00000251047,9606.ENSP00000251636,9606.ENSP00000251968,9606.ENSP00000252934,9606.ENSP00000252999,9606.ENSP00000253107,9606.ENSP00000254508,…	TRIP6,ESF1,MISP,PSMD10,STAG2,VTN,WDR77,COIL,MPHOSPH10,MSTO1,VASP,ARL2,LMAN1,DHX29,TSG101,ATXN10,LAMA5,PPAN,NUP210,UTP3,KIAA0368,RSL24D1,PREB,UBE2K,KPNA3,SLC9A3R1,VAMP7,DDX18,EHD2,VAMP8,UBE2S,PML,CDH11,CDH2,AFG3L2,ECSIT,EIF2D,SIGMAR1,DENR,RHOC,MTERF3,PSMG3,ITGA2,NDUFAF2,MAP1B,UTP15,CFL2,HPRT1,VPS35,HEATR3,RRM1,TK1,HSPA4,CD2BP2,YWHAG,SEC23A,GLUL,UTP23,PRKACA,TMEM70,AURKB,PAK2,WDR75,CLU,NOC2L,PRMT5,…
GO:0044281	small molecule metabolic process	98	1684	0.27	3.06e-06	9606.ENSP00000003100,9606.ENSP00000210444,9606.ENSP00000216484,9606.ENSP00000216780,9606.ENSP00000217455,9606.ENSP00000218104,9606.ENSP00000228740,9606.ENSP00000230431,9606.ENSP00000232607,9606.ENSP00000234677,9606.ENSP00000236959,9606.ENSP00000240285,9606.ENSP00000257770,9606.ENSP00000260118,9606.ENSP00000260270,9606.ENSP00000261772,9606.ENSP00000262288,9606.ENSP00000262507,9606.ENSP00000264932,…	CYP51A1,NANS,SPTLC2,PCK2,ACOT8,ABCD1,LTA4H,DNPH1,UMPS,SARS,ATIC,RDH10,NT5E,GGH,FDX1,AARS,SCPEP1,COQ9,SDHA,SLC1A3,ACAA2,CBR3,MCAT,ADH5,SLC25A32,HPRT1,PCBD1,CKMT1B,RRM1,TK1,GLUL,DEGS1,LYPLA1,HACL1,PRKAG1,DHRS4,UPP1,ALDH1A3,ACAA1,NT5C2,LBR,SMPD1,CYB5A,PPA2,IMPDH1,GPT2,DLG1,PFKM,WARS,ACSL3,PNP,OPA1,PFKFB2,SOAT1,MPC2,PMVK,PHGDH,NSDHL,ELOVL5,CPT2,CMPK1,CTPS1,PGK1,YARS,ADO,HMGCL,PANK4,CARS,IDH3B,DUT,RDH…
GO:0043086	negative regulation of catalytic activity	47	807	0.27	0.0103	9606.ENSP00000218388,9606.ENSP00000225174,9606.ENSP00000226218,9606.ENSP00000238256,9606.ENSP00000244230,9606.ENSP00000246747,9606.ENSP00000248553,9606.ENSP00000251968,9606.ENSP00000252593,9606.ENSP00000252992,9606.ENSP00000268058,9606.ENSP00000280154,9606.ENSP00000284440,9606.ENSP00000287097,9606.ENSP00000296511,9606.ENSP00000301244,9606.ENSP00000304903,9606.ENSP00000306330,9606.ENSP00000310117,…	TIMP1,PPIF,VTN,FKBP15,MPHOSPH10,ARL2,HSPB1,TSG101,BST2,CEP85,PML,PDCD4,UCHL1,CD109,ANXA5,SPINT2,CD2BP2,YWHAG,PPP1R14B,PAK2,NQO1,MYO1D,GSK3B,EIF4A2,CAV1,SMPD1,ENSA,WARS,ATP2B4,IFI16,CNN3,SRC,IGBP1,ANXA1,RPS6KA3,CAST,PPME1,RDX,CD44,SERPINB2,CDKN2A,RNH1,SERPINH1,RPS6KA1,NOL3,OXA1L,SERPINB6
GO:0000278	mitotic cell cycle	41	695	0.27	0.0198	9606.ENSP00000215582,9606.ENSP00000218089,9606.ENSP00000238616,9606.ENSP00000245564,9606.ENSP00000264552,9606.ENSP00000268058,9606.ENSP00000273064,9606.ENSP00000274376,9606.ENSP00000285735,9606.ENSP00000300738,9606.ENSP00000306330,9606.ENSP00000309591,9606.ENSP00000312664,9606.ENSP00000313950,9606.ENSP00000320295,9606.ENSP00000324205,9606.ENSP00000341743,9606.ENSP00000345731,9606.ENSP00000347184,…	MISP,STAG2,NEK9,MSTO1,UBE2S,PML,RQCD1,RASA1,RHOC,RRM1,YWHAG,PRKACA,CASP2,AURKB,TUBB3,CHMP4A,ENSA,DLG1,HTT,CNOT3,MAX,MYH10,UBA3,DCTN1,DYNLT1,LMNA,EMD,FLNA,ACTR1A,KIF2C,MDC1,KATNB1,SNX9,CUL5,PPME1,CDK11A,MECP2,TOP2A,CDKN2A,ABCB1,CLIP1
GO:1903047	mitotic cell cycle process	36	616	0.27	0.0455	9606.ENSP00000215582,9606.ENSP00000218089,9606.ENSP00000238616,9606.ENSP00000245564,9606.ENSP00000264552,9606.ENSP00000268058,9606.ENSP00000273064,9606.ENSP00000274376,9606.ENSP00000285735,9606.ENSP00000306330,9606.ENSP00000309591,9606.ENSP00000312664,9606.ENSP00000313950,9606.ENSP00000324205,9606.ENSP00000341743,9606.ENSP00000345731,9606.ENSP00000347184,9606.ENSP00000351159,9606.ENSP00000351490,…	MISP,STAG2,NEK9,MSTO1,UBE2S,PML,RQCD1,RASA1,RHOC,YWHAG,PRKACA,CASP2,AURKB,CHMP4A,ENSA,DLG1,HTT,CNOT3,MAX,MYH10,DCTN1,DYNLT1,LMNA,EMD,FLNA,ACTR1A,KIF2C,MDC1,KATNB1,SNX9,CUL5,PPME1,MECP2,TOP2A,CDKN2A,ABCB1
GO:0051649	establishment of localization in cell	135	2375	0.26	4.16e-08	9606.ENSP00000207549,9606.ENSP00000215582,9606.ENSP00000216962,9606.ENSP00000217455,9606.ENSP00000218104,9606.ENSP00000218388,9606.ENSP00000228740,9606.ENSP00000242786,9606.ENSP00000248553,9606.ENSP00000251047,9606.ENSP00000251775,9606.ENSP00000251968,9606.ENSP00000252593,9606.ENSP00000254508,9606.ENSP00000259512,9606.ENSP00000260118,9606.ENSP00000260643,9606.ENSP00000260818,9606.ENSP00000261023,…	UNC13D,MISP,PYGB,ACOT8,ABCD1,TIMP1,LTA4H,CD97,HSPB1,LMAN1,SNX4,TSG101,BST2,NUP210,DERL1,GGH,PREB,DNAJC13,ITGAV,KPNA3,SPAG9,TRAM1,SLC9A3R1,VAMP7,EHD2,VAMP8,PML,EIF2D,FTH1,FAM21A,LPCAT1,UCHL1,STOM,CD109,MYO1E,S100P,ANXA5,MAP1B,VPS35,HEATR3,TMED3,COG1,ANPEP,HSPA4,YWHAG,SEC23A,TOLLIP,CLU,USP9X,DEGS1,HACL1,PRKAG1,CHMP4A,MYO1D,DHRS4,SRRM1,AP2A2,XPOT,GRPEL2,ACAA1,FAM91A1,FIP1L1,OSTF1,IMPDH1,VAPA,TOR1A,D…
GO:0033043	regulation of organelle organization	74	1306	0.26	0.0004	9606.ENSP00000217958,9606.ENSP00000225174,9606.ENSP00000243326,9606.ENSP00000245932,9606.ENSP00000246747,9606.ENSP00000251047,9606.ENSP00000251968,9606.ENSP00000252593,9606.ENSP00000252992,9606.ENSP00000260643,9606.ENSP00000265107,9606.ENSP00000268058,9606.ENSP00000269141,9606.ENSP00000274376,9606.ENSP00000285093,9606.ENSP00000285735,9606.ENSP00000290921,9606.ENSP00000296755,9606.ENSP00000298159,…	PSMD10,PPIF,RIF1,VASP,ARL2,LMAN1,TSG101,BST2,CEP85,PREB,WDR70,PML,CDH2,RASA1,ACAA2,RHOC,CTBP1,MAP1B,CFL2,VPS35,TERF2IP,YWHAG,AURKB,PAK2,CLU,MET,NOC2L,PRMT5,CHMP4A,GSK3B,RPS6KA4,CAMK2D,H1F0,UBQLN2,DLG1,HTT,MYO1C,OPA1,DCTN1,CTR9,DYNLT1,LMNA,MLLT11,FLNA,SLC25A5,ATRX,SRC,GSN,CLIC4,HSPA1B,PIP4K2A,ANXA1,KATNB1,TMSB4X,SDC1,FSCN1,TRIP12,SNX9,GAP43,LIMA1,LCP1,RDX,MECP2,GNL3,TOP2A,CTCFL,CDKN2A,ANAPC4,SEC24…
GO:0032880	regulation of protein localization	53	934	0.26	0.0074	9606.ENSP00000003100,9606.ENSP00000215582,9606.ENSP00000219204,9606.ENSP00000246747,9606.ENSP00000251047,9606.ENSP00000251968,9606.ENSP00000262640,9606.ENSP00000263864,9606.ENSP00000264670,9606.ENSP00000268058,9606.ENSP00000269141,9606.ENSP00000282541,9606.ENSP00000286713,9606.ENSP00000296597,9606.ENSP00000299138,9606.ENSP00000306330,9606.ENSP00000307900,9606.ENSP00000309591,9606.ENSP00000320043,…	CYP51A1,MISP,ARL2BP,ARL2,LMAN1,TSG101,VAMP7,VAMP8,NSUN2,PML,CDH2,GPD1L,STOM,NDUFAF2,VPS35,YWHAG,GLUL,PRKACA,LYPLA1,GSK3B,RAB11FIP1,ENSA,TLDC1,TOR1A,DLG1,ACSL3,ATP2B4,MYO1C,MYH10,DPP4,PFKFB2,MPC2,LMNA,EMD,FLNA,SLC25A5,SRC,GSN,ITPR3,MAGED1,GRIPAP1,ARHGEF16,MLLT4,PPP3CB,LCP1,NEDD4L,RDX,AGR2,GDI1,GNL3,SLC2A1,CDKN2A,SH3GLB1
GO:0006396	RNA processing	49	854	0.26	0.0103	9606.ENSP00000202816,9606.ENSP00000234677,9606.ENSP00000235090,9606.ENSP00000240316,9606.ENSP00000244230,9606.ENSP00000250237,9606.ENSP00000254803,9606.ENSP00000256398,9606.ENSP00000261772,9606.ENSP00000263239,9606.ENSP00000263579,9606.ENSP00000264670,9606.ENSP00000282007,9606.ENSP00000296792,9606.ENSP00000304903,9606.ENSP00000308332,9606.ENSP00000309591,9606.ENSP00000314193,9606.ENSP00000319169,…	ESF1,SARS,WDR77,COIL,MPHOSPH10,QTRT1,UTP3,ELP3,AARS,DDX18,DCPS,NSUN2,ZC3H13,UTP15,CD2BP2,UTP23,PRKACA,WDR75,PRMT5,DDX54,SRRM1,IMP3,FIP1L1,DDX47,WTAP,MAK16,TFB2M,RPF1,ZRANB2,TP53RK,UTP11L,BMS1,CWC27,RCL1,WDR43,INTS1,POP1,NOP14,RPL7L1,CDKN2A,DIEXF,DDX41,WDR74,RBM19,BOP1,NOL3,SUPT5H,EMG1,DDX27
GO:0019637	organophosphate metabolic process	49	870	0.25	0.0143	9606.ENSP00000216484,9606.ENSP00000217455,9606.ENSP00000218104,9606.ENSP00000230431,9606.ENSP00000232607,9606.ENSP00000236959,9606.ENSP00000252603,9606.ENSP00000257770,9606.ENSP00000282541,9606.ENSP00000283415,9606.ENSP00000292823,9606.ENSP00000298556,9606.ENSP00000300283,9606.ENSP00000300738,9606.ENSP00000301634,9606.ENSP00000310551,9606.ENSP00000325958,9606.ENSP00000330032,9606.ENSP00000339479,…	SPTLC2,ACOT8,ABCD1,DNPH1,UMPS,ATIC,PGLS,NT5E,GPD1L,LPCAT1,PCYT1A,HPRT1,CKMT1B,RRM1,TK1,LCLAT1,PTPMT1,UPP1,NT5C2,SMPD1,IMPDH1,PLSCR1,DLG1,PFKM,ACSL3,PNP,OPA1,PFKFB2,MPC2,PMVK,ELOVL5,CMPK1,CTPS1,PGK1,HMGCL,PIP4K2A,PANK4,DUT,GARS,DAK,PPT1,MECP2,ACSF2,GPHN,MFN1,ACSL1,PTDSS1,LDHA,GMPR2
GO:0046907	intracellular transport	83	1520	0.24	0.00037	9606.ENSP00000217455,9606.ENSP00000218104,9606.ENSP00000248553,9606.ENSP00000251047,9606.ENSP00000251775,9606.ENSP00000251968,9606.ENSP00000254508,9606.ENSP00000259512,9606.ENSP00000260643,9606.ENSP00000261667,9606.ENSP00000262013,9606.ENSP00000262213,9606.ENSP00000262613,9606.ENSP00000262640,9606.ENSP00000263277,9606.ENSP00000268058,9606.ENSP00000271764,9606.ENSP00000282633,9606.ENSP00000284440,…	ACOT8,ABCD1,HSPB1,LMAN1,SNX4,TSG101,NUP210,DERL1,PREB,KPNA3,SPAG9,TRAM1,SLC9A3R1,VAMP7,EHD2,PML,EIF2D,FAM21A,UCHL1,MYO1E,MAP1B,VPS35,HEATR3,TMED3,COG1,HSPA4,YWHAG,SEC23A,CLU,USP9X,HACL1,PRKAG1,CHMP4A,MYO1D,DHRS4,SRRM1,AP2A2,XPOT,GRPEL2,ACAA1,FAM91A1,FIP1L1,VAPA,NUP50,HTT,SDAD1,MYO1C,RAB5B,MYH10,OPA1,DCTN1,CD55,RAB32,LMNA,RAB13,ACTR1A,CPT2,EPS15,TBC1D13,PEF1,HMGCL,PARD3,GRIPAP1,LMAN2L,AUP1,BCAP29,…
GO:0065003	protein-containing complex assembly	71	1293	0.24	0.0014	9606.ENSP00000217958,9606.ENSP00000226218,9606.ENSP00000235090,9606.ENSP00000240316,9606.ENSP00000245932,9606.ENSP00000246747,9606.ENSP00000251047,9606.ENSP00000251636,9606.ENSP00000253107,9606.ENSP00000254508,9606.ENSP00000259335,9606.ENSP00000260443,9606.ENSP00000260643,9606.ENSP00000261427,9606.ENSP00000261667,9606.ENSP00000262613,9606.ENSP00000262640,9606.ENSP00000263864,9606.ENSP00000264552,…	PSMD10,VTN,WDR77,COIL,VASP,ARL2,LMAN1,DHX29,PPAN,NUP210,KIAA0368,RSL24D1,PREB,UBE2K,KPNA3,SLC9A3R1,VAMP7,VAMP8,UBE2S,PML,AFG3L2,ECSIT,EIF2D,SIGMAR1,DENR,PSMG3,NDUFAF2,HPRT1,RRM1,TK1,HSPA4,CD2BP2,SEC23A,PRKACA,TMEM70,CLU,PRMT5,CHMP4A,GSK3B,ALDH1A3,H1F0,PFKM,ACSL3,MAX,MICU1,OPA1,SOAT1,TSPYL1,MCTS1,EPS15,NDUFS5,ATRX,SRC,PEF1,GSN,PARD3,ATL2,NAP1L4,SPAG1,MLLT4,SNX9,CD59,CRYZ,SLC9A3R2,SLC2A1,SMIM20,SEC…
GO:0008219	cell death	59	1091	0.24	0.0094	9606.ENSP00000003302,9606.ENSP00000217958,9606.ENSP00000220751,9606.ENSP00000225174,9606.ENSP00000252245,9606.ENSP00000254043,9606.ENSP00000259667,9606.ENSP00000261023,9606.ENSP00000261427,9606.ENSP00000264230,9606.ENSP00000268058,9606.ENSP00000275428,9606.ENSP00000277010,9606.ENSP00000280154,9606.ENSP00000285093,9606.ENSP00000295121,9606.ENSP00000299138,9606.ENSP00000312664,9606.ENSP00000313854,…	USP28,PSMD10,RIPK2,PPIF,KRT75,KRT15,HINT2,ITGAV,UBE2K,NOA1,PML,GGCT,SIGMAR1,PDCD4,ACAA2,WDR92,VPS35,CASP2,CLPTM1L,PAK2,CLU,NOC2L,GSK3B,KRT79,KRT7,CAV1,PPL,EPB41L3,H1F0,PLSCR1,VAPA,HTT,DDX47,MAX,OPA1,KRT19,IFI16,MLLT11,GHITM,YARS,MTCH1,GSN,BCAP29,RPS6KA3,DSP,KRT18,CUL5,CIAPIN1,SH3KBP1,CDK11A,TOP2A,CDKN2A,PEG10,DDX41,RPS6KA1,KRT8,NOL3,SAP30BP,SH3GLB1
GO:0060341	regulation of cellular localization	56	1027	0.24	0.0112	9606.ENSP00000207549,9606.ENSP00000215582,9606.ENSP00000217381,9606.ENSP00000251047,9606.ENSP00000251775,9606.ENSP00000251968,9606.ENSP00000260643,9606.ENSP00000260818,9606.ENSP00000262640,9606.ENSP00000263277,9606.ENSP00000263864,9606.ENSP00000264670,9606.ENSP00000268058,9606.ENSP00000269141,9606.ENSP00000282541,9606.ENSP00000286713,9606.ENSP00000296597,9606.ENSP00000296755,9606.ENSP00000299138,…	UNC13D,MISP,SNTA1,LMAN1,SNX4,TSG101,PREB,DNAJC13,VAMP7,EHD2,VAMP8,NSUN2,PML,CDH2,GPD1L,STOM,NDUFAF2,MAP1B,VPS35,YWHAG,GLUL,PRKACA,AURKB,LYPLA1,GSK3B,CAV1,CAMK2D,TLDC1,TOR1A,DLG1,HTT,ACSL3,ATP2B4,MYO1C,MPC2,LMNA,EMD,FLNA,SRC,GSN,ITPR3,PARD3,MAGED1,GRIPAP1,ARHGEF16,PPP3CB,LCP1,NEDD4L,RDX,AGR2,GDI1,GNL3,CDKN2A,SEC24B,NOL3,SH3GLB1
GO:0012501	programmed cell death	57	1054	0.24	0.0115	9606.ENSP00000003302,9606.ENSP00000217958,9606.ENSP00000220751,9606.ENSP00000225174,9606.ENSP00000252245,9606.ENSP00000254043,9606.ENSP00000259667,9606.ENSP00000261023,9606.ENSP00000261427,9606.ENSP00000264230,9606.ENSP00000268058,9606.ENSP00000275428,9606.ENSP00000280154,9606.ENSP00000285093,9606.ENSP00000295121,9606.ENSP00000299138,9606.ENSP00000312664,9606.ENSP00000313854,9606.ENSP00000314067,…	USP28,PSMD10,RIPK2,PPIF,KRT75,KRT15,HINT2,ITGAV,UBE2K,NOA1,PML,GGCT,PDCD4,ACAA2,WDR92,VPS35,CASP2,CLPTM1L,PAK2,CLU,NOC2L,GSK3B,KRT79,KRT7,CAV1,PPL,EPB41L3,H1F0,PLSCR1,HTT,DDX47,MAX,OPA1,KRT19,IFI16,MLLT11,GHITM,YARS,MTCH1,GSN,BCAP29,RPS6KA3,DSP,KRT18,CUL5,CIAPIN1,SH3KBP1,CDK11A,TOP2A,CDKN2A,PEG10,DDX41,RPS6KA1,KRT8,NOL3,SAP30BP,SH3GLB1
GO:0006886	intracellular protein transport	54	999	0.24	0.0168	9606.ENSP00000217455,9606.ENSP00000248553,9606.ENSP00000254508,9606.ENSP00000259512,9606.ENSP00000260643,9606.ENSP00000261667,9606.ENSP00000262213,9606.ENSP00000268058,9606.ENSP00000271764,9606.ENSP00000299138,9606.ENSP00000299192,9606.ENSP00000299705,9606.ENSP00000302961,9606.ENSP00000306330,9606.ENSP00000306881,9606.ENSP00000315130,9606.ENSP00000316357,9606.ENSP00000323811,9606.ENSP00000324205,…	ACOT8,HSPB1,NUP210,DERL1,PREB,KPNA3,TRAM1,PML,EIF2D,VPS35,HEATR3,TMED3,HSPA4,YWHAG,SEC23A,CLU,USP9X,HACL1,CHMP4A,DHRS4,SRRM1,AP2A2,XPOT,GRPEL2,ACAA1,FAM91A1,FIP1L1,NUP50,SDAD1,MYO1C,RAB5B,RAB32,LMNA,RAB13,TBC1D13,HMGCL,PARD3,GRIPAP1,AUP1,BCAP29,SNX2,KATNB1,SNX9,UBE2D2,AKAP12,IFT27,COPG2,SEC24B,KPNA2,DYNLL2,RAB18,CLIP1,OXA1L,ARFIP2
GO:0006915	apoptotic process	50	918	0.24	0.0228	9606.ENSP00000003302,9606.ENSP00000217958,9606.ENSP00000220751,9606.ENSP00000225174,9606.ENSP00000259667,9606.ENSP00000261023,9606.ENSP00000261427,9606.ENSP00000264230,9606.ENSP00000268058,9606.ENSP00000275428,9606.ENSP00000280154,9606.ENSP00000285093,9606.ENSP00000295121,9606.ENSP00000299138,9606.ENSP00000312664,9606.ENSP00000313854,9606.ENSP00000314067,9606.ENSP00000315130,9606.ENSP00000317992,…	USP28,PSMD10,RIPK2,PPIF,HINT2,ITGAV,UBE2K,NOA1,PML,GGCT,PDCD4,ACAA2,WDR92,VPS35,CASP2,CLPTM1L,PAK2,CLU,NOC2L,GSK3B,CAV1,EPB41L3,H1F0,PLSCR1,HTT,DDX47,MAX,OPA1,IFI16,MLLT11,GHITM,YARS,MTCH1,GSN,BCAP29,RPS6KA3,KRT18,CUL5,CIAPIN1,SH3KBP1,CDK11A,TOP2A,CDKN2A,PEG10,DDX41,RPS6KA1,KRT8,NOL3,SAP30BP,SH3GLB1
GO:0051641	cellular localization	158	2967	0.23	4.44e-08	9606.ENSP00000207549,9606.ENSP00000215582,9606.ENSP00000216962,9606.ENSP00000217455,9606.ENSP00000218104,9606.ENSP00000218388,9606.ENSP00000219204,9606.ENSP00000228740,9606.ENSP00000242786,9606.ENSP00000245564,9606.ENSP00000246747,9606.ENSP00000248553,9606.ENSP00000251047,9606.ENSP00000251775,9606.ENSP00000251968,9606.ENSP00000252593,9606.ENSP00000252999,9606.ENSP00000254508,9606.ENSP00000259339,…	UNC13D,MISP,PYGB,ACOT8,ABCD1,TIMP1,ARL2BP,LTA4H,CD97,MSTO1,ARL2,HSPB1,LMAN1,SNX4,TSG101,BST2,LAMA5,NUP210,TOR1B,DERL1,GGH,PREB,DNAJC13,ITGAV,KPNA3,SPAG9,TRAM1,SLC9A3R1,VAMP7,EHD2,VAMP8,ESYT1,PML,CDH2,SCYL1,EIF2D,FTH1,FAM21A,LPCAT1,UCHL1,STOM,CD109,MYO1E,S100P,ANXA5,MAP1B,VPS35,HEATR3,TMED3,COG1,ANPEP,TERF2IP,HSPA4,YWHAG,SEC23A,PRKACA,AURKB,TOLLIP,CLU,USP9X,DEGS1,HACL1,PRKAG1,CHMP4A,MYO1D,DHRS4,SR…
GO:0034613	cellular protein localization	85	1610	0.23	0.00082	9606.ENSP00000217455,9606.ENSP00000219204,9606.ENSP00000246747,9606.ENSP00000248553,9606.ENSP00000252999,9606.ENSP00000254508,9606.ENSP00000259339,9606.ENSP00000259512,9606.ENSP00000260643,9606.ENSP00000261667,9606.ENSP00000262213,9606.ENSP00000262613,9606.ENSP00000262640,9606.ENSP00000263277,9606.ENSP00000268058,9606.ENSP00000269141,9606.ENSP00000270176,9606.ENSP00000271764,9606.ENSP00000282633,…	ACOT8,ARL2BP,ARL2,HSPB1,LAMA5,NUP210,TOR1B,DERL1,PREB,KPNA3,TRAM1,SLC9A3R1,VAMP7,EHD2,PML,CDH2,SCYL1,EIF2D,FAM21A,VPS35,HEATR3,TMED3,TERF2IP,HSPA4,YWHAG,SEC23A,AURKB,TOLLIP,CLU,USP9X,HACL1,CHMP4A,DHRS4,SRRM1,AP2A2,XPOT,GRPEL2,ACAA1,FAM91A1,FIP1L1,CAV1,EPB41L3,VAPA,TOR1A,DLG1,NUP50,SDAD1,GOLGA4,MYO1C,RAB5B,SYNE1,RAB32,LMNA,RAB13,FLNA,EPS15,TBC1D13,ATRX,GSN,HMGCL,PARD3,GRIPAP1,AUP1,BCAP29,SNX2,KATN…
GO:0045184	establishment of protein localization	83	1564	0.23	0.00088	9606.ENSP00000217455,9606.ENSP00000218340,9606.ENSP00000248553,9606.ENSP00000251047,9606.ENSP00000251775,9606.ENSP00000251968,9606.ENSP00000254508,9606.ENSP00000259512,9606.ENSP00000260643,9606.ENSP00000260818,9606.ENSP00000261667,9606.ENSP00000262213,9606.ENSP00000262640,9606.ENSP00000263864,9606.ENSP00000268058,9606.ENSP00000271764,9606.ENSP00000281513,9606.ENSP00000282633,9606.ENSP00000296585,…	ACOT8,RP2,HSPB1,LMAN1,SNX4,TSG101,NUP210,DERL1,PREB,DNAJC13,KPNA3,TRAM1,VAMP7,VAMP8,PML,EIF2D,NBAS,FAM21A,ITGA2,VPS35,HEATR3,TMED3,COG1,HSPA4,YWHAG,SEC23A,CLU,USP9X,HACL1,CHMP4A,MYO1D,DHRS4,SRRM1,AP2A2,XPOT,GRPEL2,RAB11FIP1,ACAA1,FAM91A1,FIP1L1,TOR1A,NUP50,SDAD1,GOLGA4,MYO1C,RAB5B,DYNLT1,RAB32,LMNA,RAB13,S100A13,FLNA,EPS15,TBC1D13,HMGCL,PARD3,GRIPAP1,ANXA1,LMAN2L,AUP1,BCAP29,SNX2,KATNB1,KRT18,MLL…
GO:0042886	amide transport	82	1553	0.23	0.0011	9606.ENSP00000217455,9606.ENSP00000218104,9606.ENSP00000218340,9606.ENSP00000248553,9606.ENSP00000251047,9606.ENSP00000251775,9606.ENSP00000251968,9606.ENSP00000254508,9606.ENSP00000259512,9606.ENSP00000260643,9606.ENSP00000260818,9606.ENSP00000261667,9606.ENSP00000262213,9606.ENSP00000262613,9606.ENSP00000262640,9606.ENSP00000263864,9606.ENSP00000268058,9606.ENSP00000271764,9606.ENSP00000281513,…	ACOT8,ABCD1,RP2,HSPB1,LMAN1,SNX4,TSG101,NUP210,DERL1,PREB,DNAJC13,KPNA3,TRAM1,SLC9A3R1,VAMP7,VAMP8,PML,EIF2D,NBAS,FAM21A,SLC25A32,VPS35,HEATR3,TMED3,COG1,HSPA4,YWHAG,SEC23A,CLU,USP9X,HACL1,CHMP4A,MYO1D,DHRS4,SRRM1,AP2A2,XPOT,GRPEL2,RAB11FIP1,ACAA1,FAM91A1,FIP1L1,TOR1A,NUP50,SDAD1,GOLGA4,MYO1C,RAB5B,DYNLT1,RAB32,LMNA,RAB13,S100A13,EPS15,TBC1D13,HMGCL,PARD3,GRIPAP1,ANXA1,LMAN2L,AUP1,BCAP29,SNX2,KAT…
GO:0051336	regulation of hydrolase activity	68	1284	0.23	0.0054	9606.ENSP00000218340,9606.ENSP00000218388,9606.ENSP00000220751,9606.ENSP00000225174,9606.ENSP00000226218,9606.ENSP00000234038,9606.ENSP00000238256,9606.ENSP00000244230,9606.ENSP00000246747,9606.ENSP00000252593,9606.ENSP00000254322,9606.ENSP00000260526,9606.ENSP00000260643,9606.ENSP00000268058,9606.ENSP00000274376,9606.ENSP00000285735,9606.ENSP00000287097,9606.ENSP00000296585,9606.ENSP00000301244,…	RP2,TIMP1,RIPK2,PPIF,VTN,PPP1R7,FKBP15,MPHOSPH10,ARL2,BST2,DNAJB1,ARHGAP29,PREB,PML,RASA1,RHOC,CD109,ITGA2,SPINT2,CD2BP2,SEC23A,PPP1R14B,DNAJA2,PAK2,MYO1D,GSK3B,RIC8A,ZC3H15,CAV1,CAMK2D,ENSA,PLSCR1,HTT,DYNLT1,IFI16,CNN3,TBC1D13,SMAP2,SRC,MTCH1,GSN,IGBP1,ANXA1,ARHGEF16,RPS6KA3,MLLT4,SNX9,SIPA1,LARS,CAST,MBP,PPME1,RDX,GDI1,PPT1,CD44,SERPINB2,CDKN2A,TCEA1,SERPINH1,RPS6KA1,HMHA1,NOL3,MYO9B,DYNLL2,UHR…
GO:1901362	organic cyclic compound biosynthetic process	64	1211	0.23	0.0088	9606.ENSP00000003100,9606.ENSP00000210444,9606.ENSP00000216294,9606.ENSP00000217455,9606.ENSP00000218104,9606.ENSP00000230431,9606.ENSP00000232607,9606.ENSP00000234677,9606.ENSP00000236959,9606.ENSP00000257770,9606.ENSP00000259667,9606.ENSP00000260270,9606.ENSP00000285093,9606.ENSP00000287025,9606.ENSP00000290663,9606.ENSP00000298556,9606.ENSP00000299299,9606.ENSP00000300086,9606.ENSP00000300738,…	CYP51A1,NANS,SNAPC1,ACOT8,ABCD1,DNPH1,UMPS,SARS,ATIC,NT5E,HINT2,FDX1,ACAA2,MTERF3,MED8,HPRT1,PCBD1,TERF2IP,RRM1,TK1,POLR1D,PRMT5,NR2F1,UPP1,FIP1L1,NT5C2,LBR,IMPDH1,MAFF,DLG1,ACSL3,MAX,PNP,CTR9,TFB2M,IBA57,MPC2,PMVK,FLNA,NSDHL,FUBP1,ELOVL5,CMPK1,CTPS1,PANK4,DUT,RFC1,GARS,LSS,INTS1,PPT1,MECP2,TSTA3,CNBP,CBFB,EBP,GPHN,ACSL1,TCEA1,POLR1B,GMPR2,CD3EAP,SUPT5H,POLD2
GO:0007010	cytoskeleton organization	60	1126	0.23	0.0113	9606.ENSP00000215582,9606.ENSP00000218089,9606.ENSP00000245564,9606.ENSP00000245932,9606.ENSP00000246747,9606.ENSP00000254043,9606.ENSP00000262613,9606.ENSP00000263277,9606.ENSP00000288235,9606.ENSP00000296755,9606.ENSP00000298159,9606.ENSP00000310901,9606.ENSP00000313950,9606.ENSP00000320295,9606.ENSP00000324422,9606.ENSP00000324527,9606.ENSP00000340510,9606.ENSP00000343158,9606.ENSP00000345719,…	MISP,STAG2,MSTO1,VASP,ARL2,KRT15,SLC9A3R1,EHD2,MYO1E,MAP1B,CFL2,CSRP2,AURKB,TUBB3,ZYX,MYO1D,PPL,EPB41L3,TOR1A,DLG1,HTT,PLS3,SDAD1,MYO1C,MYH10,DCTN1,KRT19,DYNLT1,SYNE1,LMNA,RAB13,FLNA,ACTR1A,CNN3,KIF2C,ATRX,SRC,GSN,PARD3,ANXA1,KATNB1,DSP,CHD3,TMSB4X,FSCN1,SPAG1,KRT18,SIPA1,ACTN1,LIMA1,SH3KBP1,LCP1,MECP2,SHC1,ACTBL2,PALLD,KRT8,CLIP1,PDLIM5,ARFIP2
GO:0034641	cellular nitrogen compound metabolic process	169	3282	0.22	7.8e-08	9606.ENSP00000003302,9606.ENSP00000202816,9606.ENSP00000210444,9606.ENSP00000216294,9606.ENSP00000216484,9606.ENSP00000216714,9606.ENSP00000217455,9606.ENSP00000218104,9606.ENSP00000228740,9606.ENSP00000230431,9606.ENSP00000232607,9606.ENSP00000234677,9606.ENSP00000235090,9606.ENSP00000236959,9606.ENSP00000240316,9606.ENSP00000243326,9606.ENSP00000244230,9606.ENSP00000250237,9606.ENSP00000251636,…	USP28,ESF1,NANS,SNAPC1,SPTLC2,APEX1,ACOT8,ABCD1,LTA4H,DNPH1,UMPS,SARS,WDR77,ATIC,COIL,RIF1,MPHOSPH10,QTRT1,DHX29,MRPL4,UTP3,ELP3,NT5E,IGF2BP3,GGH,RSL24D1,AARS,DDX18,BLVRB,DCPS,MTIF2,NOA1,NSUN2,EIF2D,RQCD1,GGCT,LACTB2,TATDN1,DENR,NBAS,ZC3H13,MTERF3,MED8,MRPS18C,UTP15,SLC25A32,HPRT1,PCBD1,ANPEP,TERF2IP,RRM1,TK1,POLR1D,THOP1,CD2BP2,UTP23,PRKACA,WDR75,DEGS1,PRMT5,NQO1,EDC3,DDX54,NR2F1,SRRM1,EIF4A2,SM…
GO:1901360	organic cyclic compound metabolic process	161	3118	0.22	1.87e-07	9606.ENSP00000003100,9606.ENSP00000003302,9606.ENSP00000202816,9606.ENSP00000210444,9606.ENSP00000216294,9606.ENSP00000216714,9606.ENSP00000217455,9606.ENSP00000218104,9606.ENSP00000230431,9606.ENSP00000232607,9606.ENSP00000234677,9606.ENSP00000235090,9606.ENSP00000236959,9606.ENSP00000240316,9606.ENSP00000243326,9606.ENSP00000244230,9606.ENSP00000250237,9606.ENSP00000254803,9606.ENSP00000256398,…	CYP51A1,USP28,ESF1,NANS,SNAPC1,APEX1,ACOT8,ABCD1,DNPH1,UMPS,SARS,WDR77,ATIC,COIL,RIF1,MPHOSPH10,QTRT1,UTP3,ELP3,NT5E,HINT2,GGH,FDX1,AARS,DDX18,BLVRB,DCPS,NSUN2,RQCD1,LACTB2,TATDN1,NBAS,ZC3H13,ACAA2,MTERF3,MED8,UTP15,SLC25A32,HPRT1,PCBD1,TERF2IP,RRM1,TK1,POLR1D,CD2BP2,UTP23,PRKACA,WDR75,PRMT5,EDC3,DDX54,NR2F1,DHRS4,SRRM1,SMCHD1,IMP3,UPP1,ACAA1,FIP1L1,NT5C2,LBR,SMPD1,PPA2,H1F0,IMPDH1,MAFF,DLG1,PFKM…
GO:0006139	nucleobase-containing compound metabolic process	137	2659	0.22	3.06e-06	9606.ENSP00000003302,9606.ENSP00000202816,9606.ENSP00000210444,9606.ENSP00000216294,9606.ENSP00000216714,9606.ENSP00000217455,9606.ENSP00000218104,9606.ENSP00000230431,9606.ENSP00000232607,9606.ENSP00000234677,9606.ENSP00000235090,9606.ENSP00000236959,9606.ENSP00000240316,9606.ENSP00000243326,9606.ENSP00000244230,9606.ENSP00000250237,9606.ENSP00000254803,9606.ENSP00000256398,9606.ENSP00000257770,…	USP28,ESF1,NANS,SNAPC1,APEX1,ACOT8,ABCD1,DNPH1,UMPS,SARS,WDR77,ATIC,COIL,RIF1,MPHOSPH10,QTRT1,UTP3,ELP3,NT5E,AARS,DDX18,DCPS,NSUN2,RQCD1,LACTB2,TATDN1,NBAS,ZC3H13,MTERF3,MED8,UTP15,HPRT1,TERF2IP,RRM1,TK1,POLR1D,CD2BP2,UTP23,PRKACA,WDR75,PRMT5,EDC3,DDX54,NR2F1,SRRM1,SMCHD1,IMP3,UPP1,FIP1L1,NT5C2,PPA2,H1F0,IMPDH1,MAFF,DLG1,PFKM,WARS,ACSL3,DDX47,WTAP,CNOT3,MAX,MAK16,PNP,OPA1,CTR9,TFB2M,PFKFB2,NUCKS1…
GO:0022607	cellular component assembly	123	2359	0.22	9.37e-06	9606.ENSP00000200457,9606.ENSP00000215582,9606.ENSP00000217958,9606.ENSP00000218089,9606.ENSP00000226218,9606.ENSP00000235090,9606.ENSP00000240316,9606.ENSP00000245564,9606.ENSP00000245932,9606.ENSP00000246747,9606.ENSP00000251047,9606.ENSP00000251636,9606.ENSP00000251968,9606.ENSP00000252934,9606.ENSP00000252999,9606.ENSP00000253107,9606.ENSP00000254508,9606.ENSP00000259335,9606.ENSP00000260443,…	TRIP6,MISP,PSMD10,STAG2,VTN,WDR77,COIL,MSTO1,VASP,ARL2,LMAN1,DHX29,TSG101,ATXN10,LAMA5,PPAN,NUP210,KIAA0368,RSL24D1,PREB,UBE2K,KPNA3,SLC9A3R1,VAMP7,EHD2,VAMP8,UBE2S,PML,CDH11,CDH2,AFG3L2,ECSIT,EIF2D,SIGMAR1,DENR,RHOC,MTERF3,PSMG3,ITGA2,NDUFAF2,MAP1B,CFL2,HPRT1,VPS35,RRM1,TK1,HSPA4,CD2BP2,YWHAG,SEC23A,PRKACA,TMEM70,AURKB,PAK2,CLU,NOC2L,PRMT5,EDC3,CHMP4A,ZYX,LAMA3,GSK3B,SMCHD1,FLNC,ALDH1A3,CAV1,EPB…
GO:0016070	RNA metabolic process	83	1584	0.22	0.0012	9606.ENSP00000202816,9606.ENSP00000216294,9606.ENSP00000216714,9606.ENSP00000234677,9606.ENSP00000235090,9606.ENSP00000240316,9606.ENSP00000244230,9606.ENSP00000250237,9606.ENSP00000254803,9606.ENSP00000256398,9606.ENSP00000261772,9606.ENSP00000263239,9606.ENSP00000263579,9606.ENSP00000264670,9606.ENSP00000273064,9606.ENSP00000276590,9606.ENSP00000281513,9606.ENSP00000282007,9606.ENSP00000287025,…	ESF1,SNAPC1,APEX1,SARS,WDR77,COIL,MPHOSPH10,QTRT1,UTP3,ELP3,AARS,DDX18,DCPS,NSUN2,RQCD1,LACTB2,NBAS,ZC3H13,MTERF3,MED8,UTP15,POLR1D,CD2BP2,UTP23,PRKACA,WDR75,PRMT5,EDC3,DDX54,NR2F1,SRRM1,IMP3,FIP1L1,PPA2,MAFF,WARS,DDX47,WTAP,CNOT3,MAX,MAK16,CTR9,TFB2M,FLNA,RPF1,FUBP1,ZRANB2,TP53RK,UTP11L,YARS,YTHDF2,BMS1,HSPA1B,CARS,CWC27,RCL1,GARS,LARS,PCBP3,WDR43,INTS1,POP1,TARS,EARS2,MECP2,NOP14,CBFB,RPL7L1,CD…
GO:0043933	protein-containing complex subunit organization	81	1539	0.22	0.0014	9606.ENSP00000217958,9606.ENSP00000226218,9606.ENSP00000235090,9606.ENSP00000240316,9606.ENSP00000245932,9606.ENSP00000246747,9606.ENSP00000251047,9606.ENSP00000251636,9606.ENSP00000251968,9606.ENSP00000253099,9606.ENSP00000253107,9606.ENSP00000254508,9606.ENSP00000259335,9606.ENSP00000260443,9606.ENSP00000260643,9606.ENSP00000261427,9606.ENSP00000261667,9606.ENSP00000262613,9606.ENSP00000262640,…	PSMD10,VTN,WDR77,COIL,VASP,ARL2,LMAN1,DHX29,TSG101,MRPL4,PPAN,NUP210,KIAA0368,RSL24D1,PREB,UBE2K,KPNA3,SLC9A3R1,VAMP7,VAMP8,UBE2S,SMARCC2,PML,AFG3L2,ECSIT,EIF2D,SIGMAR1,DENR,PSMG3,MRPS18C,NDUFAF2,CFL2,HPRT1,RRM1,TK1,HSPA4,CD2BP2,SEC23A,PRKACA,TMEM70,CLU,PRMT5,CHMP4A,GSK3B,ALDH1A3,CAV1,H1F0,PFKM,ACSL3,MAX,MICU1,OPA1,SOAT1,TSPYL1,MCTS1,EPS15,KIF2C,NDUFS5,ATRX,SRC,PEF1,GSN,PARD3,ATL2,KATNB1,NAP1L4,S…
GO:0044271	cellular nitrogen compound biosynthetic process	80	1522	0.22	0.0016	9606.ENSP00000210444,9606.ENSP00000216294,9606.ENSP00000216484,9606.ENSP00000218104,9606.ENSP00000230431,9606.ENSP00000232607,9606.ENSP00000234677,9606.ENSP00000236959,9606.ENSP00000251636,9606.ENSP00000253099,9606.ENSP00000257770,9606.ENSP00000258729,9606.ENSP00000260443,9606.ENSP00000261772,9606.ENSP00000263629,9606.ENSP00000264230,9606.ENSP00000271764,9606.ENSP00000275428,9606.ENSP00000280557,…	NANS,SNAPC1,SPTLC2,ABCD1,DNPH1,UMPS,SARS,ATIC,DHX29,MRPL4,NT5E,IGF2BP3,RSL24D1,AARS,MTIF2,NOA1,EIF2D,GGCT,DENR,MTERF3,MED8,MRPS18C,HPRT1,PCBD1,TERF2IP,RRM1,TK1,POLR1D,DEGS1,PRMT5,NQO1,NR2F1,EIF4A2,UPP1,FIP1L1,ZC3H15,NT5C2,SMPD1,PPA2,IMPDH1,MAFF,DLG1,WARS,ACSL3,MAX,PNP,CTR9,TFB2M,IBA57,MPC2,FLNA,FUBP1,ELOVL5,MCTS1,CMPK1,CTPS1,YARS,PANK4,CARS,DUT,RFC1,GARS,CERS6,LARS,INTS1,TARS,PPT1,EARS2,MECP2,TST…
GO:0015031	protein transport	78	1486	0.22	0.0021	9606.ENSP00000217455,9606.ENSP00000218340,9606.ENSP00000248553,9606.ENSP00000251047,9606.ENSP00000251775,9606.ENSP00000251968,9606.ENSP00000254508,9606.ENSP00000259512,9606.ENSP00000260643,9606.ENSP00000260818,9606.ENSP00000261667,9606.ENSP00000262213,9606.ENSP00000262640,9606.ENSP00000263864,9606.ENSP00000268058,9606.ENSP00000271764,9606.ENSP00000281513,9606.ENSP00000282633,9606.ENSP00000299138,…	ACOT8,RP2,HSPB1,LMAN1,SNX4,TSG101,NUP210,DERL1,PREB,DNAJC13,KPNA3,TRAM1,VAMP7,VAMP8,PML,EIF2D,NBAS,FAM21A,VPS35,HEATR3,TMED3,COG1,HSPA4,YWHAG,SEC23A,CLU,USP9X,HACL1,CHMP4A,MYO1D,DHRS4,SRRM1,AP2A2,XPOT,GRPEL2,RAB11FIP1,ACAA1,FAM91A1,FIP1L1,TOR1A,NUP50,SDAD1,GOLGA4,MYO1C,RAB5B,DYNLT1,RAB32,LMNA,RAB13,S100A13,EPS15,TBC1D13,HMGCL,PARD3,GRIPAP1,ANXA1,LMAN2L,AUP1,BCAP29,SNX2,KATNB1,KRT18,SNX9,UBE2D2,AK…
GO:0015833	peptide transport	79	1518	0.22	0.0024	9606.ENSP00000217455,9606.ENSP00000218340,9606.ENSP00000248553,9606.ENSP00000251047,9606.ENSP00000251775,9606.ENSP00000251968,9606.ENSP00000254508,9606.ENSP00000259512,9606.ENSP00000260643,9606.ENSP00000260818,9606.ENSP00000261667,9606.ENSP00000262213,9606.ENSP00000262613,9606.ENSP00000262640,9606.ENSP00000263864,9606.ENSP00000268058,9606.ENSP00000271764,9606.ENSP00000281513,9606.ENSP00000282633,…	ACOT8,RP2,HSPB1,LMAN1,SNX4,TSG101,NUP210,DERL1,PREB,DNAJC13,KPNA3,TRAM1,SLC9A3R1,VAMP7,VAMP8,PML,EIF2D,NBAS,FAM21A,VPS35,HEATR3,TMED3,COG1,HSPA4,YWHAG,SEC23A,CLU,USP9X,HACL1,CHMP4A,MYO1D,DHRS4,SRRM1,AP2A2,XPOT,GRPEL2,RAB11FIP1,ACAA1,FAM91A1,FIP1L1,TOR1A,NUP50,SDAD1,GOLGA4,MYO1C,RAB5B,DYNLT1,RAB32,LMNA,RAB13,S100A13,EPS15,TBC1D13,HMGCL,PARD3,GRIPAP1,ANXA1,LMAN2L,AUP1,BCAP29,SNX2,KATNB1,KRT18,SNX9,…
GO:0046483	heterocycle metabolic process	146	2840	0.21	1.43e-06	9606.ENSP00000003302,9606.ENSP00000202816,9606.ENSP00000210444,9606.ENSP00000216294,9606.ENSP00000216714,9606.ENSP00000217455,9606.ENSP00000218104,9606.ENSP00000230431,9606.ENSP00000232607,9606.ENSP00000234677,9606.ENSP00000235090,9606.ENSP00000236959,9606.ENSP00000240316,9606.ENSP00000243326,9606.ENSP00000244230,9606.ENSP00000250237,9606.ENSP00000254803,9606.ENSP00000256398,9606.ENSP00000257770,…	USP28,ESF1,NANS,SNAPC1,APEX1,ACOT8,ABCD1,DNPH1,UMPS,SARS,WDR77,ATIC,COIL,RIF1,MPHOSPH10,QTRT1,UTP3,ELP3,NT5E,GGH,AARS,DDX18,BLVRB,DCPS,NSUN2,RQCD1,LACTB2,TATDN1,NBAS,ZC3H13,MTERF3,MED8,UTP15,SLC25A32,HPRT1,PCBD1,TERF2IP,RRM1,TK1,POLR1D,CD2BP2,UTP23,PRKACA,WDR75,PRMT5,EDC3,DDX54,NR2F1,SRRM1,SMCHD1,IMP3,UPP1,FIP1L1,NT5C2,PPA2,H1F0,IMPDH1,MAFF,DLG1,PFKM,WARS,ACSL3,DDX47,WTAP,CNOT3,MAX,MAK16,PNP,OPA1…
GO:0006725	cellular aromatic compound metabolic process	147	2882	0.21	1.65e-06	9606.ENSP00000003302,9606.ENSP00000202816,9606.ENSP00000210444,9606.ENSP00000216294,9606.ENSP00000216714,9606.ENSP00000217455,9606.ENSP00000218104,9606.ENSP00000230431,9606.ENSP00000232607,9606.ENSP00000234677,9606.ENSP00000235090,9606.ENSP00000236959,9606.ENSP00000240316,9606.ENSP00000243326,9606.ENSP00000244230,9606.ENSP00000250237,9606.ENSP00000254803,9606.ENSP00000256398,9606.ENSP00000257770,…	USP28,ESF1,NANS,SNAPC1,APEX1,ACOT8,ABCD1,DNPH1,UMPS,SARS,WDR77,ATIC,COIL,RIF1,MPHOSPH10,QTRT1,UTP3,ELP3,NT5E,GGH,AARS,DDX18,BLVRB,DCPS,NSUN2,RQCD1,LACTB2,TATDN1,NBAS,ZC3H13,MTERF3,MED8,UTP15,SLC25A32,HPRT1,PCBD1,TERF2IP,RRM1,TK1,POLR1D,CD2BP2,UTP23,PRKACA,WDR75,PRMT5,EDC3,DDX54,NR2F1,SRRM1,SMCHD1,IMP3,UPP1,ACAA1,FIP1L1,NT5C2,PPA2,H1F0,IMPDH1,MAFF,DLG1,PFKM,WARS,ACSL3,DDX47,WTAP,CNOT3,MAX,MAK16,CO…
GO:0044248	cellular catabolic process	90	1758	0.21	0.0012	9606.ENSP00000003302,9606.ENSP00000216780,9606.ENSP00000216962,9606.ENSP00000217455,9606.ENSP00000217958,9606.ENSP00000218104,9606.ENSP00000228740,9606.ENSP00000230431,9606.ENSP00000248958,9606.ENSP00000251968,9606.ENSP00000257770,9606.ENSP00000259335,9606.ENSP00000259512,9606.ENSP00000261427,9606.ENSP00000262288,9606.ENSP00000262435,9606.ENSP00000263368,9606.ENSP00000263579,9606.ENSP00000263864,…	USP28,PCK2,PYGB,ACOT8,PSMD10,ABCD1,LTA4H,DNPH1,SDF2L1,TSG101,NT5E,KIAA0368,DERL1,UBE2K,SCPEP1,SMURF2,BLVRB,DCPS,VAMP8,UBE2S,PML,RQCD1,USP15,NBAS,UCHL1,ACAA2,MTERF3,CBR3,MCAT,ADH5,HPRT1,PCBD1,ANPEP,GLUL,PHKB,AURKB,TOLLIP,CLU,USP9X,EDC3,HACL1,PRKAG1,CHMP4A,AP2A2,UPP1,ACAA1,UBA1,NT5C2,SMPD1,H1F0,UBQLN2,GPT2,TOR1A,CNOT3,COMT,PNP,IFI16,CPT2,SRC,ADO,YTHDF2,HMGCL,UBR4,HSPA1B,AUP1,DUT,TRIP12,CUL5,DAK,UBE…
GO:1901566	organonitrogen compound biosynthetic process	69	1346	0.21	0.0103	9606.ENSP00000216484,9606.ENSP00000232607,9606.ENSP00000234677,9606.ENSP00000236959,9606.ENSP00000239891,9606.ENSP00000248958,9606.ENSP00000251047,9606.ENSP00000251636,9606.ENSP00000253099,9606.ENSP00000257770,9606.ENSP00000258729,9606.ENSP00000260443,9606.ENSP00000261772,9606.ENSP00000263629,9606.ENSP00000264230,9606.ENSP00000265113,9606.ENSP00000271764,9606.ENSP00000275428,9606.ENSP00000280557,…	SPTLC2,UMPS,SARS,ATIC,ALG5,SDF2L1,LMAN1,DHX29,MRPL4,NT5E,IGF2BP3,RSL24D1,AARS,MTIF2,NOA1,SLC1A3,EIF2D,GGCT,DENR,LPCAT1,PCYT1A,MRPS18C,HPRT1,PCBD1,CKMT1B,TK1,GLUL,KDELC2,DEGS1,EIF4A2,UPP1,ZC3H15,SMPD1,PPA2,IMPDH1,GPT2,PLSCR1,VAPA,WARS,ACSL3,PNP,IBA57,MPC2,PHGDH,ELOVL5,MCTS1,CMPK1,CTPS1,YARS,PANK4,CARS,DUT,SDC1,GARS,CERS6,LARS,MGST1,GXYLT1,TARS,PPT1,EARS2,EIF2B1,GPHN,ACSL1,OSTC,PTDSS1,MUC5B,GMPR2,O…
GO:0051130	positive regulation of cellular component organization	61	1209	0.21	0.032	9606.ENSP00000225174,9606.ENSP00000226218,9606.ENSP00000243326,9606.ENSP00000245932,9606.ENSP00000246747,9606.ENSP00000251047,9606.ENSP00000251968,9606.ENSP00000261918,9606.ENSP00000262640,9606.ENSP00000263277,9606.ENSP00000266604,9606.ENSP00000268058,9606.ENSP00000285735,9606.ENSP00000290921,9606.ENSP00000296585,9606.ENSP00000296755,9606.ENSP00000298159,9606.ENSP00000299138,9606.ENSP00000306330,…	PPIF,VTN,RIF1,VASP,ARL2,LMAN1,TSG101,SEMA7A,VAMP7,EHD2,LLPH,PML,RHOC,CTBP1,ITGA2,MAP1B,CFL2,VPS35,YWHAG,AURKB,CLU,MET,GSK3B,RPS6KA4,CAV1,TOR1A,DLG1,HTT,WARS,GOLGA4,MYO1C,OPA1,DCTN1,CTR9,DYNLT1,LMNA,MLLT11,FLNA,ATRX,SRC,GSN,HSPA1B,PIP4K2A,ANXA1,KATNB1,SDC1,FSCN1,SNX9,CD151,LCP1,NEDD4L,GDI1,PPT1,MECP2,GNL3,ANAPC4,ANKFY1,WBP2,CLIP1,SH3GLB1,CRABP2
GO:1901565	organonitrogen compound catabolic process	55	1070	0.21	0.0381	9606.ENSP00000003302,9606.ENSP00000217958,9606.ENSP00000218104,9606.ENSP00000228740,9606.ENSP00000230431,9606.ENSP00000248958,9606.ENSP00000251968,9606.ENSP00000257770,9606.ENSP00000259335,9606.ENSP00000259512,9606.ENSP00000261427,9606.ENSP00000262288,9606.ENSP00000262435,9606.ENSP00000263368,9606.ENSP00000264552,9606.ENSP00000268058,9606.ENSP00000280377,9606.ENSP00000284440,9606.ENSP00000298556,…	USP28,PSMD10,ABCD1,LTA4H,DNPH1,SDF2L1,TSG101,NT5E,KIAA0368,DERL1,UBE2K,SCPEP1,SMURF2,BLVRB,UBE2S,PML,USP15,UCHL1,HPRT1,PCBD1,ANPEP,GLUL,AURKB,TOLLIP,CLU,USP9X,LYPLA1,AP2A2,UPP1,UBA1,NT5C2,SMPD1,UBQLN2,GPT2,TOR1A,COMT,PNP,ADO,HMGCL,UBR4,AUP1,DUT,SDC1,TRIP12,CUL5,UBE2D2,NEDD4L,PPT1,CD44,DIEXF,XPNPEP1,ANAPC4,RNF213,HMOX2,UHRF1
GO:0051248	negative regulation of protein metabolic process	56	1096	0.21	0.0384	9606.ENSP00000003100,9606.ENSP00000217381,9606.ENSP00000217455,9606.ENSP00000217958,9606.ENSP00000218388,9606.ENSP00000226218,9606.ENSP00000248553,9606.ENSP00000251968,9606.ENSP00000252593,9606.ENSP00000252992,9606.ENSP00000258729,9606.ENSP00000259667,9606.ENSP00000261023,9606.ENSP00000262613,9606.ENSP00000268058,9606.ENSP00000273064,9606.ENSP00000280154,9606.ENSP00000282541,9606.ENSP00000284440,…	CYP51A1,SNTA1,ACOT8,PSMD10,TIMP1,VTN,HSPB1,TSG101,BST2,CEP85,IGF2BP3,HINT2,ITGAV,SLC9A3R1,PML,RQCD1,PDCD4,GPD1L,UCHL1,CD109,CTBP1,VPS35,TERF2IP,SPINT2,YWHAG,PPP1R14B,PAK2,CLU,NOC2L,GSK3B,CAV1,SMPD1,ENSA,DLG1,WARS,ATP2B4,CNOT3,IFI16,FLNA,SRC,YTHDF2,DKK1,IGBP1,PARD3,HSPA1B,RPS6KA3,TRIP12,CAST,PPME1,CD44,SERPINB2,CDKN2A,SERPINH1,RPS6KA1,NOL3,SERPINB6
GO:0060429	epithelium development	56	1109	0.21	0.0478	9606.ENSP00000216780,9606.ENSP00000224073,9606.ENSP00000230431,9606.ENSP00000235090,9606.ENSP00000240285,9606.ENSP00000245932,9606.ENSP00000251968,9606.ENSP00000252245,9606.ENSP00000252999,9606.ENSP00000254043,9606.ENSP00000262613,9606.ENSP00000264670,9606.ENSP00000268058,9606.ENSP00000269141,9606.ENSP00000285735,9606.ENSP00000287097,9606.ENSP00000288235,9606.ENSP00000296585,9606.ENSP00000301244,…	PCK2,EDF1,DNPH1,WDR77,RDH10,VASP,TSG101,KRT75,LAMA5,KRT15,SLC9A3R1,NSUN2,PML,CDH2,RHOC,CD109,MYO1E,ITGA2,SPINT2,PRKACA,TOLLIP,MET,BASP1,LAMA3,KRT79,KRT7,ALDH1A3,PPL,TOR1A,DLG1,STAT1,KRT19,TGM2,RAB13,PHGDH,FLNA,CNN3,NSDHL,PGK1,ATRX,SRC,DKK1,CLIC4,ANXA1,PODXL,DSP,SDC1,KRT18,MLLT4,CD151,RDX,AGR2,CD44,PALLD,SEC24B,KRT8
GO:0008104	protein localization	106	2139	0.2	0.00072	9606.ENSP00000217455,9606.ENSP00000217958,9606.ENSP00000218340,9606.ENSP00000219204,9606.ENSP00000246747,9606.ENSP00000248553,9606.ENSP00000251047,9606.ENSP00000251775,9606.ENSP00000251968,9606.ENSP00000252999,9606.ENSP00000254508,9606.ENSP00000259339,9606.ENSP00000259512,9606.ENSP00000260643,9606.ENSP00000260818,9606.ENSP00000261667,9606.ENSP00000262213,9606.ENSP00000262613,9606.ENSP00000262640,…	ACOT8,PSMD10,RP2,ARL2BP,ARL2,HSPB1,LMAN1,SNX4,TSG101,LAMA5,NUP210,TOR1B,DERL1,PREB,DNAJC13,KPNA3,TRAM1,SLC9A3R1,VAMP7,EHD2,VAMP8,PML,CDH2,SCYL1,EIF2D,NBAS,FAM21A,ITGA2,VPS35,HEATR3,TMED3,COG1,TERF2IP,HSPA4,YWHAG,SEC23A,AURKB,TOLLIP,CLU,USP9X,HACL1,CHMP4A,MYO1D,DHRS4,SRRM1,AP2A2,XPOT,GRPEL2,RAB11FIP1,ACAA1,FAM91A1,FIP1L1,CAV1,EPB41L3,VAPA,TOR1A,DLG1,NUP50,SDAD1,GOLGA4,MYO1C,RAB5B,DYNLT1,SYNE1,RAB3…
GO:0010467	gene expression	102	2056	0.2	0.00099	9606.ENSP00000202816,9606.ENSP00000216294,9606.ENSP00000220751,9606.ENSP00000234677,9606.ENSP00000235090,9606.ENSP00000240316,9606.ENSP00000244230,9606.ENSP00000250237,9606.ENSP00000251636,9606.ENSP00000253099,9606.ENSP00000254508,9606.ENSP00000254803,9606.ENSP00000256398,9606.ENSP00000258729,9606.ENSP00000260443,9606.ENSP00000261023,9606.ENSP00000261772,9606.ENSP00000263239,9606.ENSP00000263579,…	ESF1,SNAPC1,RIPK2,SARS,WDR77,COIL,MPHOSPH10,QTRT1,DHX29,MRPL4,NUP210,UTP3,ELP3,IGF2BP3,RSL24D1,ITGAV,AARS,DDX18,DCPS,MTIF2,NOA1,NSUN2,AFG3L2,EIF2D,IL18,DENR,ZC3H13,MTERF3,MED8,MRPS18C,UTP15,POLR1D,CD2BP2,UTP23,PRKACA,CASP2,WDR75,PRMT5,DDX54,NR2F1,SRRM1,EIF4A2,IMP3,FIP1L1,ZC3H15,PPA2,MAFF,DLG1,NUP50,WARS,DDX47,WTAP,MAX,MAK16,PNP,CTR9,TFB2M,CD55,IFI16,S100A13,FLNA,RPF1,FUBP1,ZRANB2,MCTS1,TP53RK,PLA…
GO:0071840	cellular component organization or biogenesis	271	5633	0.19	2.54e-11	9606.ENSP00000200457,9606.ENSP00000202816,9606.ENSP00000204961,9606.ENSP00000215582,9606.ENSP00000216714,9606.ENSP00000217455,9606.ENSP00000217958,9606.ENSP00000218089,9606.ENSP00000218104,9606.ENSP00000218388,9606.ENSP00000225174,9606.ENSP00000225777,9606.ENSP00000226218,9606.ENSP00000235090,9606.ENSP00000238616,9606.ENSP00000240316,9606.ENSP00000243326,9606.ENSP00000244230,9606.ENSP00000245564,…	TRIP6,ESF1,EFNB1,MISP,APEX1,ACOT8,PSMD10,STAG2,ABCD1,TIMP1,PPIF,SYNGR2,VTN,WDR77,NEK9,COIL,RIF1,MPHOSPH10,MSTO1,VASP,ARL2,LMAN1,DHX29,TSG101,ATXN10,LAMA5,MRPL4,PPAN,KRT15,NUP210,UTP3,KIAA0368,TOR1B,RSL24D1,PREB,DNAJC13,ITGAV,UBE2K,KPNA3,SEMA7A,SLC9A3R1,VAMP7,DDX18,EHD2,MTIF2,VAMP8,UBE2S,LLPH,SMARCC2,ESYT1,PML,CDH11,CDH2,AFG3L2,ECSIT,EIF2D,HAPLN1,RASA1,GGCT,SIGMAR1,HIRIP3,USP15,DENR,UCHL1,ACAA2,RH…
GO:0006996	organelle organization	168	3450	0.19	1.95e-06	9606.ENSP00000215582,9606.ENSP00000216714,9606.ENSP00000217455,9606.ENSP00000218089,9606.ENSP00000218104,9606.ENSP00000225174,9606.ENSP00000238616,9606.ENSP00000243326,9606.ENSP00000245564,9606.ENSP00000245932,9606.ENSP00000246747,9606.ENSP00000251047,9606.ENSP00000251636,9606.ENSP00000251968,9606.ENSP00000252934,9606.ENSP00000252999,9606.ENSP00000253107,9606.ENSP00000254043,9606.ENSP00000254803,…	MISP,APEX1,ACOT8,STAG2,ABCD1,PPIF,NEK9,RIF1,MSTO1,VASP,ARL2,LMAN1,DHX29,TSG101,ATXN10,LAMA5,PPAN,KRT15,UTP3,TOR1B,RSL24D1,PREB,DNAJC13,SLC9A3R1,VAMP7,EHD2,MTIF2,VAMP8,UBE2S,SMARCC2,ESYT1,PML,AFG3L2,ECSIT,EIF2D,GGCT,HIRIP3,USP15,DENR,ACAA2,MTERF3,MYO1E,CTBP1,NDUFAF2,MAP1B,CFL2,VPS35,TMED3,COG1,TERF2IP,HSPA4,YWHAG,SEC23A,PRKACA,CSRP2,TMEM70,AURKB,CLU,USP9X,NOC2L,PRMT5,TUBB3,EDC3,HACL1,CHMP4A,ZYX,MY…
GO:0033036	macromolecule localization	120	2473	0.19	0.0004	9606.ENSP00000217455,9606.ENSP00000217958,9606.ENSP00000218104,9606.ENSP00000218340,9606.ENSP00000219204,9606.ENSP00000246747,9606.ENSP00000248553,9606.ENSP00000251047,9606.ENSP00000251775,9606.ENSP00000251968,9606.ENSP00000252999,9606.ENSP00000254508,9606.ENSP00000258729,9606.ENSP00000259339,9606.ENSP00000259512,9606.ENSP00000260643,9606.ENSP00000260818,9606.ENSP00000261667,9606.ENSP00000262213,…	ACOT8,PSMD10,ABCD1,RP2,ARL2BP,ARL2,HSPB1,LMAN1,SNX4,TSG101,LAMA5,NUP210,IGF2BP3,TOR1B,DERL1,PREB,DNAJC13,KPNA3,TRAM1,SLC9A3R1,VAMP7,EHD2,VAMP8,ESYT1,PML,CDH2,SCYL1,EIF2D,SIGMAR1,NBAS,FAM21A,ITGA2,VPS35,HEATR3,TMED3,COG1,TERF2IP,HSPA4,YWHAG,SEC23A,AURKB,TOLLIP,CLU,USP9X,HACL1,CHMP4A,MYO1D,DHRS4,SRRM1,AP2A2,XPOT,GRPEL2,RAB11FIP1,ACAA1,FAM91A1,FIP1L1,CAV1,ATP9A,EPB41L3,PLSCR1,VAPA,TOR1A,DLG1,NUP50,S…
GO:0009056	catabolic process	100	2042	0.19	0.0018	9606.ENSP00000003302,9606.ENSP00000216780,9606.ENSP00000216962,9606.ENSP00000217455,9606.ENSP00000217958,9606.ENSP00000218104,9606.ENSP00000228740,9606.ENSP00000230431,9606.ENSP00000248958,9606.ENSP00000251968,9606.ENSP00000257770,9606.ENSP00000259335,9606.ENSP00000259512,9606.ENSP00000259667,9606.ENSP00000261427,9606.ENSP00000262288,9606.ENSP00000262435,9606.ENSP00000263368,9606.ENSP00000263579,…	USP28,PCK2,PYGB,ACOT8,PSMD10,ABCD1,LTA4H,DNPH1,SDF2L1,TSG101,NT5E,KIAA0368,DERL1,HINT2,UBE2K,SCPEP1,SMURF2,BLVRB,DCPS,VAMP8,UBE2S,PML,RQCD1,USP15,NBAS,GPD1L,UCHL1,ACAA2,MTERF3,CBR3,MCAT,ADH5,HPRT1,PCBD1,ANPEP,GLUL,PHKB,AURKB,TOLLIP,CLU,USP9X,LYPLA1,EDC3,HACL1,PRKAG1,CHMP4A,AP2A2,UPP1,ACAA1,UBA1,NT5C2,SMPD1,H1F0,UBQLN2,GPT2,TOR1A,PFKM,ADAM15,CNOT3,COMT,PNP,PFKFB2,IFI16,CPT2,PGK1,SRC,ADO,YTHDF2,HMG…
GO:0071705	nitrogen compound transport	89	1823	0.19	0.0056	9606.ENSP00000217455,9606.ENSP00000218104,9606.ENSP00000218340,9606.ENSP00000240333,9606.ENSP00000248553,9606.ENSP00000251047,9606.ENSP00000251775,9606.ENSP00000251968,9606.ENSP00000254508,9606.ENSP00000258729,9606.ENSP00000259512,9606.ENSP00000260643,9606.ENSP00000260818,9606.ENSP00000261667,9606.ENSP00000262213,9606.ENSP00000262613,9606.ENSP00000262640,9606.ENSP00000263864,9606.ENSP00000265113,…	ACOT8,ABCD1,RP2,SLC35B1,HSPB1,LMAN1,SNX4,TSG101,NUP210,IGF2BP3,DERL1,PREB,DNAJC13,KPNA3,TRAM1,SLC9A3R1,VAMP7,VAMP8,SLC1A3,PML,EIF2D,NBAS,FAM21A,SLC25A32,VPS35,HEATR3,TMED3,COG1,HSPA4,YWHAG,SEC23A,CLU,USP9X,HACL1,CHMP4A,MYO1D,DHRS4,SRRM1,AP2A2,XPOT,GRPEL2,RAB11FIP1,ACAA1,FAM91A1,FIP1L1,TOR1A,NUP50,SDAD1,GOLGA4,MYO1C,RAB5B,DYNLT1,RAB32,LMNA,RAB13,S100A13,SLC25A5,EPS15,TBC1D13,HMGCL,PARD3,GRIPAP1,AN…
GO:1901575	organic substance catabolic process	86	1750	0.19	0.0061	9606.ENSP00000003302,9606.ENSP00000216780,9606.ENSP00000216962,9606.ENSP00000217455,9606.ENSP00000217958,9606.ENSP00000218104,9606.ENSP00000228740,9606.ENSP00000230431,9606.ENSP00000248958,9606.ENSP00000251968,9606.ENSP00000257770,9606.ENSP00000259335,9606.ENSP00000259512,9606.ENSP00000259667,9606.ENSP00000261427,9606.ENSP00000262288,9606.ENSP00000262435,9606.ENSP00000263368,9606.ENSP00000263579,…	USP28,PCK2,PYGB,ACOT8,PSMD10,ABCD1,LTA4H,DNPH1,SDF2L1,TSG101,NT5E,KIAA0368,DERL1,HINT2,UBE2K,SCPEP1,SMURF2,BLVRB,DCPS,UBE2S,PML,RQCD1,USP15,NBAS,GPD1L,UCHL1,ACAA2,CBR3,MCAT,ADH5,HPRT1,PCBD1,ANPEP,GLUL,PHKB,AURKB,TOLLIP,CLU,USP9X,LYPLA1,EDC3,HACL1,AP2A2,UPP1,ACAA1,UBA1,NT5C2,SMPD1,H1F0,UBQLN2,GPT2,TOR1A,PFKM,CNOT3,COMT,PNP,PFKFB2,CPT2,PGK1,ADO,YTHDF2,HMGCL,UBR4,HSPA1B,AUP1,DUT,SDC1,TRIP12,CUL5,DAK…
GO:0007049	cell cycle	64	1313	0.19	0.0468	9606.ENSP00000215582,9606.ENSP00000218089,9606.ENSP00000238616,9606.ENSP00000243326,9606.ENSP00000245564,9606.ENSP00000246747,9606.ENSP00000251968,9606.ENSP00000264552,9606.ENSP00000264670,9606.ENSP00000268058,9606.ENSP00000273064,9606.ENSP00000274376,9606.ENSP00000285735,9606.ENSP00000300738,9606.ENSP00000306330,9606.ENSP00000309591,9606.ENSP00000312664,9606.ENSP00000313950,9606.ENSP00000316357,…	MISP,STAG2,NEK9,RIF1,MSTO1,ARL2,TSG101,UBE2S,NSUN2,PML,RQCD1,RASA1,RHOC,RRM1,YWHAG,PRKACA,CASP2,AURKB,USP9X,TUBB3,PRKAG1,CHMP4A,ENSA,DLG1,HTT,WTAP,CNOT3,MAX,MYH10,UBA3,DCTN1,DYNLT1,LMNA,PHGDH,EMD,FLNA,ACTR1A,MCTS1,KIF2C,ZNF503,ATRX,SRC,PARD3,MDC1,DYNLT3,RPS6KA3,KATNB1,CHD3,RFC1,KRT18,SNX9,CUL5,PPME1,CDK11A,MECP2,TOP2A,CTCFL,CDKN2A,ANAPC4,RPS6KA1,ABCB1,CLIP1,UHRF1,POLD2
GO:0009058	biosynthetic process	133	2788	0.18	0.00024	9606.ENSP00000003100,9606.ENSP00000210444,9606.ENSP00000216294,9606.ENSP00000216484,9606.ENSP00000216780,9606.ENSP00000217455,9606.ENSP00000218104,9606.ENSP00000228740,9606.ENSP00000230431,9606.ENSP00000232607,9606.ENSP00000234677,9606.ENSP00000236959,9606.ENSP00000239891,9606.ENSP00000240285,9606.ENSP00000248958,9606.ENSP00000251047,9606.ENSP00000251636,9606.ENSP00000253099,9606.ENSP00000257770,…	CYP51A1,NANS,SNAPC1,SPTLC2,PCK2,ACOT8,ABCD1,LTA4H,DNPH1,UMPS,SARS,ATIC,ALG5,RDH10,SDF2L1,LMAN1,DHX29,MRPL4,NT5E,IGF2BP3,HINT2,FDX1,RSL24D1,AARS,COQ9,MTIF2,NOA1,SLC1A3,EIF2D,GGCT,IL18,DENR,GPD1L,LPCAT1,ACAA2,MTERF3,MCAT,MED8,PCYT1A,MRPS18C,HPRT1,PCBD1,TERF2IP,CKMT1B,RRM1,TK1,POLR1D,GLUL,LCLAT1,KDELC2,DEGS1,PRMT5,NQO1,PRKAG1,NR2F1,PTPMT1,EIF4A2,UPP1,ALDH1A3,FIP1L1,ZC3H15,NT5C2,LBR,SMPD1,PPA2,IMPDH1…
GO:1901576	organic substance biosynthetic process	130	2734	0.18	0.00037	9606.ENSP00000003100,9606.ENSP00000210444,9606.ENSP00000216294,9606.ENSP00000216484,9606.ENSP00000216780,9606.ENSP00000217455,9606.ENSP00000218104,9606.ENSP00000228740,9606.ENSP00000230431,9606.ENSP00000232607,9606.ENSP00000234677,9606.ENSP00000236959,9606.ENSP00000239891,9606.ENSP00000240285,9606.ENSP00000248958,9606.ENSP00000251047,9606.ENSP00000251636,9606.ENSP00000253099,9606.ENSP00000257770,…	CYP51A1,NANS,SNAPC1,SPTLC2,PCK2,ACOT8,ABCD1,LTA4H,DNPH1,UMPS,SARS,ATIC,ALG5,RDH10,SDF2L1,LMAN1,DHX29,MRPL4,NT5E,IGF2BP3,HINT2,FDX1,RSL24D1,AARS,COQ9,MTIF2,NOA1,SLC1A3,EIF2D,GGCT,IL18,DENR,GPD1L,LPCAT1,ACAA2,MTERF3,MCAT,MED8,PCYT1A,MRPS18C,HPRT1,PCBD1,TERF2IP,CKMT1B,RRM1,TK1,POLR1D,GLUL,LCLAT1,KDELC2,DEGS1,PRMT5,PRKAG1,NR2F1,PTPMT1,EIF4A2,UPP1,ALDH1A3,FIP1L1,ZC3H15,NT5C2,LBR,SMPD1,PPA2,IMPDH1,GPT2…
GO:0071702	organic substance transport	103	2173	0.18	0.0042	9606.ENSP00000217455,9606.ENSP00000218104,9606.ENSP00000218340,9606.ENSP00000240333,9606.ENSP00000248553,9606.ENSP00000251047,9606.ENSP00000251775,9606.ENSP00000251968,9606.ENSP00000254508,9606.ENSP00000258729,9606.ENSP00000259512,9606.ENSP00000260643,9606.ENSP00000260818,9606.ENSP00000261667,9606.ENSP00000262213,9606.ENSP00000262613,9606.ENSP00000262640,9606.ENSP00000263864,9606.ENSP00000265113,…	ACOT8,ABCD1,RP2,SLC35B1,HSPB1,LMAN1,SNX4,TSG101,NUP210,IGF2BP3,DERL1,PREB,DNAJC13,KPNA3,TRAM1,SLC9A3R1,VAMP7,VAMP8,SLC1A3,ESYT1,PML,EIF2D,SIGMAR1,NBAS,FAM21A,SLC25A32,VPS35,HEATR3,TMED3,COG1,HSPA4,YWHAG,SEC23A,CLU,USP9X,HACL1,CHMP4A,MYO1D,DHRS4,SRRM1,AP2A2,XPOT,GRPEL2,RAB11FIP1,ACAA1,FAM91A1,FIP1L1,CAV1,ATP9A,PLSCR1,TOR1A,NUP50,SDAD1,GOLGA4,ACSL3,MYO1C,RAB5B,DYNLT1,RAB32,SOAT1,MPC2,LMNA,RAB13,S10…
GO:0090304	nucleic acid metabolic process	103	2178	0.18	0.0045	9606.ENSP00000003302,9606.ENSP00000202816,9606.ENSP00000216294,9606.ENSP00000216714,9606.ENSP00000234677,9606.ENSP00000235090,9606.ENSP00000240316,9606.ENSP00000243326,9606.ENSP00000244230,9606.ENSP00000250237,9606.ENSP00000254803,9606.ENSP00000256398,9606.ENSP00000257770,9606.ENSP00000261772,9606.ENSP00000263239,9606.ENSP00000263579,9606.ENSP00000264670,9606.ENSP00000273064,9606.ENSP00000276590,…	USP28,ESF1,SNAPC1,APEX1,SARS,WDR77,COIL,RIF1,MPHOSPH10,QTRT1,UTP3,ELP3,NT5E,AARS,DDX18,DCPS,NSUN2,RQCD1,LACTB2,TATDN1,NBAS,ZC3H13,MTERF3,MED8,UTP15,TERF2IP,TK1,POLR1D,CD2BP2,UTP23,PRKACA,WDR75,PRMT5,EDC3,DDX54,NR2F1,SRRM1,SMCHD1,IMP3,FIP1L1,PPA2,H1F0,MAFF,WARS,DDX47,WTAP,CNOT3,MAX,MAK16,CTR9,TFB2M,NUCKS1,FLNA,HMGB3,RPF1,FUBP1,ZRANB2,TP53RK,UTP11L,ATRX,YARS,YTHDF2,BMS1,HSPA1B,MDC1,CARS,CWC27,RCL1,…
GO:0009888	tissue development	81	1760	0.17	0.0459	9606.ENSP00000204961,9606.ENSP00000216484,9606.ENSP00000216780,9606.ENSP00000218388,9606.ENSP00000224073,9606.ENSP00000226218,9606.ENSP00000230431,9606.ENSP00000235090,9606.ENSP00000240285,9606.ENSP00000245932,9606.ENSP00000251968,9606.ENSP00000252245,9606.ENSP00000252999,9606.ENSP00000254043,9606.ENSP00000261023,9606.ENSP00000261918,9606.ENSP00000262613,9606.ENSP00000264670,9606.ENSP00000268058,…	EFNB1,SPTLC2,PCK2,TIMP1,EDF1,VTN,DNPH1,WDR77,RDH10,VASP,TSG101,KRT75,LAMA5,KRT15,ITGAV,SEMA7A,SLC9A3R1,NSUN2,PML,CDH2,PDCD4,RHOC,CD109,MYO1E,ITGA2,CFL2,SPINT2,JUNB,PRKACA,TOLLIP,MET,BASP1,TUBB3,LAMA3,GSK3B,KRT79,KRT7,ALDH1A3,CAV1,PPL,MAFF,TOR1A,DLG1,ADAM15,MYH10,STAT1,CTR9,KRT19,TGM2,LMNA,RAB13,S100A4,PHGDH,EMD,FLNA,CNN3,NSDHL,PGK1,ATRX,SRC,PEF1,GSN,DKK1,CLIC4,ANXA1,PODXL,DSP,SDC1,KRT18,MLLT4,GAP…
GO:0016043	cellular component organization	249	5447	0.16	4.44e-08	9606.ENSP00000200457,9606.ENSP00000204961,9606.ENSP00000215582,9606.ENSP00000216714,9606.ENSP00000217455,9606.ENSP00000217958,9606.ENSP00000218089,9606.ENSP00000218104,9606.ENSP00000218388,9606.ENSP00000225174,9606.ENSP00000225777,9606.ENSP00000226218,9606.ENSP00000235090,9606.ENSP00000238616,9606.ENSP00000240316,9606.ENSP00000243326,9606.ENSP00000245564,9606.ENSP00000245932,9606.ENSP00000246747,…	TRIP6,EFNB1,MISP,APEX1,ACOT8,PSMD10,STAG2,ABCD1,TIMP1,PPIF,SYNGR2,VTN,WDR77,NEK9,COIL,RIF1,MSTO1,VASP,ARL2,LMAN1,DHX29,TSG101,ATXN10,LAMA5,MRPL4,PPAN,KRT15,NUP210,UTP3,KIAA0368,TOR1B,RSL24D1,PREB,DNAJC13,ITGAV,UBE2K,KPNA3,SEMA7A,SLC9A3R1,VAMP7,EHD2,MTIF2,VAMP8,UBE2S,LLPH,SMARCC2,ESYT1,PML,CDH11,CDH2,AFG3L2,ECSIT,EIF2D,HAPLN1,RASA1,GGCT,SIGMAR1,HIRIP3,USP15,DENR,UCHL1,ACAA2,RHOC,MTERF3,MYO1E,PSMG3…
GO:0051234	establishment of localization	204	4479	0.16	3.25e-06	9606.ENSP00000207549,9606.ENSP00000215582,9606.ENSP00000216962,9606.ENSP00000217455,9606.ENSP00000217958,9606.ENSP00000218104,9606.ENSP00000218340,9606.ENSP00000218388,9606.ENSP00000225174,9606.ENSP00000225777,9606.ENSP00000226218,9606.ENSP00000228740,9606.ENSP00000232607,9606.ENSP00000238256,9606.ENSP00000240333,9606.ENSP00000242786,9606.ENSP00000248553,9606.ENSP00000251047,9606.ENSP00000251775,…	UNC13D,MISP,PYGB,ACOT8,PSMD10,ABCD1,RP2,TIMP1,PPIF,SYNGR2,VTN,LTA4H,UMPS,FKBP15,SLC35B1,CD97,HSPB1,LMAN1,SNX4,TSG101,BST2,NUP210,IGF2BP3,DERL1,GGH,PREB,DNAJC13,ITGAV,KPNA3,SPAG9,TRAM1,SLC9A3R1,VAMP7,EHD2,VAMP8,SLC1A3,ESYT1,PML,AFG3L2,SCYL1,EIF2D,FTH1,SIGMAR1,NBAS,FAM21A,LPCAT1,UCHL1,ACAA2,STOM,CD109,MYO1E,ANO10,S100P,ANXA5,ITGA2,MAP1B,SLC25A32,VPS35,HEATR3,TMED3,COG1,ANPEP,HSPA4,MMGT1,YWHAG,SEC23…
GO:0006810	transport	198	4353	0.16	6.08e-06	9606.ENSP00000207549,9606.ENSP00000216962,9606.ENSP00000217455,9606.ENSP00000217958,9606.ENSP00000218104,9606.ENSP00000218340,9606.ENSP00000218388,9606.ENSP00000225174,9606.ENSP00000225777,9606.ENSP00000226218,9606.ENSP00000228740,9606.ENSP00000232607,9606.ENSP00000238256,9606.ENSP00000240333,9606.ENSP00000242786,9606.ENSP00000248553,9606.ENSP00000251047,9606.ENSP00000251775,9606.ENSP00000251968,…	UNC13D,PYGB,ACOT8,PSMD10,ABCD1,RP2,TIMP1,PPIF,SYNGR2,VTN,LTA4H,UMPS,FKBP15,SLC35B1,CD97,HSPB1,LMAN1,SNX4,TSG101,BST2,NUP210,IGF2BP3,DERL1,GGH,PREB,DNAJC13,ITGAV,KPNA3,SPAG9,TRAM1,SLC9A3R1,VAMP7,EHD2,VAMP8,SLC1A3,ESYT1,PML,AFG3L2,SCYL1,EIF2D,FTH1,SIGMAR1,NBAS,FAM21A,LPCAT1,UCHL1,ACAA2,STOM,CD109,MYO1E,ANO10,S100P,ANXA5,MAP1B,SLC25A32,VPS35,HEATR3,TMED3,COG1,ANPEP,HSPA4,MMGT1,YWHAG,SEC23A,GLUL,TOLL…
GO:0044249	cellular biosynthetic process	119	2611	0.16	0.0046	9606.ENSP00000210444,9606.ENSP00000216294,9606.ENSP00000216484,9606.ENSP00000216780,9606.ENSP00000217455,9606.ENSP00000218104,9606.ENSP00000228740,9606.ENSP00000230431,9606.ENSP00000232607,9606.ENSP00000234677,9606.ENSP00000236959,9606.ENSP00000239891,9606.ENSP00000240285,9606.ENSP00000248958,9606.ENSP00000251047,9606.ENSP00000251636,9606.ENSP00000253099,9606.ENSP00000257770,9606.ENSP00000258729,…	NANS,SNAPC1,SPTLC2,PCK2,ACOT8,ABCD1,LTA4H,DNPH1,UMPS,SARS,ATIC,ALG5,RDH10,SDF2L1,LMAN1,DHX29,MRPL4,NT5E,IGF2BP3,FDX1,RSL24D1,AARS,COQ9,MTIF2,NOA1,SLC1A3,EIF2D,GGCT,DENR,GPD1L,LPCAT1,MTERF3,MCAT,MED8,PCYT1A,MRPS18C,HPRT1,PCBD1,TERF2IP,RRM1,TK1,POLR1D,GLUL,LCLAT1,KDELC2,DEGS1,PRMT5,NQO1,PRKAG1,NR2F1,PTPMT1,EIF4A2,UPP1,ALDH1A3,FIP1L1,ZC3H15,NT5C2,SMPD1,PPA2,IMPDH1,GPT2,MAFF,PLSCR1,VAPA,DLG1,WARS,ACS…
GO:0002376	immune system process	113	2481	0.16	0.0074	9606.ENSP00000204961,9606.ENSP00000207549,9606.ENSP00000216962,9606.ENSP00000217958,9606.ENSP00000220751,9606.ENSP00000226218,9606.ENSP00000228740,9606.ENSP00000239690,9606.ENSP00000242351,9606.ENSP00000242786,9606.ENSP00000252245,9606.ENSP00000252593,9606.ENSP00000260118,9606.ENSP00000260818,9606.ENSP00000261023,9606.ENSP00000261918,9606.ENSP00000262640,9606.ENSP00000263864,9606.ENSP00000268058,…	EFNB1,UNC13D,PYGB,PSMD10,RIPK2,VTN,LTA4H,NUDCD1,ZC3HAV1,CD97,KRT75,BST2,GGH,DNAJC13,ITGAV,SEMA7A,VAMP7,VAMP8,PML,ECSIT,FTH1,IL18,LPCAT1,STOM,CD109,MYO1E,S100P,HPRT1,ANPEP,JUNB,SEC23A,PRKACA,PPP1R14B,PAK2,TOLLIP,CLU,DEGS1,ZYX,AP2A2,NLRP10,ACAA1,CAV1,CAMK2D,LBR,OSTF1,IMPDH1,PLSCR1,VAPA,DLG1,ADAM15,MYO1C,RAB5B,DPP4,STAT1,PNP,DCTN1,CD55,DYNLT1,RAB32,IFI16,S100A13,FLNA,ACTR1A,HMGB3,KIF2C,CTPS1,PLAU,SR…
GO:0051128	regulation of cellular component organization	110	2402	0.16	0.0075	9606.ENSP00000217958,9606.ENSP00000225174,9606.ENSP00000226218,9606.ENSP00000230431,9606.ENSP00000243326,9606.ENSP00000245932,9606.ENSP00000246747,9606.ENSP00000251047,9606.ENSP00000251968,9606.ENSP00000252593,9606.ENSP00000252992,9606.ENSP00000254322,9606.ENSP00000260643,9606.ENSP00000261918,9606.ENSP00000262640,9606.ENSP00000263277,9606.ENSP00000265107,9606.ENSP00000266604,9606.ENSP00000268058,…	PSMD10,PPIF,VTN,DNPH1,RIF1,VASP,ARL2,LMAN1,TSG101,BST2,CEP85,DNAJB1,PREB,SEMA7A,VAMP7,EHD2,WDR70,LLPH,PML,CDH2,RASA1,ACAA2,RHOC,CTBP1,ITGA2,MAP1B,CFL2,VPS35,TERF2IP,YWHAG,PRKACA,AURKB,PAK2,CLU,MET,NOC2L,PRMT5,CHMP4A,GSK3B,NR2F1,RPS6KA4,CAV1,CAMK2D,EPB41L3,H1F0,UBQLN2,TOR1A,DLG1,HTT,WARS,GOLGA4,ADAM15,MYO1C,RAB5B,DPP4,OPA1,DCTN1,CTR9,DYNLT1,LMNA,MLLT11,FLNA,DR1,SLC25A5,ATRX,SRC,GSN,DKK1,CLIC4,HSPA…
GO:0050790	regulation of catalytic activity	108	2386	0.16	0.012	9606.ENSP00000217958,9606.ENSP00000218340,9606.ENSP00000218388,9606.ENSP00000219204,9606.ENSP00000220751,9606.ENSP00000225174,9606.ENSP00000226218,9606.ENSP00000234038,9606.ENSP00000238256,9606.ENSP00000244230,9606.ENSP00000246747,9606.ENSP00000248553,9606.ENSP00000251968,9606.ENSP00000252593,9606.ENSP00000252992,9606.ENSP00000254322,9606.ENSP00000256398,9606.ENSP00000260526,9606.ENSP00000260643,…	PSMD10,RP2,TIMP1,ARL2BP,RIPK2,PPIF,VTN,PPP1R7,FKBP15,MPHOSPH10,ARL2,HSPB1,TSG101,BST2,CEP85,DNAJB1,ELP3,ARHGAP29,PREB,SPAG9,SLC9A3R1,UBE2S,PML,ECSIT,RASA1,PDCD4,IL18,UCHL1,RHOC,CD109,ANXA5,ITGA2,SPINT2,CD2BP2,YWHAG,SEC23A,PRKACA,PPP1R14B,AURKB,DNAJA2,PAK2,CLU,MET,HSPH1,NQO1,LYPLA1,PRKAG1,MYO1D,GSK3B,RIC8A,EIF4A2,GRPEL2,ZC3H15,CAV1,CAMK2D,SMPD1,ENSA,PLSCR1,DLG1,HTT,WARS,ATP2B4,PFKFB2,DYNLT1,IFI16,…
GO:0044419	interspecies interaction between organisms	87	1899	0.16	0.0358	9606.ENSP00000207549,9606.ENSP00000217455,9606.ENSP00000220751,9606.ENSP00000225777,9606.ENSP00000242351,9606.ENSP00000248553,9606.ENSP00000251968,9606.ENSP00000252593,9606.ENSP00000254508,9606.ENSP00000259512,9606.ENSP00000261023,9606.ENSP00000261667,9606.ENSP00000262213,9606.ENSP00000262640,9606.ENSP00000263864,9606.ENSP00000268058,9606.ENSP00000270517,9606.ENSP00000271764,9606.ENSP00000280154,…	UNC13D,ACOT8,RIPK2,SYNGR2,ZC3HAV1,HSPB1,TSG101,BST2,NUP210,DERL1,ITGAV,KPNA3,TRAM1,VAMP7,VAMP8,PML,ECSIT,EIF2D,PDCD4,IL18,USP15,DENR,STOM,CTBP1,ADH5,ITGA2,VPS35,ANPEP,JUNB,PPP1R14B,PAAF1,PAK2,TOLLIP,CLU,MET,CHMP4A,ZYX,EIF4A2,AP2A2,NLRP10,KRT7,CAV1,CAMK2D,PLSCR1,VAPA,DLG1,NUP50,ADAM15,MYO1C,DPP4,STAT1,COMT,CTR9,KRT19,CD55,DYNLT1,NUCKS1,IFI16,FLNA,HMGB3,MCTS1,SLC25A5,EPS15,SRC,YTHDF2,GSN,UBR4,HSPA1…
GO:0044237	cellular metabolic process	316	7513	0.13	1.22e-07	9606.ENSP00000003302,9606.ENSP00000170447,9606.ENSP00000202816,9606.ENSP00000210444,9606.ENSP00000216294,9606.ENSP00000216484,9606.ENSP00000216714,9606.ENSP00000216780,9606.ENSP00000216962,9606.ENSP00000217455,9606.ENSP00000217958,9606.ENSP00000218104,9606.ENSP00000218388,9606.ENSP00000220751,9606.ENSP00000225174,9606.ENSP00000228740,9606.ENSP00000230431,9606.ENSP00000232607,9606.ENSP00000234677,…	USP28,MKRN2,ESF1,NANS,SNAPC1,SPTLC2,APEX1,PCK2,PYGB,ACOT8,PSMD10,ABCD1,TIMP1,RIPK2,PPIF,LTA4H,DNPH1,UMPS,SARS,WDR77,ATIC,FKBP15,NEK9,ALG5,RDH10,COIL,ZC3HAV1,RIF1,MPHOSPH10,SDF2L1,QTRT1,LMAN1,DHX29,TSG101,PGLS,MRPL4,NUP210,UTP3,ELP3,NT5E,IGF2BP3,KIAA0368,DERL1,GGH,FDX1,SQRDL,RSL24D1,ITGAV,UBE2K,AARS,SPAG9,SCPEP1,SMURF2,COQ9,DDX18,BLVRB,DCPS,MTIF2,VAMP8,NOA1,UBE2S,NSUN2,SDHA,SLC1A3,ESYT1,PML,CDH2,A…
GO:0051179	localization	238	5591	0.13	2.44e-05	9606.ENSP00000204961,9606.ENSP00000207549,9606.ENSP00000215582,9606.ENSP00000216962,9606.ENSP00000217455,9606.ENSP00000217958,9606.ENSP00000218104,9606.ENSP00000218340,9606.ENSP00000218388,9606.ENSP00000219204,9606.ENSP00000225174,9606.ENSP00000225777,9606.ENSP00000226218,9606.ENSP00000228740,9606.ENSP00000232607,9606.ENSP00000238256,9606.ENSP00000240333,9606.ENSP00000242786,9606.ENSP00000245564,…	EFNB1,UNC13D,MISP,PYGB,ACOT8,PSMD10,ABCD1,RP2,TIMP1,ARL2BP,PPIF,SYNGR2,VTN,LTA4H,UMPS,FKBP15,SLC35B1,CD97,MSTO1,ARL2,AAMP,HSPB1,LMAN1,SNX4,TSG101,BST2,LAMA5,NUP210,ELP3,IGF2BP3,TOR1B,DERL1,GGH,PREB,DNAJC13,ITGAV,KPNA3,SEMA7A,SPAG9,TRAM1,SLC9A3R1,VAMP7,EHD2,VAMP8,SLC1A3,ESYT1,PML,CDH2,AFG3L2,SCYL1,EIF2D,FTH1,SIGMAR1,NBAS,FAM21A,LPCAT1,UCHL1,ACAA2,RHOC,STOM,CD109,MYO1E,ANO10,S100P,ANXA5,ITGA2,MAP1B…
GO:0008152	metabolic process	345	8298	0.12	3.69e-08	9606.ENSP00000003100,9606.ENSP00000003302,9606.ENSP00000170447,9606.ENSP00000202816,9606.ENSP00000210444,9606.ENSP00000216294,9606.ENSP00000216484,9606.ENSP00000216500,9606.ENSP00000216714,9606.ENSP00000216780,9606.ENSP00000216962,9606.ENSP00000217455,9606.ENSP00000217958,9606.ENSP00000218104,9606.ENSP00000218388,9606.ENSP00000220751,9606.ENSP00000225174,9606.ENSP00000228740,9606.ENSP00000230431,…	CYP51A1,USP28,MKRN2,ESF1,NANS,SNAPC1,SPTLC2,DHRS7,APEX1,PCK2,PYGB,ACOT8,PSMD10,ABCD1,TIMP1,RIPK2,PPIF,LTA4H,DNPH1,UMPS,SARS,WDR77,ATIC,FKBP15,NEK9,TP53I3,ALG5,RDH10,COIL,ZC3HAV1,RIF1,MPHOSPH10,SDF2L1,QTRT1,LMAN1,DHX29,TSG101,PGLS,MRPL4,NUP210,UTP3,ELP3,NT5E,IGF2BP3,KIAA0368,DERL1,HINT2,GGH,FDX1,SQRDL,RSL24D1,ITGAV,UBE2K,AARS,SPAG9,SCPEP1,SMURF2,COQ9,DDX18,BLVRB,DCPS,MTIF2,VAMP8,NOA1,UBE2S,NSUN2,S…
GO:0071704	organic substance metabolic process	321	7755	0.12	3.81e-07	9606.ENSP00000003100,9606.ENSP00000003302,9606.ENSP00000170447,9606.ENSP00000202816,9606.ENSP00000210444,9606.ENSP00000216294,9606.ENSP00000216484,9606.ENSP00000216714,9606.ENSP00000216780,9606.ENSP00000216962,9606.ENSP00000217455,9606.ENSP00000217958,9606.ENSP00000218104,9606.ENSP00000218388,9606.ENSP00000220751,9606.ENSP00000225174,9606.ENSP00000228740,9606.ENSP00000230431,9606.ENSP00000232607,…	CYP51A1,USP28,MKRN2,ESF1,NANS,SNAPC1,SPTLC2,APEX1,PCK2,PYGB,ACOT8,PSMD10,ABCD1,TIMP1,RIPK2,PPIF,LTA4H,DNPH1,UMPS,SARS,WDR77,ATIC,FKBP15,NEK9,ALG5,RDH10,COIL,ZC3HAV1,RIF1,MPHOSPH10,SDF2L1,QTRT1,LMAN1,DHX29,TSG101,PGLS,MRPL4,NUP210,UTP3,ELP3,NT5E,IGF2BP3,KIAA0368,DERL1,HINT2,GGH,FDX1,RSL24D1,ITGAV,UBE2K,AARS,SPAG9,SCPEP1,SMURF2,COQ9,DDX18,BLVRB,DCPS,MTIF2,NOA1,UBE2S,NSUN2,SDHA,SLC1A3,ESYT1,PML,CDH2…
GO:0044238	primary metabolic process	305	7332	0.12	1.01e-06	9606.ENSP00000003100,9606.ENSP00000003302,9606.ENSP00000170447,9606.ENSP00000202816,9606.ENSP00000210444,9606.ENSP00000216294,9606.ENSP00000216484,9606.ENSP00000216714,9606.ENSP00000216780,9606.ENSP00000216962,9606.ENSP00000217455,9606.ENSP00000217958,9606.ENSP00000218104,9606.ENSP00000218388,9606.ENSP00000220751,9606.ENSP00000225174,9606.ENSP00000228740,9606.ENSP00000230431,9606.ENSP00000232607,…	CYP51A1,USP28,MKRN2,ESF1,NANS,SNAPC1,SPTLC2,APEX1,PCK2,PYGB,ACOT8,PSMD10,ABCD1,TIMP1,RIPK2,PPIF,LTA4H,DNPH1,UMPS,SARS,WDR77,ATIC,FKBP15,NEK9,ALG5,RDH10,COIL,ZC3HAV1,RIF1,MPHOSPH10,SDF2L1,QTRT1,LMAN1,DHX29,TSG101,PGLS,MRPL4,NUP210,UTP3,ELP3,NT5E,IGF2BP3,KIAA0368,DERL1,HINT2,GGH,FDX1,RSL24D1,ITGAV,UBE2K,AARS,SPAG9,SCPEP1,SMURF2,DDX18,DCPS,MTIF2,NOA1,UBE2S,NSUN2,SDHA,SLC1A3,ESYT1,PML,CDH2,AFG3L2,SCY…
GO:0006807	nitrogen compound metabolic process	280	6852	0.11	2.75e-05	9606.ENSP00000003302,9606.ENSP00000170447,9606.ENSP00000202816,9606.ENSP00000210444,9606.ENSP00000216294,9606.ENSP00000216484,9606.ENSP00000216714,9606.ENSP00000217455,9606.ENSP00000217958,9606.ENSP00000218104,9606.ENSP00000218388,9606.ENSP00000220751,9606.ENSP00000225174,9606.ENSP00000228740,9606.ENSP00000230431,9606.ENSP00000232607,9606.ENSP00000234677,9606.ENSP00000235090,9606.ENSP00000236959,…	USP28,MKRN2,ESF1,NANS,SNAPC1,SPTLC2,APEX1,ACOT8,PSMD10,ABCD1,TIMP1,RIPK2,PPIF,LTA4H,DNPH1,UMPS,SARS,WDR77,ATIC,FKBP15,NEK9,ALG5,COIL,ZC3HAV1,RIF1,MPHOSPH10,SDF2L1,QTRT1,LMAN1,DHX29,TSG101,MRPL4,NUP210,UTP3,ELP3,NT5E,IGF2BP3,KIAA0368,DERL1,GGH,RSL24D1,ITGAV,UBE2K,AARS,SPAG9,SCPEP1,SMURF2,DDX18,BLVRB,DCPS,MTIF2,NOA1,UBE2S,NSUN2,SLC1A3,ESYT1,PML,CDH2,AFG3L2,SCYL1,EIF2D,SCRN3,RQCD1,RASA1,GGCT,LACTB2,…
GO:0032502	developmental process	231	5841	0.1	0.0054	9606.ENSP00000200457,9606.ENSP00000204961,9606.ENSP00000207549,9606.ENSP00000216200,9606.ENSP00000216484,9606.ENSP00000216714,9606.ENSP00000216780,9606.ENSP00000218104,9606.ENSP00000218340,9606.ENSP00000218388,9606.ENSP00000224073,9606.ENSP00000226218,9606.ENSP00000230431,9606.ENSP00000232564,9606.ENSP00000232607,9606.ENSP00000235090,9606.ENSP00000236959,9606.ENSP00000239891,9606.ENSP00000240285,…	TRIP6,EFNB1,UNC13D,PVALB,SPTLC2,APEX1,PCK2,ABCD1,RP2,TIMP1,EDF1,VTN,DNPH1,GNB4,UMPS,WDR77,ATIC,ALG5,RDH10,RIF1,VASP,AAMP,TSG101,KRT75,ATXN10,LAMA5,KRT15,DNAJB1,UTP3,RRAS2,ELP3,IGF2BP3,DNAJC13,ITGAV,AARS,SEMA7A,SPAG9,SLC9A3R1,VAMP7,MCAM,NSUN2,SDHA,SLC1A3,LLPH,SMARCC2,PML,CDH11,CDH2,AFG3L2,SCYL1,RQCD1,HAPLN1,RASA1,SIGMAR1,TMX2,PDCD4,IL18,ZC3H13,LPCAT1,NRGN,UCHL1,RHOC,CD109,MYO1E,CTBP1,ITGA2,MAP1B,C…
GO:0048856	anatomical structure development	209	5402	0.09	0.0376	9606.ENSP00000200457,9606.ENSP00000204961,9606.ENSP00000207549,9606.ENSP00000216200,9606.ENSP00000216484,9606.ENSP00000216780,9606.ENSP00000218104,9606.ENSP00000218340,9606.ENSP00000218388,9606.ENSP00000224073,9606.ENSP00000226218,9606.ENSP00000230431,9606.ENSP00000232564,9606.ENSP00000232607,9606.ENSP00000235090,9606.ENSP00000236959,9606.ENSP00000239891,9606.ENSP00000240285,9606.ENSP00000245932,…	TRIP6,EFNB1,UNC13D,PVALB,SPTLC2,PCK2,ABCD1,RP2,TIMP1,EDF1,VTN,DNPH1,GNB4,UMPS,WDR77,ATIC,ALG5,RDH10,VASP,AAMP,TSG101,KRT75,ATXN10,LAMA5,KRT15,DNAJB1,UTP3,ELP3,IGF2BP3,ITGAV,AARS,SEMA7A,SPAG9,SLC9A3R1,VAMP7,MCAM,NSUN2,SDHA,SLC1A3,LLPH,SMARCC2,PML,CDH11,CDH2,AFG3L2,SCYL1,HAPLN1,RASA1,SIGMAR1,TMX2,PDCD4,IL18,ZC3H13,LPCAT1,NRGN,UCHL1,RHOC,CD109,MYO1E,ITGA2,MAP1B,CFL2,HPRT1,VPS35,ANPEP,RRM1,SPINT2,JUN…
GO:0007275	multicellular organism development	196	5023	0.09	0.0392	9606.ENSP00000200457,9606.ENSP00000204961,9606.ENSP00000216200,9606.ENSP00000216484,9606.ENSP00000216780,9606.ENSP00000218104,9606.ENSP00000218388,9606.ENSP00000224073,9606.ENSP00000226218,9606.ENSP00000232564,9606.ENSP00000232607,9606.ENSP00000235090,9606.ENSP00000236959,9606.ENSP00000239891,9606.ENSP00000240285,9606.ENSP00000245932,9606.ENSP00000248450,9606.ENSP00000251968,9606.ENSP00000252245,…	TRIP6,EFNB1,PVALB,SPTLC2,PCK2,ABCD1,TIMP1,EDF1,VTN,GNB4,UMPS,WDR77,ATIC,ALG5,RDH10,VASP,AAMP,TSG101,KRT75,ATXN10,LAMA5,KRT15,DNAJB1,UTP3,ELP3,IGF2BP3,ITGAV,AARS,SEMA7A,SPAG9,SLC9A3R1,VAMP7,MCAM,NSUN2,SDHA,SLC1A3,LLPH,SMARCC2,PML,CDH11,CDH2,AFG3L2,SCYL1,HAPLN1,RASA1,SIGMAR1,TMX2,PDCD4,IL18,ZC3H13,LPCAT1,NRGN,UCHL1,CD109,MYO1E,ITGA2,MAP1B,CFL2,HPRT1,VPS35,ANPEP,RRM1,SPINT2,JUNB,GPRIN1,YWHAG,GLUL,PR…
GO:0009987	cellular process	544	15024	0.06	1.04e-09	9606.ENSP00000003302,9606.ENSP00000011473,9606.ENSP00000170447,9606.ENSP00000200457,9606.ENSP00000202816,9606.ENSP00000204961,9606.ENSP00000207549,9606.ENSP00000210444,9606.ENSP00000215582,9606.ENSP00000216294,9606.ENSP00000216484,9606.ENSP00000216714,9606.ENSP00000216780,9606.ENSP00000216962,9606.ENSP00000217381,9606.ENSP00000217455,9606.ENSP00000217958,9606.ENSP00000218089,9606.ENSP00000218104,…	USP28,SYPL1,MKRN2,TRIP6,ESF1,EFNB1,UNC13D,NANS,MISP,SNAPC1,SPTLC2,APEX1,PCK2,PYGB,SNTA1,ACOT8,PSMD10,STAG2,ABCD1,RP2,TIMP1,ARL2BP,RIPK2,EDF1,PPIF,SYNGR2,VTN,LTA4H,DNPH1,GNB4,UMPS,SARS,WDR77,ATIC,FKBP15,NEK9,ALG5,RDH10,COIL,SLC35B1,ZC3HAV1,CD97,RIF1,MPHOSPH10,MSTO1,VASP,ARL2,AAMP,HSPB1,SDF2L1,QTRT1,LMAN1,DHX29,SNX4,TSG101,KRT75,BST2,PGLS,ATXN10,CEP85,LAMA5,MRPL4,PPAN,KRT15,DNAJB1,NUP210,UTP3,RRAS2…
Functional enrichments: Molecular function (Gene Ontology). Untreated PC3-DR cells vs PC3 cells
#term ID	term description	observed gene count	background gene count	strength	false discovery rate	matching proteins in your network (IDs)	matching proteins in your network (labels)
GO:0004812	aminoacyl-tRNA ligase activity	9	42	0.83	0.0033	9606.ENSP00000234677,9606.ENSP00000261772,9606.ENSP00000347495,9606.ENSP00000362576,9606.ENSP00000369897,9606.ENSP00000373918,9606.ENSP00000377954,9606.ENSP00000387710,9606.ENSP00000395196	SARS,AARS,WARS,YARS,CARS,GARS,LARS,TARS,EARS2
GO:0000049	tRNA binding	9	63	0.66	0.0369	9606.ENSP00000234677,9606.ENSP00000256398,9606.ENSP00000261772,9606.ENSP00000264670,9606.ENSP00000327821,9606.ENSP00000362576,9606.ENSP00000369897,9606.ENSP00000387710,9606.ENSP00000395196	SARS,ELP3,AARS,NSUN2,XPOT,YARS,CARS,TARS,EARS2
GO:0009055	electron transfer activity	14	103	0.64	0.0023	9606.ENSP00000260270,9606.ENSP00000264932,9606.ENSP00000270792,9606.ENSP00000296412,9606.ENSP00000296597,9606.ENSP00000316476,9606.ENSP00000341625,9606.ENSP00000356953,9606.ENSP00000358417,9606.ENSP00000370223,9606.ENSP00000377914,9606.ENSP00000384999,9606.ENSP00000398803,9606.ENSP00000480439	FDX1,SDHA,SH3BGRL3,ADH5,NDUFAF2,DEGS1,CYB5A,SDHC,PHGDH,IDH3B,CIAPIN1,P4HA2,TSTA3,DHRS3
GO:0045296	cadherin binding	41	334	0.59	1.07e-09	9606.ENSP00000236959,9606.ENSP00000242351,9606.ENSP00000245932,9606.ENSP00000251636,9606.ENSP00000254322,9606.ENSP00000268603,9606.ENSP00000269141,9606.ENSP00000270176,9606.ENSP00000296370,9606.ENSP00000314067,9606.ENSP00000338788,9606.ENSP00000340510,9606.ENSP00000345656,9606.ENSP00000345731,9606.ENSP00000354394,9606.ENSP00000354826,9606.ENSP00000358857,9606.ENSP00000358866,9606.ENSP00000359225,…	ATIC,ZC3HAV1,VASP,DHX29,DNAJB1,CDH11,CDH2,SCYL1,S100P,PAK2,ZC3H15,PPL,VAPA,DLG1,STAT1,CALD1,EMD,FLNA,CNN3,EPS15,SRC,ANXA1,ARHGEF16,SNX2,FSCN1,KRT18,LAD1,MLLT4,SNX9,LIMA1,CAST,PPME1,RDX,EPS15L1,BZW1,NDRG1,SLC9A3R2,LDHA,SH3GLB1,PDLIM5,ARFIP2
GO:0016616	oxidoreductase activity, acting on the CH-OH group of donors, NAD or NADP as acceptor	14	122	0.56	0.01	9606.ENSP00000240285,9606.ENSP00000282541,9606.ENSP00000290354,9606.ENSP00000290921,9606.ENSP00000296412,9606.ENSP00000326219,9606.ENSP00000345096,9606.ENSP00000358417,9606.ENSP00000359297,9606.ENSP00000370223,9606.ENSP00000370648,9606.ENSP00000398803,9606.ENSP00000445175,9606.ENSP00000480439	RDH10,GPD1L,CBR3,CTBP1,ADH5,DHRS4,IMPDH1,PHGDH,NSDHL,IDH3B,RDH14,TSTA3,LDHA,DHRS3
GO:0051082	unfolded protein binding	12	108	0.55	0.0364	9606.ENSP00000218340,9606.ENSP00000251047,9606.ENSP00000254322,9606.ENSP00000269143,9606.ENSP00000299192,9606.ENSP00000314030,9606.ENSP00000315130,9606.ENSP00000329558,9606.ENSP00000345719,9606.ENSP00000364801,9606.ENSP00000369915,9606.ENSP00000434412	RP2,LMAN1,DNAJB1,AFG3L2,HEATR3,DNAJA2,CLU,GRPEL2,TOR1A,HSPA1B,NAP1L4,SERPINH1
GO:0016874	ligase activity	17	156	0.54	0.0034	9606.ENSP00000234677,9606.ENSP00000261772,9606.ENSP00000284440,9606.ENSP00000307900,9606.ENSP00000338413,9606.ENSP00000347495,9606.ENSP00000350012,9606.ENSP00000354340,9606.ENSP00000361704,9606.ENSP00000362576,9606.ENSP00000369897,9606.ENSP00000373918,9606.ENSP00000377954,9606.ENSP00000387710,9606.ENSP00000395196,9606.ENSP00000401831,9606.ENSP00000422607	SARS,AARS,UCHL1,GLUL,UBA1,WARS,ACSL3,UBA3,CTPS1,YARS,CARS,GARS,LARS,TARS,EARS2,ACSF2,ACSL1
GO:0050839	cell adhesion molecule binding	53	538	0.5	1.34e-09	9606.ENSP00000226218,9606.ENSP00000236959,9606.ENSP00000242351,9606.ENSP00000245932,9606.ENSP00000251636,9606.ENSP00000252999,9606.ENSP00000254322,9606.ENSP00000261023,9606.ENSP00000261918,9606.ENSP00000268603,9606.ENSP00000269141,9606.ENSP00000270176,9606.ENSP00000296370,9606.ENSP00000296585,9606.ENSP00000314067,9606.ENSP00000324532,9606.ENSP00000338788,9606.ENSP00000340510,9606.ENSP00000345656,…	VTN,ATIC,ZC3HAV1,VASP,DHX29,LAMA5,DNAJB1,ITGAV,SEMA7A,CDH11,CDH2,SCYL1,S100P,ITGA2,PAK2,LAMA3,ZC3H15,PPL,VAPA,DLG1,ADAM15,STAT1,CALD1,EMD,FLNA,CNN3,EPS15,SRC,ANXA1,ARHGEF16,SNX2,DSP,FSCN1,KRT18,LAD1,MLLT4,SNX9,ACTN1,LIMA1,CAST,CD151,PPME1,LCP1,RDX,EPS15L1,BZW1,NDRG1,SLC9A3R2,PALLD,LDHA,SH3GLB1,PDLIM5,ARFIP2
GO:0005516	calmodulin binding	20	201	0.5	0.0025	9606.ENSP00000217381,9606.ENSP00000224073,9606.ENSP00000284292,9606.ENSP00000288235,9606.ENSP00000292823,9606.ENSP00000313504,9606.ENSP00000324527,9606.ENSP00000339740,9606.ENSP00000350071,9606.ENSP00000350310,9606.ENSP00000352834,9606.ENSP00000353590,9606.ENSP00000354826,9606.ENSP00000359225,9606.ENSP00000364403,9606.ENSP00000377372,9606.ENSP00000378306,9606.ENSP00000380958,9606.ENSP00000384537,…	SNTA1,EDF1,NRGN,MYO1E,PCYT1A,PHKB,MYO1D,CAMK2D,STRN3,ATP2B4,MYO1C,MYH10,CALD1,CNN3,UBR4,GAP43,PPP3CB,MBP,AKAP12,MYO9B
GO:0140098	catalytic activity, acting on RNA	31	375	0.42	0.00057	9606.ENSP00000216714,9606.ENSP00000234677,9606.ENSP00000250237,9606.ENSP00000251636,9606.ENSP00000261772,9606.ENSP00000263239,9606.ENSP00000263579,9606.ENSP00000264670,9606.ENSP00000276590,9606.ENSP00000302478,9606.ENSP00000320503,9606.ENSP00000323858,9606.ENSP00000326381,9606.ENSP00000347495,9606.ENSP00000350698,9606.ENSP00000351159,9606.ENSP00000355471,9606.ENSP00000362576,9606.ENSP00000369897,…	APEX1,SARS,QTRT1,DHX29,AARS,DDX18,DCPS,NSUN2,LACTB2,POLR1D,EDC3,DDX54,EIF4A2,WARS,DDX47,CNOT3,TFB2M,YARS,CARS,RCL1,GARS,LARS,POP1,TARS,EARS2,DDX41,RNASET2,POLR1B,CD3EAP,EMG1,DDX27
GO:0003723	RNA binding	123	1649	0.38	7.53e-15	9606.ENSP00000170447,9606.ENSP00000200457,9606.ENSP00000202816,9606.ENSP00000216714,9606.ENSP00000224073,9606.ENSP00000228740,9606.ENSP00000234677,9606.ENSP00000240316,9606.ENSP00000242351,9606.ENSP00000244230,9606.ENSP00000248553,9606.ENSP00000251636,9606.ENSP00000252593,9606.ENSP00000253099,9606.ENSP00000253107,9606.ENSP00000254803,9606.ENSP00000256398,9606.ENSP00000258729,9606.ENSP00000260443,…	MKRN2,TRIP6,ESF1,APEX1,EDF1,LTA4H,SARS,COIL,ZC3HAV1,MPHOSPH10,HSPB1,DHX29,BST2,MRPL4,PPAN,UTP3,ELP3,IGF2BP3,RSL24D1,AARS,DDX18,DCPS,MTIF2,NOA1,NSUN2,LLPH,EIF2D,LACTB2,FAM120A,PDCD4,DENR,ZC3H13,ACAA2,MCAT,MRPS18C,UTP15,YWHAG,UTP23,WDR75,NOC2L,NQO1,EDC3,DDX54,ZYX,SRRM1,EIF4A2,IMP3,XPOT,PHF6,CCDC137,FIP1L1,UBA1,ZC3H15,LBR,H1F0,IMPDH1,DDX47,MAK16,MYH10,TFB2M,IBA57,NUCKS1,SYNE1,IFI16,S100A16,S100A4,FL…
GO:0003779	actin binding	31	438	0.35	0.0073	9606.ENSP00000215582,9606.ENSP00000217381,9606.ENSP00000238256,9606.ENSP00000245932,9606.ENSP00000288235,9606.ENSP00000296755,9606.ENSP00000298159,9606.ENSP00000324527,9606.ENSP00000327145,9606.ENSP00000343158,9606.ENSP00000348163,9606.ENSP00000352834,9606.ENSP00000353590,9606.ENSP00000354826,9606.ENSP00000356224,9606.ENSP00000357705,9606.ENSP00000358857,9606.ENSP00000358866,9606.ENSP00000359225,…	MISP,SNTA1,FKBP15,VASP,MYO1E,MAP1B,CFL2,MYO1D,FLNC,EPB41L3,PLS3,MYO1C,MYH10,CALD1,SYNE1,S100A4,EMD,FLNA,CNN3,GSN,TMSB4X,FSCN1,MLLT4,ACTN1,LIMA1,LCP1,RDX,PALLD,ZNF185,MYO9B,PDLIM5
GO:0016887	ATPase activity	27	393	0.34	0.0287	9606.ENSP00000218104,9606.ENSP00000251636,9606.ENSP00000259339,9606.ENSP00000263239,9606.ENSP00000288235,9606.ENSP00000323858,9606.ENSP00000324527,9606.ENSP00000326381,9606.ENSP00000326603,9606.ENSP00000327763,9606.ENSP00000345719,9606.ENSP00000350698,9606.ENSP00000352834,9606.ENSP00000353590,9606.ENSP00000361298,9606.ENSP00000362441,9606.ENSP00000364801,9606.ENSP00000366109,9606.ENSP00000368612,…	ABCD1,DHX29,TOR1B,DDX18,MYO1E,DDX54,MYO1D,EIF4A2,SMCHD1,NLRP10,TOR1A,DDX47,MYO1C,MYH10,KIF2C,ATRX,HSPA1B,ANXA1,VWA8,CHD3,RFC1,TOP2A,DDX41,RNF213,MYO9B,ABCB1,DDX27
GO:0016491	oxidoreductase activity	49	726	0.33	0.00028	9606.ENSP00000003100,9606.ENSP00000216500,9606.ENSP00000216714,9606.ENSP00000238721,9606.ENSP00000240285,9606.ENSP00000260270,9606.ENSP00000260324,9606.ENSP00000263368,9606.ENSP00000264932,9606.ENSP00000270792,9606.ENSP00000273550,9606.ENSP00000278422,9606.ENSP00000282541,9606.ENSP00000290354,9606.ENSP00000290921,9606.ENSP00000296412,9606.ENSP00000296597,9606.ENSP00000299299,9606.ENSP00000300738,…	CYP51A1,DHRS7,APEX1,TP53I3,RDH10,FDX1,SQRDL,BLVRB,SDHA,SH3BGRL3,FTH1,TMX2,GPD1L,CBR3,CTBP1,ADH5,NDUFAF2,PCBD1,RRM1,DEGS1,NQO1,DHRS4,ALDH1A3,ACAA1,LBR,CYB5A,IMPDH1,SDHC,PHGDH,NSDHL,NDUFS5,PGK1,ADO,IDH3B,RDH14,SRXN1,CIAPIN1,DHRS7B,MGST1,P4HA2,SELENBP1,TSTA3,CRYZ,GPHN,KDM2A,LDHA,GMPR2,HMOX2,DHRS3
GO:0016462	pyrophosphatase activity	52	810	0.31	0.0005	9606.ENSP00000218104,9606.ENSP00000246747,9606.ENSP00000251636,9606.ENSP00000256196,9606.ENSP00000259339,9606.ENSP00000263239,9606.ENSP00000263579,9606.ENSP00000263629,9606.ENSP00000274376,9606.ENSP00000285735,9606.ENSP00000288235,9606.ENSP00000320295,9606.ENSP00000323858,9606.ENSP00000324527,9606.ENSP00000326381,9606.ENSP00000326603,9606.ENSP00000327763,9606.ENSP00000343885,9606.ENSP00000345719,…	ABCD1,ARL2,DHX29,RRAS2,TOR1B,DDX18,DCPS,MTIF2,RASA1,RHOC,MYO1E,TUBB3,DDX54,MYO1D,EIF4A2,SMCHD1,NLRP10,PPA2,TOR1A,DDX47,MYO1C,RAB5B,MYH10,OPA1,DCTN1,DYNLT1,RAB32,RAB13,GNG5,KIF2C,ATRX,BMS1,HSPA1B,ANXA1,DYNLT3,ATL2,VWA8,CHD3,DUT,RFC1,GARS,IFT27,TOP2A,KLC1,MFN1,DDX41,RNF213,MYO9B,DYNLL2,ABCB1,RAB18,DDX27
GO:0000166	nucleotide binding	132	2119	0.3	8.65e-11	9606.ENSP00000216780,9606.ENSP00000218104,9606.ENSP00000218340,9606.ENSP00000220751,9606.ENSP00000234677,9606.ENSP00000235090,9606.ENSP00000238616,9606.ENSP00000238721,9606.ENSP00000246747,9606.ENSP00000251636,9606.ENSP00000256196,9606.ENSP00000257770,9606.ENSP00000259339,9606.ENSP00000259667,9606.ENSP00000260324,9606.ENSP00000261427,9606.ENSP00000261772,9606.ENSP00000263239,9606.ENSP00000263277,…	PCK2,ABCD1,RP2,RIPK2,SARS,WDR77,NEK9,TP53I3,ARL2,DHX29,RRAS2,NT5E,TOR1B,HINT2,SQRDL,UBE2K,AARS,DDX18,EHD2,MTIF2,NOA1,UBE2S,SDHA,AFG3L2,SCYL1,GPD1L,RHOC,MYO1E,CBR3,CTBP1,HSPA4L,HPRT1,CKMT1B,RRM1,TK1,HSPA4,GLUL,PRKACA,AURKB,DNAJA2,PAK2,MET,HSPH1,PRMT5,TUBB3,HACL1,DDX54,PRKAG1,MYO1D,GSK3B,EIF4A2,SMCHD1,NLRP10,GRPEL2,ALDH1A3,RPS6KA4,UBA1,NT5C2,CAMK2D,LBR,ATP9A,IMPDH1,TOR1A,PFKM,WARS,ACSL3,ATP2B4,DDX4…
GO:0017111	nucleoside-triphosphatase activity	48	760	0.3	0.0016	9606.ENSP00000218104,9606.ENSP00000246747,9606.ENSP00000251636,9606.ENSP00000256196,9606.ENSP00000259339,9606.ENSP00000263239,9606.ENSP00000263629,9606.ENSP00000274376,9606.ENSP00000285735,9606.ENSP00000288235,9606.ENSP00000320295,9606.ENSP00000323858,9606.ENSP00000324527,9606.ENSP00000326381,9606.ENSP00000326603,9606.ENSP00000327763,9606.ENSP00000345719,9606.ENSP00000350698,9606.ENSP00000352834,…	ABCD1,ARL2,DHX29,RRAS2,TOR1B,DDX18,MTIF2,RASA1,RHOC,MYO1E,TUBB3,DDX54,MYO1D,EIF4A2,SMCHD1,NLRP10,TOR1A,DDX47,MYO1C,RAB5B,MYH10,OPA1,DCTN1,DYNLT1,RAB32,RAB13,GNG5,KIF2C,ATRX,BMS1,HSPA1B,ANXA1,DYNLT3,ATL2,VWA8,CHD3,RFC1,IFT27,TOP2A,KLC1,MFN1,DDX41,RNF213,MYO9B,DYNLL2,ABCB1,RAB18,DDX27
GO:0035639	purine ribonucleoside triphosphate binding	107	1799	0.28	1.24e-07	9606.ENSP00000216780,9606.ENSP00000218104,9606.ENSP00000218340,9606.ENSP00000220751,9606.ENSP00000234677,9606.ENSP00000238616,9606.ENSP00000246747,9606.ENSP00000251636,9606.ENSP00000256196,9606.ENSP00000259339,9606.ENSP00000261427,9606.ENSP00000261772,9606.ENSP00000263239,9606.ENSP00000263277,9606.ENSP00000263629,9606.ENSP00000264230,9606.ENSP00000264552,9606.ENSP00000269143,9606.ENSP00000270176,…	PCK2,ABCD1,RP2,RIPK2,SARS,NEK9,ARL2,DHX29,RRAS2,TOR1B,UBE2K,AARS,DDX18,EHD2,MTIF2,NOA1,UBE2S,AFG3L2,SCYL1,RHOC,MYO1E,HSPA4L,CKMT1B,RRM1,TK1,HSPA4,GLUL,PRKACA,AURKB,DNAJA2,PAK2,MET,HSPH1,TUBB3,HACL1,DDX54,PRKAG1,MYO1D,GSK3B,EIF4A2,SMCHD1,NLRP10,RPS6KA4,UBA1,CAMK2D,ATP9A,TOR1A,PFKM,WARS,ACSL3,ATP2B4,DDX47,MYO1C,RAB5B,MYH10,UBA3,OPA1,TGM2,PFKFB2,RAB32,PMVK,RAB13,ACTR1A,CMPK1,TP53RK,KIF2C,CTPS1,PGK1,…
GO:0005524	ATP binding	87	1464	0.28	4.88e-06	9606.ENSP00000218104,9606.ENSP00000220751,9606.ENSP00000234677,9606.ENSP00000238616,9606.ENSP00000251636,9606.ENSP00000259339,9606.ENSP00000261427,9606.ENSP00000261772,9606.ENSP00000263239,9606.ENSP00000263277,9606.ENSP00000264552,9606.ENSP00000269143,9606.ENSP00000270176,9606.ENSP00000288235,9606.ENSP00000296464,9606.ENSP00000300283,9606.ENSP00000300738,9606.ENSP00000301634,9606.ENSP00000302961,…	ABCD1,RIPK2,SARS,NEK9,DHX29,TOR1B,UBE2K,AARS,DDX18,EHD2,UBE2S,AFG3L2,SCYL1,MYO1E,HSPA4L,CKMT1B,RRM1,TK1,HSPA4,GLUL,PRKACA,AURKB,DNAJA2,PAK2,MET,HSPH1,HACL1,DDX54,PRKAG1,MYO1D,GSK3B,EIF4A2,SMCHD1,NLRP10,RPS6KA4,UBA1,CAMK2D,ATP9A,TOR1A,PFKM,WARS,ACSL3,ATP2B4,DDX47,MYO1C,MYH10,UBA3,PFKFB2,PMVK,ACTR1A,CMPK1,TP53RK,KIF2C,CTPS1,PGK1,ATRX,YARS,SRC,BMS1,HSPA1B,PIP4K2A,PANK4,VWA8,RPS6KA3,CHD3,CARS,RFC1,SR…
GO:0036094	small molecule binding	147	2516	0.27	1.67e-10	9606.ENSP00000216484,9606.ENSP00000216780,9606.ENSP00000216962,9606.ENSP00000218104,9606.ENSP00000218340,9606.ENSP00000220751,9606.ENSP00000234677,9606.ENSP00000235090,9606.ENSP00000238616,9606.ENSP00000238721,9606.ENSP00000246747,9606.ENSP00000251047,9606.ENSP00000251636,9606.ENSP00000256196,9606.ENSP00000257770,9606.ENSP00000259339,9606.ENSP00000259667,9606.ENSP00000260324,9606.ENSP00000261427,…	SPTLC2,PCK2,PYGB,ABCD1,RP2,RIPK2,SARS,WDR77,NEK9,TP53I3,ARL2,LMAN1,DHX29,RRAS2,NT5E,TOR1B,HINT2,SQRDL,UBE2K,AARS,DDX18,EHD2,MTIF2,NOA1,UBE2S,SDHA,SLC1A3,AFG3L2,SCYL1,HAPLN1,GPD1L,RHOC,MYO1E,CBR3,CTBP1,ADH5,HSPA4L,HPRT1,CKMT1B,RRM1,TK1,HSPA4,GLUL,PRKACA,AURKB,DNAJA2,PAK2,MET,HSPH1,PRMT5,TUBB3,HACL1,DDX54,PRKAG1,MYO1D,GSK3B,EIF4A2,SMCHD1,NLRP10,GRPEL2,ALDH1A3,RPS6KA4,UBA1,CAV1,NT5C2,CAMK2D,LBR,ATP9…
GO:0042802	identical protein binding	111	1896	0.27	1.24e-07	9606.ENSP00000216200,9606.ENSP00000218104,9606.ENSP00000220751,9606.ENSP00000226218,9606.ENSP00000230431,9606.ENSP00000232607,9606.ENSP00000234677,9606.ENSP00000236959,9606.ENSP00000238721,9606.ENSP00000240316,9606.ENSP00000248553,9606.ENSP00000250237,9606.ENSP00000251968,9606.ENSP00000252593,9606.ENSP00000252934,9606.ENSP00000259339,9606.ENSP00000259512,9606.ENSP00000262013,9606.ENSP00000262435,…	PVALB,ABCD1,RIPK2,VTN,DNPH1,UMPS,SARS,ATIC,TP53I3,COIL,HSPB1,QTRT1,TSG101,BST2,ATXN10,TOR1B,DERL1,SPAG9,SMURF2,COQ9,EHD2,ESYT1,PML,CDH2,RQCD1,GGCT,SIGMAR1,USP15,GPD1L,STOM,CTBP1,PCYT1A,S100P,ADH5,HPRT1,PCBD1,RRM1,TK1,YWHAG,GLUL,CASP2,PAK2,MET,PRMT5,NQO1,EDC3,HACL1,CHMP4A,DHRS4,SMCHD1,FLNC,GRPEL2,UPP1,ALDH1A3,CAV1,CAMK2D,TOR1A,PFKM,HTT,WARS,MAX,SDF4,DPP4,UBA3,STAT1,MICU1,PNP,TGM2,DYNLT1,SYNE1,IFI1…
GO:0017076	purine nucleotide binding	110	1878	0.27	1.32e-07	9606.ENSP00000216780,9606.ENSP00000218104,9606.ENSP00000218340,9606.ENSP00000220751,9606.ENSP00000234677,9606.ENSP00000238616,9606.ENSP00000246747,9606.ENSP00000251636,9606.ENSP00000256196,9606.ENSP00000259339,9606.ENSP00000261427,9606.ENSP00000261772,9606.ENSP00000263239,9606.ENSP00000263277,9606.ENSP00000263629,9606.ENSP00000264230,9606.ENSP00000264552,9606.ENSP00000269143,9606.ENSP00000270176,…	PCK2,ABCD1,RP2,RIPK2,SARS,NEK9,ARL2,DHX29,RRAS2,TOR1B,UBE2K,AARS,DDX18,EHD2,MTIF2,NOA1,UBE2S,AFG3L2,SCYL1,RHOC,MYO1E,HSPA4L,CKMT1B,RRM1,TK1,HSPA4,GLUL,PRKACA,AURKB,DNAJA2,PAK2,MET,HSPH1,TUBB3,HACL1,DDX54,PRKAG1,MYO1D,GSK3B,EIF4A2,SMCHD1,NLRP10,GRPEL2,RPS6KA4,UBA1,CAMK2D,ATP9A,TOR1A,PFKM,WARS,ACSL3,ATP2B4,DDX47,MYO1C,RAB5B,MYH10,UBA3,OPA1,TGM2,PFKFB2,RAB32,SOAT1,PMVK,RAB13,ACTR1A,CMPK1,TP53RK,KIF2…
GO:0032555	purine ribonucleotide binding	109	1864	0.27	1.55e-07	9606.ENSP00000216780,9606.ENSP00000218104,9606.ENSP00000218340,9606.ENSP00000220751,9606.ENSP00000234677,9606.ENSP00000238616,9606.ENSP00000246747,9606.ENSP00000251636,9606.ENSP00000256196,9606.ENSP00000259339,9606.ENSP00000261427,9606.ENSP00000261772,9606.ENSP00000263239,9606.ENSP00000263277,9606.ENSP00000263629,9606.ENSP00000264230,9606.ENSP00000264552,9606.ENSP00000269143,9606.ENSP00000270176,…	PCK2,ABCD1,RP2,RIPK2,SARS,NEK9,ARL2,DHX29,RRAS2,TOR1B,UBE2K,AARS,DDX18,EHD2,MTIF2,NOA1,UBE2S,AFG3L2,SCYL1,RHOC,MYO1E,HSPA4L,CKMT1B,RRM1,TK1,HSPA4,GLUL,PRKACA,AURKB,DNAJA2,PAK2,MET,HSPH1,TUBB3,HACL1,DDX54,PRKAG1,MYO1D,GSK3B,EIF4A2,SMCHD1,NLRP10,RPS6KA4,UBA1,CAMK2D,ATP9A,TOR1A,PFKM,WARS,ACSL3,ATP2B4,DDX47,MYO1C,RAB5B,MYH10,UBA3,OPA1,TGM2,PFKFB2,RAB32,SOAT1,PMVK,RAB13,ACTR1A,CMPK1,TP53RK,KIF2C,CTPS1…
GO:0030554	adenyl nucleotide binding	90	1534	0.27	4.88e-06	9606.ENSP00000218104,9606.ENSP00000220751,9606.ENSP00000234677,9606.ENSP00000238616,9606.ENSP00000251636,9606.ENSP00000259339,9606.ENSP00000261427,9606.ENSP00000261772,9606.ENSP00000263239,9606.ENSP00000263277,9606.ENSP00000264552,9606.ENSP00000269143,9606.ENSP00000270176,9606.ENSP00000288235,9606.ENSP00000296464,9606.ENSP00000300283,9606.ENSP00000300738,9606.ENSP00000301634,9606.ENSP00000302961,…	ABCD1,RIPK2,SARS,NEK9,DHX29,TOR1B,UBE2K,AARS,DDX18,EHD2,UBE2S,AFG3L2,SCYL1,MYO1E,HSPA4L,CKMT1B,RRM1,TK1,HSPA4,GLUL,PRKACA,AURKB,DNAJA2,PAK2,MET,HSPH1,HACL1,DDX54,PRKAG1,MYO1D,GSK3B,EIF4A2,SMCHD1,NLRP10,GRPEL2,RPS6KA4,UBA1,CAMK2D,ATP9A,TOR1A,PFKM,WARS,ACSL3,ATP2B4,DDX47,MYO1C,MYH10,UBA3,PFKFB2,SOAT1,PMVK,ACTR1A,CMPK1,TP53RK,KIF2C,CTPS1,PGK1,ATRX,YARS,SRC,HMGCL,BMS1,HSPA1B,PIP4K2A,PANK4,VWA8,RPS6KA…
GO:0032559	adenyl ribonucleotide binding	89	1522	0.27	6.21e-06	9606.ENSP00000218104,9606.ENSP00000220751,9606.ENSP00000234677,9606.ENSP00000238616,9606.ENSP00000251636,9606.ENSP00000259339,9606.ENSP00000261427,9606.ENSP00000261772,9606.ENSP00000263239,9606.ENSP00000263277,9606.ENSP00000264552,9606.ENSP00000269143,9606.ENSP00000270176,9606.ENSP00000288235,9606.ENSP00000296464,9606.ENSP00000300283,9606.ENSP00000300738,9606.ENSP00000301634,9606.ENSP00000302961,…	ABCD1,RIPK2,SARS,NEK9,DHX29,TOR1B,UBE2K,AARS,DDX18,EHD2,UBE2S,AFG3L2,SCYL1,MYO1E,HSPA4L,CKMT1B,RRM1,TK1,HSPA4,GLUL,PRKACA,AURKB,DNAJA2,PAK2,MET,HSPH1,HACL1,DDX54,PRKAG1,MYO1D,GSK3B,EIF4A2,SMCHD1,NLRP10,RPS6KA4,UBA1,CAMK2D,ATP9A,TOR1A,PFKM,WARS,ACSL3,ATP2B4,DDX47,MYO1C,MYH10,UBA3,PFKFB2,SOAT1,PMVK,ACTR1A,CMPK1,TP53RK,KIF2C,CTPS1,PGK1,ATRX,YARS,SRC,HMGCL,BMS1,HSPA1B,PIP4K2A,PANK4,VWA8,RPS6KA3,CHD3,…
GO:0019904	protein domain specific binding	42	716	0.27	0.0188	9606.ENSP00000217381,9606.ENSP00000220751,9606.ENSP00000245932,9606.ENSP00000260526,9606.ENSP00000262613,9606.ENSP00000263277,9606.ENSP00000273064,9606.ENSP00000290921,9606.ENSP00000300738,9606.ENSP00000306330,9606.ENSP00000309591,9606.ENSP00000312664,9606.ENSP00000319281,9606.ENSP00000324527,9606.ENSP00000327694,9606.ENSP00000339883,9606.ENSP00000340836,9606.ENSP00000345494,9606.ENSP00000345656,…	SNTA1,RIPK2,VASP,ARHGAP29,SLC9A3R1,EHD2,RQCD1,CTBP1,RRM1,YWHAG,PRKACA,CASP2,BASP1,MYO1D,AP2A2,LBR,OSTF1,PLSCR1,VAPA,DLG1,WARS,ADAM15,ACSL3,STRN3,ATP2B4,CTR9,TGM2,GNG5,EPS15,SH3BGRL,ATRX,SRC,HSPA1B,MDC1,ARHGEF16,RFC1,SH3KBP1,RDX,MECP2,CDKN2A,DTNA,ARFIP2
GO:0042803	protein homodimerization activity	39	673	0.27	0.0369	9606.ENSP00000218104,9606.ENSP00000220751,9606.ENSP00000230431,9606.ENSP00000234677,9606.ENSP00000236959,9606.ENSP00000238721,9606.ENSP00000248553,9606.ENSP00000250237,9606.ENSP00000251968,9606.ENSP00000252593,9606.ENSP00000262507,9606.ENSP00000268058,9606.ENSP00000273064,9606.ENSP00000275428,9606.ENSP00000282541,9606.ENSP00000286713,9606.ENSP00000292823,9606.ENSP00000296370,9606.ENSP00000324205,…	ABCD1,RIPK2,DNPH1,SARS,ATIC,TP53I3,HSPB1,QTRT1,TSG101,BST2,COQ9,PML,RQCD1,GGCT,GPD1L,STOM,PCYT1A,S100P,CHMP4A,SMCHD1,GRPEL2,ALDH1A3,CAMK2D,WARS,DPP4,STAT1,SYNE1,S100A13,S100A16,S100A6,FLNA,SNX2,CARS,SNX9,ACTN1,TOP2A,XPNPEP1,SH3GLB1,OXA1L
GO:0097367	carbohydrate derivative binding	119	2226	0.23	3.02e-06	9606.ENSP00000216780,9606.ENSP00000218104,9606.ENSP00000218340,9606.ENSP00000220751,9606.ENSP00000226218,9606.ENSP00000234677,9606.ENSP00000238616,9606.ENSP00000246747,9606.ENSP00000248450,9606.ENSP00000251636,9606.ENSP00000256196,9606.ENSP00000259339,9606.ENSP00000261427,9606.ENSP00000261772,9606.ENSP00000263239,9606.ENSP00000263277,9606.ENSP00000263629,9606.ENSP00000264230,9606.ENSP00000264552,…	PCK2,ABCD1,RP2,RIPK2,VTN,SARS,NEK9,ARL2,AAMP,DHX29,RRAS2,TOR1B,UBE2K,AARS,DDX18,EHD2,MTIF2,NOA1,UBE2S,AFG3L2,SCYL1,HAPLN1,RHOC,MYO1E,HSPA4L,ITGA2,CKMT1B,RRM1,TK1,HSPA4,GLUL,PRKACA,AURKB,DNAJA2,PAK2,MET,HSPH1,TUBB3,HACL1,DDX54,PRKAG1,MYO1D,GSK3B,EIF4A2,SMCHD1,NLRP10,RPS6KA4,UBA1,CAMK2D,ATP9A,TOR1A,PFKM,WARS,ACSL3,ATP2B4,DDX47,MYO1C,RAB5B,MYH10,UBA3,PNP,OPA1,TGM2,PFKFB2,RAB32,SOAT1,PMVK,RAB13,ACTR1…
GO:0008092	cytoskeletal protein binding	52	973	0.23	0.028	9606.ENSP00000215582,9606.ENSP00000217381,9606.ENSP00000238256,9606.ENSP00000245932,9606.ENSP00000259339,9606.ENSP00000262013,9606.ENSP00000262613,9606.ENSP00000288235,9606.ENSP00000296755,9606.ENSP00000298159,9606.ENSP00000315130,9606.ENSP00000318687,9606.ENSP00000324527,9606.ENSP00000324806,9606.ENSP00000327145,9606.ENSP00000329097,9606.ENSP00000339740,9606.ENSP00000343158,9606.ENSP00000345656,…	MISP,SNTA1,FKBP15,VASP,TOR1B,SPAG9,SLC9A3R1,MYO1E,MAP1B,CFL2,CLU,HSPH1,MYO1D,GSK3B,FLNC,PHF6,CAMK2D,EPB41L3,VAPA,TOR1A,DLG1,HTT,PLS3,MYO1C,MYH10,OPA1,DCTN1,CALD1,KIAA1279,SYNE1,S100A4,S100A6,EMD,FLNA,CNN3,KIF2C,GSN,KATNB1,TMSB4X,FSCN1,MLLT4,ACTN1,LIMA1,LCP1,RDX,NDRG1,STRBP,PALLD,ZNF185,MYO9B,CLIP1,PDLIM5
GO:0043168	anion binding	147	2805	0.22	1.36e-07	9606.ENSP00000216484,9606.ENSP00000216780,9606.ENSP00000216962,9606.ENSP00000218104,9606.ENSP00000218340,9606.ENSP00000220751,9606.ENSP00000226218,9606.ENSP00000234677,9606.ENSP00000238616,9606.ENSP00000238721,9606.ENSP00000246747,9606.ENSP00000248450,9606.ENSP00000251636,9606.ENSP00000251775,9606.ENSP00000256196,9606.ENSP00000259339,9606.ENSP00000260324,9606.ENSP00000261427,9606.ENSP00000261772,…	SPTLC2,PCK2,PYGB,ABCD1,RP2,RIPK2,VTN,SARS,NEK9,TP53I3,ARL2,AAMP,DHX29,SNX4,RRAS2,TOR1B,SQRDL,UBE2K,AARS,DDX18,EHD2,MTIF2,NOA1,UBE2S,SDHA,SLC1A3,ESYT1,AFG3L2,SCYL1,HAPLN1,NRGN,RHOC,MYO1E,CBR3,PCYT1A,ADH5,HSPA4L,ANXA5,ITGA2,MAP1B,CKMT1B,RRM1,TK1,HSPA4,GLUL,PRKACA,AURKB,DNAJA2,PAK2,MET,HSPH1,TUBB3,HACL1,DDX54,PRKAG1,MYO1D,GSK3B,EIF4A2,SMCHD1,NLRP10,ALDH1A3,RPS6KA4,UBA1,CAMK2D,LBR,ATP9A,GPT2,TOR1A,PF…
GO:0044877	protein-containing complex binding	63	1216	0.22	0.015	9606.ENSP00000215582,9606.ENSP00000216200,9606.ENSP00000216714,9606.ENSP00000224073,9606.ENSP00000226218,9606.ENSP00000232564,9606.ENSP00000251636,9606.ENSP00000251775,9606.ENSP00000251968,9606.ENSP00000252999,9606.ENSP00000259335,9606.ENSP00000261023,9606.ENSP00000261918,9606.ENSP00000262613,9606.ENSP00000263629,9606.ENSP00000264552,9606.ENSP00000288235,9606.ENSP00000288607,9606.ENSP00000296585,…	MISP,PVALB,APEX1,EDF1,VTN,GNB4,DHX29,SNX4,TSG101,LAMA5,KIAA0368,ITGAV,SEMA7A,SLC9A3R1,MTIF2,UBE2S,MYO1E,PSMG3,ITGA2,MAP1B,CFL2,CD2BP2,CLU,NOC2L,PRMT5,MYO1D,LAMA3,PHF6,CAV1,H1F0,PLS3,ADAM15,STRN3,MAX,MYO1C,MYH10,UBA3,OPA1,KRT19,SYNE1,RAB32,FLNA,SRC,GSN,SNX2,KATNB1,NAP1L4,FSCN1,MLLT4,SNX9,ACTN1,LIMA1,CD151,LCP1,CD44,SHC1,SERPINH1,ZNF185,KRT8,BOP1,DYNLL2,UHRF1,OXA1L
GO:0003824	catalytic activity	258	5486	0.18	1.79e-10	9606.ENSP00000003100,9606.ENSP00000003302,9606.ENSP00000085068,9606.ENSP00000170447,9606.ENSP00000173527,9606.ENSP00000210444,9606.ENSP00000216484,9606.ENSP00000216500,9606.ENSP00000216714,9606.ENSP00000216780,9606.ENSP00000216962,9606.ENSP00000217455,9606.ENSP00000218104,9606.ENSP00000220751,9606.ENSP00000225174,9606.ENSP00000228740,9606.ENSP00000230431,9606.ENSP00000232607,9606.ENSP00000234677,…	CYP51A1,USP28,ISOC2,MKRN2,ISOC1,NANS,SPTLC2,DHRS7,APEX1,PCK2,PYGB,ACOT8,ABCD1,RIPK2,PPIF,LTA4H,DNPH1,UMPS,SARS,ATIC,FKBP15,NEK9,TP53I3,ALG5,RDH10,ARL2,SDF2L1,QTRT1,DHX29,PGLS,RRAS2,ELP3,NT5E,TOR1B,HINT2,GGH,FDX1,SQRDL,UBE2K,AARS,SCPEP1,SMURF2,DDX18,EHD2,BLVRB,DCPS,MTIF2,UBE2S,NSUN2,SDHA,PML,AFG3L2,SCYL1,SH3BGRL3,SCRN3,FTH1,RASA1,GGCT,LACTB2,TATDN1,TMX2,USP15,GPD1L,LPCAT1,UCHL1,ACAA2,RHOC,MYO1E,CB…
GO:0019899	enzyme binding	107	2239	0.18	0.002	9606.ENSP00000200457,9606.ENSP00000207549,9606.ENSP00000217381,9606.ENSP00000218104,9606.ENSP00000218388,9606.ENSP00000220751,9606.ENSP00000238616,9606.ENSP00000248553,9606.ENSP00000248958,9606.ENSP00000251968,9606.ENSP00000252934,9606.ENSP00000254322,9606.ENSP00000259512,9606.ENSP00000260643,9606.ENSP00000261023,9606.ENSP00000261427,9606.ENSP00000262013,9606.ENSP00000262613,9606.ENSP00000265107,…	TRIP6,UNC13D,SNTA1,ABCD1,TIMP1,RIPK2,NEK9,HSPB1,SDF2L1,TSG101,ATXN10,DNAJB1,DERL1,PREB,ITGAV,UBE2K,SPAG9,SLC9A3R1,WDR70,PML,CDH2,RQCD1,RASA1,UCHL1,STOM,TERF2IP,YWHAG,PRKACA,CASP2,AURKB,PAK2,TOLLIP,CLU,MET,PRKAG1,CHMP4A,GSK3B,RIC8A,AP2A2,XPOT,KRT79,PHF6,RAB11FIP1,CAV1,CYB5A,ENSA,ATP9A,PLSCR1,DLG1,PFKM,HTT,WARS,GOLGA4,ACSL3,STRN3,ATP2B4,MYO1C,DPP4,STAT1,OPA1,DCTN1,CTR9,PFKFB2,SYNE1,TSPYL1,FLNA,SLC2…
GO:1901363	heterocyclic compound binding	265	5831	0.16	2.23e-09	9606.ENSP00000003100,9606.ENSP00000170447,9606.ENSP00000200457,9606.ENSP00000202816,9606.ENSP00000216294,9606.ENSP00000216484,9606.ENSP00000216714,9606.ENSP00000216780,9606.ENSP00000216962,9606.ENSP00000218104,9606.ENSP00000218340,9606.ENSP00000220751,9606.ENSP00000224073,9606.ENSP00000228740,9606.ENSP00000234677,9606.ENSP00000235090,9606.ENSP00000238616,9606.ENSP00000238721,9606.ENSP00000240316,…	CYP51A1,MKRN2,TRIP6,ESF1,SNAPC1,SPTLC2,APEX1,PCK2,PYGB,ABCD1,RP2,RIPK2,EDF1,LTA4H,SARS,WDR77,NEK9,TP53I3,COIL,ZC3HAV1,MPHOSPH10,ARL2,HSPB1,DHX29,TSG101,BST2,MRPL4,PPAN,UTP3,RRAS2,ELP3,NT5E,IGF2BP3,TOR1B,HINT2,SQRDL,RSL24D1,PREB,UBE2K,AARS,DDX18,EHD2,DCPS,MTIF2,NOA1,UBE2S,NSUN2,SDHA,LLPH,SMARCC2,PML,AFG3L2,SCYL1,EIF2D,LACTB2,FAM120A,PDCD4,DENR,ZC3H13,GPD1L,ACAA2,RHOC,MTERF3,MYO1E,CBR3,MCAT,MED8,CT…
GO:0097159	organic cyclic compound binding	266	5916	0.16	5.94e-09	9606.ENSP00000003100,9606.ENSP00000170447,9606.ENSP00000200457,9606.ENSP00000202816,9606.ENSP00000216294,9606.ENSP00000216484,9606.ENSP00000216714,9606.ENSP00000216780,9606.ENSP00000216962,9606.ENSP00000218104,9606.ENSP00000218340,9606.ENSP00000220751,9606.ENSP00000224073,9606.ENSP00000228740,9606.ENSP00000234677,9606.ENSP00000235090,9606.ENSP00000238616,9606.ENSP00000238721,9606.ENSP00000240316,…	CYP51A1,MKRN2,TRIP6,ESF1,SNAPC1,SPTLC2,APEX1,PCK2,PYGB,ABCD1,RP2,RIPK2,EDF1,LTA4H,SARS,WDR77,NEK9,TP53I3,COIL,ZC3HAV1,MPHOSPH10,ARL2,HSPB1,DHX29,TSG101,BST2,MRPL4,PPAN,UTP3,RRAS2,ELP3,NT5E,IGF2BP3,TOR1B,HINT2,SQRDL,RSL24D1,PREB,UBE2K,AARS,DDX18,EHD2,DCPS,MTIF2,NOA1,UBE2S,NSUN2,SDHA,LLPH,SMARCC2,PML,AFG3L2,SCYL1,EIF2D,LACTB2,FAM120A,PDCD4,DENR,ZC3H13,GPD1L,ACAA2,RHOC,MTERF3,MYO1E,CBR3,MCAT,MED8,CT…
GO:0016787	hydrolase activity	110	2419	0.16	0.0088	9606.ENSP00000003302,9606.ENSP00000216714,9606.ENSP00000217455,9606.ENSP00000218104,9606.ENSP00000228740,9606.ENSP00000230431,9606.ENSP00000236959,9606.ENSP00000246747,9606.ENSP00000251636,9606.ENSP00000252603,9606.ENSP00000256196,9606.ENSP00000257770,9606.ENSP00000259339,9606.ENSP00000259667,9606.ENSP00000260118,9606.ENSP00000261772,9606.ENSP00000262288,9606.ENSP00000263239,9606.ENSP00000263277,…	USP28,APEX1,ACOT8,ABCD1,LTA4H,DNPH1,ATIC,ARL2,DHX29,PGLS,RRAS2,NT5E,TOR1B,HINT2,GGH,AARS,SCPEP1,DDX18,EHD2,DCPS,MTIF2,AFG3L2,SCRN3,RASA1,LACTB2,TATDN1,USP15,UCHL1,ACAA2,RHOC,MYO1E,CMBL,ANPEP,THOP1,CASP2,USP9X,LYPLA1,TUBB3,EDC3,DDX54,MYO1D,PTPMT1,EIF4A2,SMCHD1,NLRP10,C11orf54,RBBP9,NT5C2,SMPD1,ERMP1,PPA2,TOR1A,DLG1,NPEPL1,ADAM15,DDX47,CNOT3,MYO1C,RAB5B,MYH10,DPP4,OPA1,DCTN1,PFKFB2,DYNLT1,RAB32,RAB…
GO:0005515	protein binding	299	7026	0.13	5.61e-08	9606.ENSP00000011473,9606.ENSP00000200457,9606.ENSP00000204961,9606.ENSP00000207549,9606.ENSP00000215582,9606.ENSP00000216200,9606.ENSP00000216714,9606.ENSP00000217381,9606.ENSP00000217958,9606.ENSP00000218104,9606.ENSP00000218340,9606.ENSP00000218388,9606.ENSP00000220751,9606.ENSP00000224073,9606.ENSP00000226218,9606.ENSP00000230431,9606.ENSP00000232564,9606.ENSP00000232607,9606.ENSP00000234677,…	SYPL1,TRIP6,EFNB1,UNC13D,MISP,PVALB,APEX1,SNTA1,PSMD10,ABCD1,RP2,TIMP1,RIPK2,EDF1,VTN,DNPH1,GNB4,UMPS,SARS,ATIC,FKBP15,NEK9,TP53I3,COIL,ZC3HAV1,VASP,HSPB1,SDF2L1,QTRT1,LMAN1,DHX29,SNX4,TSG101,BST2,ATXN10,LAMA5,KRT15,DNAJB1,TOR1B,DERL1,ARHGAP29,PREB,ITGAV,UBE2K,KPNA3,SEMA7A,SPAG9,SMURF2,COQ9,SLC9A3R1,VAMP7,EHD2,VAMP8,WDR70,LLPH,SMARCC2,ESYT1,PML,CDH11,CDH2,AFG3L2,SCYL1,RQCD1,RASA1,GGCT,SIGMAR1,IL1…
GO:0003676	nucleic acid binding	160	3947	0.11	0.0369	9606.ENSP00000170447,9606.ENSP00000200457,9606.ENSP00000202816,9606.ENSP00000216294,9606.ENSP00000216714,9606.ENSP00000224073,9606.ENSP00000228740,9606.ENSP00000234677,9606.ENSP00000235090,9606.ENSP00000240316,9606.ENSP00000242351,9606.ENSP00000244230,9606.ENSP00000248553,9606.ENSP00000251636,9606.ENSP00000251968,9606.ENSP00000252593,9606.ENSP00000253099,9606.ENSP00000253107,9606.ENSP00000254803,…	MKRN2,TRIP6,ESF1,SNAPC1,APEX1,EDF1,LTA4H,SARS,WDR77,COIL,ZC3HAV1,MPHOSPH10,HSPB1,DHX29,TSG101,BST2,MRPL4,PPAN,UTP3,ELP3,IGF2BP3,RSL24D1,PREB,AARS,DDX18,EHD2,DCPS,MTIF2,NOA1,NSUN2,LLPH,SMARCC2,PML,SCYL1,EIF2D,LACTB2,FAM120A,PDCD4,DENR,ZC3H13,ACAA2,MTERF3,MCAT,MED8,MRPS18C,UTP15,TERF2IP,POLR1D,JUNB,YWHAG,UTP23,WDR75,NOC2L,PRMT5,BASP1,NQO1,EDC3,DDX54,ZYX,NR2F1,SRRM1,EIF4A2,SMCHD1,IMP3,XPOT,PHF6,CCDC…
GO:0043167	ion binding	245	6188	0.1	0.0022	9606.ENSP00000003100,9606.ENSP00000170447,9606.ENSP00000200457,9606.ENSP00000207549,9606.ENSP00000216200,9606.ENSP00000216484,9606.ENSP00000216714,9606.ENSP00000216780,9606.ENSP00000216962,9606.ENSP00000218104,9606.ENSP00000218340,9606.ENSP00000218388,9606.ENSP00000220751,9606.ENSP00000226218,9606.ENSP00000228740,9606.ENSP00000234677,9606.ENSP00000238616,9606.ENSP00000238721,9606.ENSP00000242351,…	CYP51A1,MKRN2,TRIP6,UNC13D,PVALB,SPTLC2,APEX1,PCK2,PYGB,ABCD1,RP2,TIMP1,RIPK2,VTN,LTA4H,SARS,NEK9,TP53I3,ZC3HAV1,CD97,ARL2,AAMP,QTRT1,LMAN1,DHX29,SNX4,RRAS2,ELP3,NT5E,TOR1B,FDX1,SQRDL,ARHGAP29,ITGAV,UBE2K,AARS,DDX18,EHD2,MTIF2,NOA1,UBE2S,SDHA,SLC1A3,ESYT1,PML,CDH11,CDH2,AFG3L2,SCYL1,FTH1,HAPLN1,LACTB2,TATDN1,ZC3H13,LPCAT1,NRGN,RHOC,MYO1E,CBR3,PCYT1A,C1orf123,S100P,ADH5,HSPA4L,ANXA5,ITGA2,MAP1B,HP…
GO:0005488	binding	481	12516	0.09	5.32e-11	9606.ENSP00000003100,9606.ENSP00000011473,9606.ENSP00000170447,9606.ENSP00000200457,9606.ENSP00000202816,9606.ENSP00000204961,9606.ENSP00000207549,9606.ENSP00000215582,9606.ENSP00000216200,9606.ENSP00000216294,9606.ENSP00000216484,9606.ENSP00000216714,9606.ENSP00000216780,9606.ENSP00000216962,9606.ENSP00000217381,9606.ENSP00000217958,9606.ENSP00000218089,9606.ENSP00000218104,9606.ENSP00000218340,…	CYP51A1,SYPL1,MKRN2,TRIP6,ESF1,EFNB1,UNC13D,MISP,PVALB,SNAPC1,SPTLC2,APEX1,PCK2,PYGB,SNTA1,PSMD10,STAG2,ABCD1,RP2,TIMP1,RIPK2,EDF1,PPIF,VTN,LTA4H,DNPH1,GNB4,UMPS,SARS,WDR77,ATIC,FKBP15,NEK9,TP53I3,COIL,ZC3HAV1,CD97,MPHOSPH10,VASP,ARL2,AAMP,HSPB1,SDF2L1,QTRT1,LMAN1,DHX29,SNX4,TSG101,BST2,ATXN10,LAMA5,MRPL4,PPAN,KRT15,DNAJB1,UTP3,RRAS2,ELP3,NT5E,IGF2BP3,KIAA0368,TOR1B,DERL1,HINT2,FDX1,SQRDL,RSL24D1…

## Sheet: Table S9_PC3-TIP1 vs PC3
Functional enrichments: Biological process (Gene Ontology). PC3 cells treated with TIP1 vs untreated PC3 cells
#term ID	term description	observed gene count	background gene count	strength	false discovery rate	matching proteins in your network (IDs)	matching proteins in your network (labels)
GO:0000070	mitotic sister chromatid segregation	7	108	0.93	0.0381	9606.ENSP00000240361,9606.ENSP00000251413,9606.ENSP00000265148,9606.ENSP00000322396,9606.ENSP00000377793,9606.ENSP00000378295,9606.ENSP00000467141	TEX14,TUBG1,CENPE,RRS1,PRC1,INCENP,TTN
GO:0140014	mitotic nuclear division	9	156	0.88	0.0172	9606.ENSP00000240361,9606.ENSP00000251413,9606.ENSP00000264552,9606.ENSP00000265148,9606.ENSP00000298492,9606.ENSP00000322396,9606.ENSP00000377793,9606.ENSP00000378295,9606.ENSP00000467141	TEX14,TUBG1,UBE2S,CENPE,FAM175B,RRS1,PRC1,INCENP,TTN
GO:0006364	rRNA processing	9	212	0.74	0.044	9606.ENSP00000244230,9606.ENSP00000322396,9606.ENSP00000359688,9606.ENSP00000363642,9606.ENSP00000364293,9606.ENSP00000377944,9606.ENSP00000402338,9606.ENSP00000432119,9606.ENSP00000467466	MPHOSPH10,RRS1,RPF1,BMS1,TSR2,UTP14A,RPF2,WDR74,RPS15
GO:0006396	RNA processing	21	854	0.51	0.0163	9606.ENSP00000199814,9606.ENSP00000244230,9606.ENSP00000260210,9606.ENSP00000263694,9606.ENSP00000293872,9606.ENSP00000314441,9606.ENSP00000322396,9606.ENSP00000324124,9606.ENSP00000348108,9606.ENSP00000359688,9606.ENSP00000361927,9606.ENSP00000363642,9606.ENSP00000364293,9606.ENSP00000365950,9606.ENSP00000368017,9606.ENSP00000377944,9606.ENSP00000382091,9606.ENSP00000385787,9606.ENSP00000402338,…	RBM22,MPHOSPH10,BUD13,SNRNP40,LUC7L,METTL1,RRS1,POLR2L,KHDRBS3,RPF1,HNRNPH2,BMS1,TSR2,RBM3,ZFC3H1,UTP14A,ALKBH5,POP1,RPF2,WDR74,RPS15
GO:0043933	protein-containing complex subunit organization	28	1539	0.38	0.0331	9606.ENSP00000177742,9606.ENSP00000226218,9606.ENSP00000251413,9606.ENSP00000259037,9606.ENSP00000262640,9606.ENSP00000264552,9606.ENSP00000264995,9606.ENSP00000265148,9606.ENSP00000267199,9606.ENSP00000267257,9606.ENSP00000293872,9606.ENSP00000301634,9606.ENSP00000315700,9606.ENSP00000322396,9606.ENSP00000329662,9606.ENSP00000335044,9606.ENSP00000343867,9606.ENSP00000344504,9606.ENSP00000353770,…	MRPS34,VTN,TUBG1,NDUFB5,VAMP7,UBE2S,MRPL3,CENPE,VPS33A,PXN,LUC7L,TK1,CHAF1B,RRS1,H1FX,ARID2,MRRF,H1F0,RRM2,F5,ATRX,TP73,NLRC4,RPF2,BCS1L,TTN,RPS15,ACACA
GO:0044085	cellular component biogenesis	45	2583	0.36	0.0013	9606.ENSP00000219150,9606.ENSP00000220676,9606.ENSP00000226218,9606.ENSP00000244230,9606.ENSP00000251413,9606.ENSP00000252483,9606.ENSP00000259037,9606.ENSP00000261681,9606.ENSP00000262640,9606.ENSP00000263946,9606.ENSP00000264499,9606.ENSP00000264552,9606.ENSP00000265148,9606.ENSP00000265371,9606.ENSP00000267257,9606.ENSP00000293872,9606.ENSP00000298492,9606.ENSP00000301634,9606.ENSP00000315700,…	CORO1A,RP1,VTN,MPHOSPH10,TUBG1,PVRL2,NDUFB5,MPP5,VAMP7,PKP1,BBS7,UBE2S,CENPE,NRP1,PXN,LUC7L,FAM175B,TK1,CHAF1B,RRS1,H1FX,H1F0,PCNT,RRM2,PEX3,F5,BAG3,RPF1,ATRX,BMS1,TSR2,TP73,PRC1,UTP14A,INCENP,ILK,NLRC4,RPF2,MMS19,BCS1L,WDR74,TTN,RPS15,AATF,ACACA
GO:0090304	nucleic acid metabolic process	37	2178	0.35	0.0163	9606.ENSP00000199814,9606.ENSP00000244230,9606.ENSP00000260210,9606.ENSP00000263694,9606.ENSP00000293872,9606.ENSP00000301634,9606.ENSP00000302111,9606.ENSP00000308236,9606.ENSP00000314441,9606.ENSP00000315700,9606.ENSP00000322396,9606.ENSP00000322524,9606.ENSP00000324124,9606.ENSP00000325819,9606.ENSP00000344504,9606.ENSP00000348108,9606.ENSP00000353512,9606.ENSP00000359688,9606.ENSP00000361725,…	RBM22,MPHOSPH10,BUD13,SNRNP40,LUC7L,TK1,MGMT,COMMD1,METTL1,CHAF1B,RRS1,DCTPP1,POLR2L,NR2F1,H1F0,KHDRBS3,PARP9,RPF1,ENDOG,HNRNPH2,ATRX,BMS1,TSR2,EHMT2,RBM3,TP73,ZFC3H1,UTP14A,ALKBH5,POP1,RPF2,MMS19,RPL32,WDR74,GTF2A1,RPS15,PRIM2
GO:0022607	cellular component assembly	37	2359	0.31	0.0331	9606.ENSP00000219150,9606.ENSP00000220676,9606.ENSP00000226218,9606.ENSP00000251413,9606.ENSP00000252483,9606.ENSP00000259037,9606.ENSP00000261681,9606.ENSP00000262640,9606.ENSP00000263946,9606.ENSP00000264499,9606.ENSP00000264552,9606.ENSP00000265148,9606.ENSP00000265371,9606.ENSP00000267257,9606.ENSP00000293872,9606.ENSP00000298492,9606.ENSP00000301634,9606.ENSP00000315700,9606.ENSP00000322396,…	CORO1A,RP1,VTN,TUBG1,PVRL2,NDUFB5,MPP5,VAMP7,PKP1,BBS7,UBE2S,CENPE,NRP1,PXN,LUC7L,FAM175B,TK1,CHAF1B,RRS1,H1FX,H1F0,PCNT,RRM2,F5,BAG3,ATRX,TP73,PRC1,INCENP,ILK,NLRC4,RPF2,MMS19,BCS1L,TTN,RPS15,ACACA
GO:0006139	nucleobase-containing compound metabolic process	40	2659	0.29	0.0331	9606.ENSP00000199814,9606.ENSP00000244230,9606.ENSP00000260210,9606.ENSP00000263694,9606.ENSP00000293872,9606.ENSP00000301634,9606.ENSP00000302111,9606.ENSP00000308236,9606.ENSP00000314441,9606.ENSP00000315700,9606.ENSP00000322396,9606.ENSP00000322524,9606.ENSP00000324124,9606.ENSP00000325819,9606.ENSP00000344504,9606.ENSP00000348108,9606.ENSP00000353512,9606.ENSP00000353770,9606.ENSP00000359688,…	RBM22,MPHOSPH10,BUD13,SNRNP40,LUC7L,TK1,MGMT,COMMD1,METTL1,CHAF1B,RRS1,DCTPP1,POLR2L,NR2F1,H1F0,KHDRBS3,PARP9,RRM2,RPF1,ENDOG,HNRNPH2,ATRX,BMS1,TSR2,EHMT2,RBM3,TP73,ZFC3H1,UTP14A,ALKBH5,POP1,RPF2,MMS19,RPL32,WDR74,NNMT,GTF2A1,RPS15,ACACA,PRIM2
GO:0006725	cellular aromatic compound metabolic process	42	2882	0.28	0.0331	9606.ENSP00000199814,9606.ENSP00000216465,9606.ENSP00000244230,9606.ENSP00000260118,9606.ENSP00000260210,9606.ENSP00000263694,9606.ENSP00000293872,9606.ENSP00000301634,9606.ENSP00000302111,9606.ENSP00000308236,9606.ENSP00000314441,9606.ENSP00000315700,9606.ENSP00000322396,9606.ENSP00000322524,9606.ENSP00000324124,9606.ENSP00000325819,9606.ENSP00000344504,9606.ENSP00000348108,9606.ENSP00000353512,…	RBM22,GSTZ1,MPHOSPH10,GGH,BUD13,SNRNP40,LUC7L,TK1,MGMT,COMMD1,METTL1,CHAF1B,RRS1,DCTPP1,POLR2L,NR2F1,H1F0,KHDRBS3,PARP9,RRM2,RPF1,ENDOG,HNRNPH2,ATRX,BMS1,TSR2,EHMT2,RBM3,TP73,ZFC3H1,UTP14A,ALKBH5,POP1,RPF2,MMS19,RPL32,WDR74,NNMT,GTF2A1,RPS15,ACACA,PRIM2
GO:0034641	cellular nitrogen compound metabolic process	47	3282	0.27	0.0235	9606.ENSP00000177742,9606.ENSP00000199814,9606.ENSP00000216465,9606.ENSP00000244230,9606.ENSP00000260118,9606.ENSP00000260210,9606.ENSP00000263694,9606.ENSP00000264995,9606.ENSP00000293872,9606.ENSP00000301634,9606.ENSP00000302111,9606.ENSP00000308236,9606.ENSP00000314441,9606.ENSP00000315700,9606.ENSP00000322396,9606.ENSP00000322524,9606.ENSP00000324124,9606.ENSP00000325819,9606.ENSP00000343867,…	MRPS34,RBM22,GSTZ1,MPHOSPH10,GGH,BUD13,SNRNP40,MRPL3,LUC7L,TK1,MGMT,COMMD1,METTL1,CHAF1B,RRS1,DCTPP1,POLR2L,NR2F1,MRRF,H1F0,KHDRBS3,PARP9,RRM2,RPF1,ENDOG,HNRNPH2,ATRX,BMS1,TSR2,EHMT2,RBM3,TP73,ZFC3H1,UTP14A,ALKBH5,POP1,TMA7,RPF2,MMS19,RPL32,RWDD1,WDR74,NNMT,GTF2A1,RPS15,ACACA,PRIM2
GO:0046483	heterocycle metabolic process	41	2840	0.27	0.0401	9606.ENSP00000199814,9606.ENSP00000244230,9606.ENSP00000260118,9606.ENSP00000260210,9606.ENSP00000263694,9606.ENSP00000293872,9606.ENSP00000301634,9606.ENSP00000302111,9606.ENSP00000308236,9606.ENSP00000314441,9606.ENSP00000315700,9606.ENSP00000322396,9606.ENSP00000322524,9606.ENSP00000324124,9606.ENSP00000325819,9606.ENSP00000344504,9606.ENSP00000348108,9606.ENSP00000353512,9606.ENSP00000353770,…	RBM22,MPHOSPH10,GGH,BUD13,SNRNP40,LUC7L,TK1,MGMT,COMMD1,METTL1,CHAF1B,RRS1,DCTPP1,POLR2L,NR2F1,H1F0,KHDRBS3,PARP9,RRM2,RPF1,ENDOG,HNRNPH2,ATRX,BMS1,TSR2,EHMT2,RBM3,TP73,ZFC3H1,UTP14A,ALKBH5,POP1,RPF2,MMS19,RPL32,WDR74,NNMT,GTF2A1,RPS15,ACACA,PRIM2
GO:0051641	cellular localization	42	2967	0.27	0.0415	9606.ENSP00000219150,9606.ENSP00000242786,9606.ENSP00000251413,9606.ENSP00000252483,9606.ENSP00000253861,9606.ENSP00000260118,9606.ENSP00000261681,9606.ENSP00000262640,9606.ENSP00000262738,9606.ENSP00000263946,9606.ENSP00000264499,9606.ENSP00000265148,9606.ENSP00000265371,9606.ENSP00000267199,9606.ENSP00000272895,9606.ENSP00000296370,9606.ENSP00000299705,9606.ENSP00000306625,9606.ENSP00000318165,…	CORO1A,CD97,TUBG1,PVRL2,EXOC4,GGH,MPP5,VAMP7,CELSR1,PKP1,BBS7,CENPE,NRP1,VPS33A,ABCA12,S100P,TMED3,ASPSCR1,OS9,RRS1,STK11,PCNT,FAM3C,PEX3,F5,BAG3,NHLRC2,ATRX,TBC1D4,INCENP,ITGA4,ALKBH5,RPF2,FAM126A,BCS1L,RPL32,SORCS2,NPC2,CCDC64B,TTN,RPS15,ACACA
GO:1901360	organic cyclic compound metabolic process	44	3118	0.26	0.0381	9606.ENSP00000199814,9606.ENSP00000216465,9606.ENSP00000244230,9606.ENSP00000249066,9606.ENSP00000260118,9606.ENSP00000260210,9606.ENSP00000263694,9606.ENSP00000293872,9606.ENSP00000301634,9606.ENSP00000302111,9606.ENSP00000308236,9606.ENSP00000314441,9606.ENSP00000315700,9606.ENSP00000322396,9606.ENSP00000322524,9606.ENSP00000324124,9606.ENSP00000325819,9606.ENSP00000344504,9606.ENSP00000348108,…	RBM22,GSTZ1,MPHOSPH10,APOL2,GGH,BUD13,SNRNP40,LUC7L,TK1,MGMT,COMMD1,METTL1,CHAF1B,RRS1,DCTPP1,POLR2L,NR2F1,H1F0,KHDRBS3,PARP9,RRM2,RPF1,ENDOG,HNRNPH2,ATRX,BMS1,TSR2,EHMT2,RBM3,TP73,ZFC3H1,UTP14A,ALKBH5,POP1,RPF2,MMS19,RPL32,WDR74,NNMT,NPC2,GTF2A1,RPS15,ACACA,PRIM2
GO:0043170	macromolecule metabolic process	75	6137	0.2	0.0151	9606.ENSP00000008527,9606.ENSP00000177742,9606.ENSP00000199814,9606.ENSP00000228837,9606.ENSP00000232165,9606.ENSP00000240361,9606.ENSP00000244230,9606.ENSP00000249066,9606.ENSP00000260118,9606.ENSP00000260210,9606.ENSP00000261681,9606.ENSP00000263377,9606.ENSP00000263694,9606.ENSP00000264552,9606.ENSP00000264995,9606.ENSP00000265371,9606.ENSP00000267436,9606.ENSP00000290650,9606.ENSP00000293872,…	CRY1,MRPS34,RBM22,FGF6,UBE3A,TEX14,MPHOSPH10,APOL2,GGH,BUD13,MPP5,BRD4,SNRNP40,UBE2S,MRPL3,NRP1,L2HGDH,UBR1,LUC7L,USP24,METAP1,FAM175B,TK1,MGMT,COMMD1,METTL1,CHAF1B,OS9,RRS1,DCTPP1,POLR2L,STK11,NR2F1,MRRF,H1F0,KHDRBS3,PARP9,RRM2,F5,BAG3,RPF1,ENDOG,HNRNPH2,ATRX,BMS1,TSR2,EHMT2,RBM3,TP73,SEPHS1,ZFC3H1,SDC1,UTP14A,INCENP,ILK,ALKBH5,ACY1,NLRC4,POP1,SOS1,TMA7,RPF2,MMS19,RPL32,RWDD1,CDK18,WDR74,MUC5B,F…
GO:0071840	cellular component organization or biogenesis	68	5633	0.2	0.0297	9606.ENSP00000177742,9606.ENSP00000219150,9606.ENSP00000220676,9606.ENSP00000226218,9606.ENSP00000228825,9606.ENSP00000240361,9606.ENSP00000244230,9606.ENSP00000251413,9606.ENSP00000252483,9606.ENSP00000253861,9606.ENSP00000259037,9606.ENSP00000261681,9606.ENSP00000262640,9606.ENSP00000263377,9606.ENSP00000263946,9606.ENSP00000264499,9606.ENSP00000264552,9606.ENSP00000264995,9606.ENSP00000265148,…	MRPS34,CORO1A,RP1,VTN,ARPC3,TEX14,MPHOSPH10,TUBG1,PVRL2,EXOC4,NDUFB5,MPP5,VAMP7,BRD4,PKP1,BBS7,UBE2S,MRPL3,CENPE,NRP1,VPS33A,PXN,LUC7L,FAM175B,TMED3,TK1,CHAF1B,RRS1,STK11,H1FX,ARID2,MRRF,H1F0,HMGN5,PCNT,RRM2,PEX3,F5,BAG3,RPF1,ENDOG,ATRX,DKK1,BMS1,TSR2,EHMT2,TP73,PRC1,UTP14A,INCENP,ILK,ITGA4,NLRC4,SOS1,RPF2,NDRG1,C9orf172,MMS19,BCS1L,WDR74,FRS2,NPC2,TTN,RPS15,AATF,ACACA,PRIM2,SMTN
GO:0044238	primary metabolic process	83	7332	0.17	0.0213	9606.ENSP00000008527,9606.ENSP00000177742,9606.ENSP00000199814,9606.ENSP00000216465,9606.ENSP00000228837,9606.ENSP00000232165,9606.ENSP00000240361,9606.ENSP00000244230,9606.ENSP00000249066,9606.ENSP00000260118,9606.ENSP00000260210,9606.ENSP00000263377,9606.ENSP00000263694,9606.ENSP00000264552,9606.ENSP00000264995,9606.ENSP00000265371,9606.ENSP00000267436,9606.ENSP00000269159,9606.ENSP00000278840,…	CRY1,MRPS34,RBM22,GSTZ1,FGF6,UBE3A,TEX14,MPHOSPH10,APOL2,GGH,BUD13,BRD4,SNRNP40,UBE2S,MRPL3,NRP1,L2HGDH,IMPA2,FADS2,UBR1,LUC7L,USP24,METAP1,FAM175B,TK1,MGMT,COMMD1,METTL1,CHAF1B,OS9,RRS1,DCTPP1,POLR2L,STK11,NR2F1,CECR5,MRRF,H1F0,KHDRBS3,PARP9,RRM2,F5,BAG3,RPF1,ENDOG,HNRNPH2,ATRX,BMS1,TSR2,EHMT2,RBM3,TP73,SEPHS1,ZFC3H1,SDC1,UTP14A,INCENP,AGPAT1,OSBPL10,ILK,ALKBH5,ACY1,NLRC4,POP1,SOS1,TMA7,RPF2,FAM…
GO:0006807	nitrogen compound metabolic process	77	6852	0.17	0.0382	9606.ENSP00000008527,9606.ENSP00000177742,9606.ENSP00000199814,9606.ENSP00000216465,9606.ENSP00000228837,9606.ENSP00000232165,9606.ENSP00000240361,9606.ENSP00000244230,9606.ENSP00000249066,9606.ENSP00000260118,9606.ENSP00000260210,9606.ENSP00000263377,9606.ENSP00000263694,9606.ENSP00000264552,9606.ENSP00000264995,9606.ENSP00000265371,9606.ENSP00000267436,9606.ENSP00000290650,9606.ENSP00000293872,…	CRY1,MRPS34,RBM22,GSTZ1,FGF6,UBE3A,TEX14,MPHOSPH10,APOL2,GGH,BUD13,BRD4,SNRNP40,UBE2S,MRPL3,NRP1,L2HGDH,UBR1,LUC7L,USP24,METAP1,FAM175B,TK1,MGMT,COMMD1,METTL1,CHAF1B,OS9,RRS1,DCTPP1,POLR2L,STK11,NR2F1,MRRF,H1F0,KHDRBS3,PARP9,RRM2,F5,BAG3,RPF1,ENDOG,HNRNPH2,ATRX,BMS1,TSR2,EHMT2,RBM3,TP73,SEPHS1,ZFC3H1,SDC1,UTP14A,INCENP,OSBPL10,ILK,ALKBH5,ACY1,NLRC4,POP1,SOS1,TMA7,RPF2,MMS19,RPL32,RWDD1,CDK18,WDR7…
GO:0044237	cellular metabolic process	82	7513	0.15	0.0409	9606.ENSP00000008527,9606.ENSP00000177742,9606.ENSP00000199814,9606.ENSP00000216465,9606.ENSP00000228837,9606.ENSP00000232165,9606.ENSP00000240361,9606.ENSP00000244230,9606.ENSP00000259037,9606.ENSP00000260118,9606.ENSP00000260210,9606.ENSP00000263377,9606.ENSP00000263694,9606.ENSP00000264552,9606.ENSP00000264995,9606.ENSP00000265371,9606.ENSP00000267199,9606.ENSP00000267436,9606.ENSP00000269159,…	CRY1,MRPS34,RBM22,GSTZ1,FGF6,UBE3A,TEX14,MPHOSPH10,NDUFB5,GGH,BUD13,BRD4,SNRNP40,UBE2S,MRPL3,NRP1,VPS33A,L2HGDH,IMPA2,FADS2,UBR1,LUC7L,USP24,METAP1,FAM175B,TK1,MGMT,COMMD1,METTL1,CHAF1B,OS9,RRS1,DCTPP1,POLR2L,STK11,NR2F1,CECR5,MRRF,H1F0,KHDRBS3,PARP9,RRM2,F5,BAG3,RPF1,ENDOG,HNRNPH2,ATRX,BMS1,TSR2,EHMT2,RBM3,TP73,SEPHS1,ZFC3H1,SDC1,UTP14A,INCENP,AGPAT1,OSBPL10,ILK,ALKBH5,ACY1,POP1,SOS1,TMA7,RPF2,F…
GO:0071704	organic substance metabolic process	84	7755	0.15	0.0409	9606.ENSP00000008527,9606.ENSP00000177742,9606.ENSP00000199814,9606.ENSP00000216465,9606.ENSP00000228837,9606.ENSP00000232165,9606.ENSP00000240361,9606.ENSP00000244230,9606.ENSP00000249066,9606.ENSP00000260118,9606.ENSP00000260210,9606.ENSP00000261681,9606.ENSP00000263377,9606.ENSP00000263694,9606.ENSP00000264552,9606.ENSP00000264995,9606.ENSP00000265371,9606.ENSP00000267436,9606.ENSP00000269159,…	CRY1,MRPS34,RBM22,GSTZ1,FGF6,UBE3A,TEX14,MPHOSPH10,APOL2,GGH,BUD13,MPP5,BRD4,SNRNP40,UBE2S,MRPL3,NRP1,L2HGDH,IMPA2,FADS2,UBR1,LUC7L,USP24,METAP1,FAM175B,TK1,MGMT,COMMD1,METTL1,CHAF1B,OS9,RRS1,DCTPP1,POLR2L,STK11,NR2F1,CECR5,MRRF,H1F0,KHDRBS3,PARP9,RRM2,F5,BAG3,RPF1,ENDOG,HNRNPH2,ATRX,BMS1,TSR2,EHMT2,RBM3,TP73,SEPHS1,ZFC3H1,SDC1,UTP14A,INCENP,AGPAT1,OSBPL10,ILK,ALKBH5,ACY1,NLRC4,POP1,SOS1,TMA7,RPF…

## Sheet: Table S10_PC3-TIP2 vs PC3
Functional enrichments: Biological process (Gene Ontology). PC3 cells treated with TIP2 vs untreated PC3 cells
#term ID	term description	observed gene count	background gene count	strength	false discovery rate	matching proteins in your network (IDs)	matching proteins in your network (labels)
GO:0006121	mitochondrial electron transport, succinate to ubiquinone	3	4	1.8	0.0277	9606.ENSP00000264932,9606.ENSP00000301761,9606.ENSP00000356953	SDHA,SDHAF2,SDHC
GO:0000479	endonucleolytic cleavage of tricistronic rRNA transcript (SSU-rRNA, 5.8S rRNA, LSU-rRNA)	4	15	1.35	0.031	9606.ENSP00000301364,9606.ENSP00000322396,9606.ENSP00000363642,9606.ENSP00000371169	TSR1,RRS1,BMS1,RCL1
GO:0000462	maturation of SSU-rRNA from tricistronic rRNA transcript (SSU-rRNA, 5.8S rRNA, LSU-rRNA)	8	35	1.29	2.25e-05	9606.ENSP00000230340,9606.ENSP00000261708,9606.ENSP00000291634,9606.ENSP00000297579,9606.ENSP00000301364,9606.ENSP00000322396,9606.ENSP00000363642,9606.ENSP00000371169	BYSL,UTP6,FAM207A,DCAF13,TSR1,RRS1,BMS1,RCL1
GO:0034383	low-density lipoprotein particle clearance	5	24	1.24	0.0117	9606.ENSP00000233242,9606.ENSP00000327694,9606.ENSP00000356591,9606.ENSP00000451112,9606.ENSP00000454071	APOB,AP2A2,SOAT1,NPC2,LDLR
GO:0030490	maturation of SSU-rRNA	9	49	1.19	1.68e-05	9606.ENSP00000230340,9606.ENSP00000261708,9606.ENSP00000291634,9606.ENSP00000297579,9606.ENSP00000301364,9606.ENSP00000322396,9606.ENSP00000363642,9606.ENSP00000371169,9606.ENSP00000479504	BYSL,UTP6,FAM207A,DCAF13,TSR1,RRS1,BMS1,RCL1,DDX52
GO:0000470	maturation of LSU-rRNA	5	28	1.18	0.0208	9606.ENSP00000285814,9606.ENSP00000359688,9606.ENSP00000363944,9606.ENSP00000402338,9606.ENSP00000460871	NIFK,RPF1,LAS1L,RPF2,RSL1D1
GO:0042274	ribosomal small subunit biogenesis	10	70	1.08	2.25e-05	9606.ENSP00000230340,9606.ENSP00000261708,9606.ENSP00000291634,9606.ENSP00000297579,9606.ENSP00000301364,9606.ENSP00000322396,9606.ENSP00000363642,9606.ENSP00000371169,9606.ENSP00000467466,9606.ENSP00000479504	BYSL,UTP6,FAM207A,DCAF13,TSR1,RRS1,BMS1,RCL1,RPS15,DDX52
GO:0042273	ribosomal large subunit biogenesis	9	72	1.02	0.00028	9606.ENSP00000253107,9606.ENSP00000281701,9606.ENSP00000285814,9606.ENSP00000322396,9606.ENSP00000359688,9606.ENSP00000363944,9606.ENSP00000402338,9606.ENSP00000432119,9606.ENSP00000460871	PPAN,NVL,NIFK,RRS1,RPF1,LAS1L,RPF2,WDR74,RSL1D1
GO:0006364	rRNA processing	25	212	1	1.16e-12	9606.ENSP00000230340,9606.ENSP00000244230,9606.ENSP00000258772,9606.ENSP00000261708,9606.ENSP00000281701,9606.ENSP00000285814,9606.ENSP00000291634,9606.ENSP00000297579,9606.ENSP00000297990,9606.ENSP00000301364,9606.ENSP00000314348,9606.ENSP00000322396,9606.ENSP00000326981,9606.ENSP00000355471,9606.ENSP00000359688,9606.ENSP00000363642,9606.ENSP00000363944,9606.ENSP00000371169,9606.ENSP00000377944,…	BYSL,MPHOSPH10,DDX56,UTP6,NVL,NIFK,FAM207A,DCAF13,NOL6,TSR1,DDX10,RRS1,IMP3,TFB2M,RPF1,BMS1,LAS1L,RCL1,UTP14A,RPF2,CDKN2A,WDR74,RSL1D1,RPS15,DDX52
GO:0042254	ribosome biogenesis	28	292	0.91	1.16e-12	9606.ENSP00000230340,9606.ENSP00000244230,9606.ENSP00000253107,9606.ENSP00000258772,9606.ENSP00000261708,9606.ENSP00000281701,9606.ENSP00000285814,9606.ENSP00000291634,9606.ENSP00000297579,9606.ENSP00000297990,9606.ENSP00000301364,9606.ENSP00000314348,9606.ENSP00000322396,9606.ENSP00000326981,9606.ENSP00000355471,9606.ENSP00000359688,9606.ENSP00000363642,9606.ENSP00000363944,9606.ENSP00000370968,…	BYSL,MPHOSPH10,PPAN,DDX56,UTP6,NVL,NIFK,FAM207A,DCAF13,NOL6,TSR1,DDX10,RRS1,IMP3,TFB2M,RPF1,BMS1,LAS1L,MYBBP1A,RCL1,UTP14A,RPF2,CDKN2A,WDR74,RSL1D1,RPS15,AATF,DDX52
GO:0034470	ncRNA processing	30	381	0.82	5.37e-12	9606.ENSP00000230340,9606.ENSP00000244230,9606.ENSP00000250237,9606.ENSP00000256398,9606.ENSP00000258772,9606.ENSP00000261708,9606.ENSP00000281701,9606.ENSP00000285814,9606.ENSP00000291634,9606.ENSP00000297579,9606.ENSP00000297990,9606.ENSP00000301364,9606.ENSP00000314348,9606.ENSP00000318641,9606.ENSP00000322396,9606.ENSP00000326981,9606.ENSP00000355471,9606.ENSP00000359688,9606.ENSP00000363642,…	BYSL,MPHOSPH10,QTRT1,ELP3,DDX56,UTP6,NVL,NIFK,FAM207A,DCAF13,NOL6,TSR1,DDX10,INTS3,RRS1,IMP3,TFB2M,RPF1,BMS1,LAS1L,RCL1,UTP14A,POP1,CTU1,RPF2,CDKN2A,WDR74,RSL1D1,RPS15,DDX52
GO:0022904	respiratory electron transport chain	8	107	0.8	0.031	9606.ENSP00000264932,9606.ENSP00000301761,9606.ENSP00000318822,9606.ENSP00000354687,9606.ENSP00000356953,9606.ENSP00000364649,9606.ENSP00000370968,9606.ENSP00000458770	SDHA,SDHAF2,BID,MT-ND1,SDHC,SDHB,MYBBP1A,NDUFAB1
GO:0022613	ribonucleoprotein complex biogenesis	31	423	0.79	8.77e-12	9606.ENSP00000230340,9606.ENSP00000244230,9606.ENSP00000244520,9606.ENSP00000253107,9606.ENSP00000258772,9606.ENSP00000261708,9606.ENSP00000281701,9606.ENSP00000285814,9606.ENSP00000285873,9606.ENSP00000291634,9606.ENSP00000297579,9606.ENSP00000297990,9606.ENSP00000301364,9606.ENSP00000314348,9606.ENSP00000322396,9606.ENSP00000326981,9606.ENSP00000355471,9606.ENSP00000359688,9606.ENSP00000362931,…	BYSL,MPHOSPH10,SNRPC,PPAN,DDX56,UTP6,NVL,NIFK,GEMIN5,FAM207A,DCAF13,NOL6,TSR1,DDX10,RRS1,IMP3,TFB2M,RPF1,SRPK1,BMS1,LAS1L,MYBBP1A,RCL1,UTP14A,RPF2,CDKN2A,WDR74,RSL1D1,RPS15,AATF,DDX52
GO:0043393	regulation of protein binding	11	212	0.64	0.0313	9606.ENSP00000226218,9606.ENSP00000240361,9606.ENSP00000245934,9606.ENSP00000265371,9606.ENSP00000281701,9606.ENSP00000284981,9606.ENSP00000338019,9606.ENSP00000349436,9606.ENSP00000360869,9606.ENSP00000363081,9606.ENSP00000380227	VTN,TEX14,SYMPK,NRP1,NVL,APP,DNAJB2,ADAM15,IFIT1,DKK1,ITGA4
GO:0006396	RNA processing	41	854	0.61	1.54e-10	9606.ENSP00000156109,9606.ENSP00000199814,9606.ENSP00000230340,9606.ENSP00000244230,9606.ENSP00000244520,9606.ENSP00000245934,9606.ENSP00000250237,9606.ENSP00000256398,9606.ENSP00000258772,9606.ENSP00000261708,9606.ENSP00000281701,9606.ENSP00000284981,9606.ENSP00000285814,9606.ENSP00000285873,9606.ENSP00000291634,9606.ENSP00000297579,9606.ENSP00000297990,9606.ENSP00000301364,9606.ENSP00000314348,…	GPKOW,RBM22,BYSL,MPHOSPH10,SNRPC,SYMPK,QTRT1,ELP3,DDX56,UTP6,NVL,APP,NIFK,GEMIN5,FAM207A,DCAF13,NOL6,TSR1,DDX10,INTS3,RRS1,IMP3,TFB2M,RPF1,SRPK1,BMS1,LAS1L,RBM3,ZFC3H1,RCL1,UTP14A,POP1,CTU1,CDK12,RPF2,CDKN2A,WDR74,RSL1D1,RPS15,DDX52,POLR2A
GO:0016070	RNA metabolic process	50	1584	0.43	3.7e-07	9606.ENSP00000156109,9606.ENSP00000199814,9606.ENSP00000230340,9606.ENSP00000244230,9606.ENSP00000244520,9606.ENSP00000245934,9606.ENSP00000250237,9606.ENSP00000256398,9606.ENSP00000258772,9606.ENSP00000261708,9606.ENSP00000281513,9606.ENSP00000281701,9606.ENSP00000284981,9606.ENSP00000285814,9606.ENSP00000285873,9606.ENSP00000291634,9606.ENSP00000297579,9606.ENSP00000297990,9606.ENSP00000300146,…	GPKOW,RBM22,BYSL,MPHOSPH10,SNRPC,SYMPK,QTRT1,ELP3,DDX56,UTP6,NBAS,NVL,APP,NIFK,GEMIN5,FAM207A,DCAF13,NOL6,PATL1,TSR1,DDX10,INTS3,RRS1,NR2F1,IMP3,MAFF,APOBEC3C,TFB2M,RPF1,ENDOG,SRPK1,BMS1,LAS1L,RBM3,ZFC3H1,RCL1,UTP14A,PCBP3,POP1,CTU1,CDK12,RPF2,RPL32,HELZ2,CDKN2A,WDR74,RSL1D1,RPS15,DDX52,POLR2A
GO:0090304	nucleic acid metabolic process	60	2178	0.37	6.58e-07	9606.ENSP00000156109,9606.ENSP00000199814,9606.ENSP00000230340,9606.ENSP00000244230,9606.ENSP00000244520,9606.ENSP00000245934,9606.ENSP00000250237,9606.ENSP00000256398,9606.ENSP00000257770,9606.ENSP00000258772,9606.ENSP00000261708,9606.ENSP00000262887,9606.ENSP00000264010,9606.ENSP00000265081,9606.ENSP00000281513,9606.ENSP00000281701,9606.ENSP00000284981,9606.ENSP00000285814,9606.ENSP00000285873,…	GPKOW,RBM22,BYSL,MPHOSPH10,SNRPC,SYMPK,QTRT1,ELP3,NT5E,DDX56,UTP6,XRCC1,CTCF,MSH3,NBAS,NVL,APP,NIFK,GEMIN5,FAM207A,DCAF13,NOL6,PATL1,TSR1,DDX10,INTS3,RRS1,PNKP,NR2F1,IMP3,MAFF,APOBEC3C,TFB2M,CHD1L,RPF1,ENDOG,ATRX,SRPK1,BMS1,LAS1L,RBM3,ZFC3H1,RCL1,UTP14A,PCBP3,POP1,PLD3,CTU1,TOP2B,CDK12,RPF2,RPL32,HELZ2,CDKN2A,WDR74,RSL1D1,RPS15,DDX52,UHRF1,POLR2A
GO:0010467	gene expression	55	2056	0.35	6.81e-06	9606.ENSP00000156109,9606.ENSP00000177742,9606.ENSP00000199814,9606.ENSP00000230340,9606.ENSP00000244230,9606.ENSP00000244520,9606.ENSP00000245934,9606.ENSP00000250237,9606.ENSP00000254508,9606.ENSP00000256398,9606.ENSP00000258772,9606.ENSP00000261681,9606.ENSP00000261708,9606.ENSP00000264995,9606.ENSP00000281701,9606.ENSP00000284981,9606.ENSP00000285814,9606.ENSP00000285873,9606.ENSP00000291634,…	GPKOW,MRPS34,RBM22,BYSL,MPHOSPH10,SNRPC,SYMPK,QTRT1,NUP210,ELP3,DDX56,MPP5,UTP6,MRPL3,NVL,APP,NIFK,GEMIN5,FAM207A,DCAF13,NOL6,TSR1,DDX10,INTS3,GCSH,RRS1,NR2F1,IMP3,MRRF,MAFF,MRPL24,TFB2M,RPF1,SRPK1,BMS1,LAS1L,RBM3,ZFC3H1,RCL1,UTP14A,MRPS6,NLRC4,POP1,CTU1,TMA7,CDK12,RPF2,RPL32,CDKN2A,WDR74,NDUFAB1,RSL1D1,RPS15,DDX52,POLR2A
GO:0006139	nucleobase-containing compound metabolic process	67	2659	0.33	1.41e-06	9606.ENSP00000156109,9606.ENSP00000199814,9606.ENSP00000222214,9606.ENSP00000230340,9606.ENSP00000244230,9606.ENSP00000244520,9606.ENSP00000245934,9606.ENSP00000250237,9606.ENSP00000256398,9606.ENSP00000256578,9606.ENSP00000257770,9606.ENSP00000258772,9606.ENSP00000261708,9606.ENSP00000262887,9606.ENSP00000264010,9606.ENSP00000265081,9606.ENSP00000281513,9606.ENSP00000281701,9606.ENSP00000284981,…	GPKOW,RBM22,GCDH,BYSL,MPHOSPH10,SNRPC,SYMPK,QTRT1,ELP3,AMPD2,NT5E,DDX56,UTP6,XRCC1,CTCF,MSH3,NBAS,NVL,APP,NIFK,GEMIN5,FAM207A,DCAF13,NOL6,PATL1,TSR1,DDX10,INTS3,RRS1,PNKP,NR2F1,IMP3,NUDT4,IMPDH1,MAFF,APOBEC3C,TFB2M,CHD1L,RPF1,ELOVL5,ENDOG,ATRX,SRPK1,BMS1,LAS1L,RBM3,CASK,PANK4,ZFC3H1,RCL1,UTP14A,PCBP3,POP1,PLD3,CTU1,TOP2B,CDK12,RPF2,RPL32,HELZ2,CDKN2A,WDR74,RSL1D1,RPS15,DDX52,UHRF1,POLR2A
GO:0044085	cellular component biogenesis	65	2583	0.33	2.57e-06	9606.ENSP00000215582,9606.ENSP00000220676,9606.ENSP00000226218,9606.ENSP00000230340,9606.ENSP00000233242,9606.ENSP00000244230,9606.ENSP00000244520,9606.ENSP00000251413,9606.ENSP00000253107,9606.ENSP00000253794,9606.ENSP00000254508,9606.ENSP00000258772,9606.ENSP00000261681,9606.ENSP00000261708,9606.ENSP00000263578,9606.ENSP00000264010,9606.ENSP00000264499,9606.ENSP00000264552,9606.ENSP00000265148,…	MISP,RP1,VTN,BYSL,APOB,MPHOSPH10,SNRPC,TUBG1,PPAN,VPS25,NUP210,DDX56,MPP5,UTP6,FOXRED1,CTCF,BBS7,UBE2S,CENPE,NRP1,PML,NVL,APP,NIFK,GEMIN5,FAM207A,DCAF13,NOL6,FAM175B,PATL1,TSR1,SDHAF2,DDX10,BID,RRS1,IMP3,PTK2,TBCD,PCNT,MT-ND1,TFB2M,SOAT1,BAG3,CHD1L,RPF1,ATRX,SRPK1,BMS1,LAS1L,MYBBP1A,RCL1,UTP14A,NLRC4,PSMG4,RPF2,BCS1L,CDKN2A,SNF8,WDR74,OGFOD1,NDUFAB1,RSL1D1,RPS15,AATF,DDX52
GO:0043933	protein-containing complex subunit organization	38	1539	0.32	0.0098	9606.ENSP00000177742,9606.ENSP00000226218,9606.ENSP00000233242,9606.ENSP00000244520,9606.ENSP00000251413,9606.ENSP00000253107,9606.ENSP00000254508,9606.ENSP00000263578,9606.ENSP00000264010,9606.ENSP00000264552,9606.ENSP00000264995,9606.ENSP00000265148,9606.ENSP00000267199,9606.ENSP00000268058,9606.ENSP00000284981,9606.ENSP00000285814,9606.ENSP00000285873,9606.ENSP00000301761,9606.ENSP00000318822,…	MRPS34,VTN,APOB,SNRPC,TUBG1,PPAN,NUP210,FOXRED1,CTCF,UBE2S,MRPL3,CENPE,VPS33A,PML,APP,NIFK,GEMIN5,SDHAF2,BID,ARID1A,RRS1,SMARCE1,PTK2,MRRF,TBCD,MRPL24,MT-ND1,SOAT1,CHD1L,ATRX,SRPK1,MRPS6,NLRC4,PSMG4,RPF2,BCS1L,NDUFAB1,RPS15
GO:0046483	heterocycle metabolic process	68	2840	0.31	6.49e-06	9606.ENSP00000156109,9606.ENSP00000199814,9606.ENSP00000222214,9606.ENSP00000230340,9606.ENSP00000244230,9606.ENSP00000244520,9606.ENSP00000245934,9606.ENSP00000250237,9606.ENSP00000256398,9606.ENSP00000256578,9606.ENSP00000257770,9606.ENSP00000258772,9606.ENSP00000260118,9606.ENSP00000261708,9606.ENSP00000262887,9606.ENSP00000264010,9606.ENSP00000265081,9606.ENSP00000281513,9606.ENSP00000281701,…	GPKOW,RBM22,GCDH,BYSL,MPHOSPH10,SNRPC,SYMPK,QTRT1,ELP3,AMPD2,NT5E,DDX56,GGH,UTP6,XRCC1,CTCF,MSH3,NBAS,NVL,APP,NIFK,GEMIN5,FAM207A,DCAF13,NOL6,PATL1,TSR1,DDX10,INTS3,RRS1,PNKP,NR2F1,IMP3,NUDT4,IMPDH1,MAFF,APOBEC3C,TFB2M,CHD1L,RPF1,ELOVL5,ENDOG,ATRX,SRPK1,BMS1,LAS1L,RBM3,CASK,PANK4,ZFC3H1,RCL1,UTP14A,PCBP3,POP1,PLD3,CTU1,TOP2B,CDK12,RPF2,RPL32,HELZ2,CDKN2A,WDR74,RSL1D1,RPS15,DDX52,UHRF1,POLR2A
GO:0034641	cellular nitrogen compound metabolic process	78	3282	0.3	6.58e-07	9606.ENSP00000156109,9606.ENSP00000177742,9606.ENSP00000199814,9606.ENSP00000222214,9606.ENSP00000230340,9606.ENSP00000244230,9606.ENSP00000244520,9606.ENSP00000245934,9606.ENSP00000250237,9606.ENSP00000256398,9606.ENSP00000256578,9606.ENSP00000257770,9606.ENSP00000258772,9606.ENSP00000260118,9606.ENSP00000261708,9606.ENSP00000262887,9606.ENSP00000264010,9606.ENSP00000264995,9606.ENSP00000265081,…	GPKOW,MRPS34,RBM22,GCDH,BYSL,MPHOSPH10,SNRPC,SYMPK,QTRT1,ELP3,AMPD2,NT5E,DDX56,GGH,UTP6,XRCC1,CTCF,MRPL3,MSH3,NBAS,NVL,APP,NIFK,GEMIN5,FAM207A,DCAF13,NOL6,TPP1,PATL1,TSR1,DDX10,INTS3,RRS1,PNKP,NR2F1,IMP3,NUDT4,MRRF,IMPDH1,MAFF,MRPL24,APOBEC3C,TFB2M,CHD1L,RPF1,ELOVL5,PPAP2B,ENDOG,ATRX,SRPK1,BMS1,LAS1L,RBM3,CASK,PANK4,ZFC3H1,NLN,RCL1,UTP14A,MRPS6,PCBP3,POP1,PLD3,CTU1,TOP2B,TMA7,CDK12,RPF2,RPL32,HEL…
GO:1901360	organic cyclic compound metabolic process	73	3118	0.3	3.84e-06	9606.ENSP00000156109,9606.ENSP00000199814,9606.ENSP00000222214,9606.ENSP00000230340,9606.ENSP00000233242,9606.ENSP00000244230,9606.ENSP00000244520,9606.ENSP00000245934,9606.ENSP00000249066,9606.ENSP00000250237,9606.ENSP00000256398,9606.ENSP00000256578,9606.ENSP00000257770,9606.ENSP00000258772,9606.ENSP00000260118,9606.ENSP00000261708,9606.ENSP00000262887,9606.ENSP00000264010,9606.ENSP00000265081,…	GPKOW,RBM22,GCDH,BYSL,APOB,MPHOSPH10,SNRPC,SYMPK,APOL2,QTRT1,ELP3,AMPD2,NT5E,DDX56,GGH,UTP6,XRCC1,CTCF,MSH3,NBAS,NVL,APP,NIFK,GEMIN5,FAM207A,DCAF13,NOL6,PATL1,TSR1,DDX10,INTS3,RRS1,PNKP,NR2F1,IMP3,NUDT4,IMPDH1,MAFF,APOBEC3C,TFB2M,SOAT1,CHD1L,RPF1,ELOVL5,ENDOG,ATRX,SRPK1,BMS1,LAS1L,RBM3,CASK,PANK4,ZFC3H1,RCL1,UTP14A,PCBP3,POP1,PLD3,CTU1,TOP2B,CDK12,RPF2,RPL32,HELZ2,CDKN2A,WDR74,NPC2,LDLR,RSL1D1,RP…
GO:0006725	cellular aromatic compound metabolic process	68	2882	0.3	1.02e-05	9606.ENSP00000156109,9606.ENSP00000199814,9606.ENSP00000222214,9606.ENSP00000230340,9606.ENSP00000244230,9606.ENSP00000244520,9606.ENSP00000245934,9606.ENSP00000250237,9606.ENSP00000256398,9606.ENSP00000256578,9606.ENSP00000257770,9606.ENSP00000258772,9606.ENSP00000260118,9606.ENSP00000261708,9606.ENSP00000262887,9606.ENSP00000264010,9606.ENSP00000265081,9606.ENSP00000281513,9606.ENSP00000281701,…	GPKOW,RBM22,GCDH,BYSL,MPHOSPH10,SNRPC,SYMPK,QTRT1,ELP3,AMPD2,NT5E,DDX56,GGH,UTP6,XRCC1,CTCF,MSH3,NBAS,NVL,APP,NIFK,GEMIN5,FAM207A,DCAF13,NOL6,PATL1,TSR1,DDX10,INTS3,RRS1,PNKP,NR2F1,IMP3,NUDT4,IMPDH1,MAFF,APOBEC3C,TFB2M,CHD1L,RPF1,ELOVL5,ENDOG,ATRX,SRPK1,BMS1,LAS1L,RBM3,CASK,PANK4,ZFC3H1,RCL1,UTP14A,PCBP3,POP1,PLD3,CTU1,TOP2B,CDK12,RPF2,RPL32,HELZ2,CDKN2A,WDR74,RSL1D1,RPS15,DDX52,UHRF1,POLR2A
GO:0071840	cellular component organization or biogenesis	115	5633	0.24	6.39e-08	9606.ENSP00000177742,9606.ENSP00000215582,9606.ENSP00000220676,9606.ENSP00000226218,9606.ENSP00000228825,9606.ENSP00000229281,9606.ENSP00000230340,9606.ENSP00000233242,9606.ENSP00000240361,9606.ENSP00000244230,9606.ENSP00000244520,9606.ENSP00000251413,9606.ENSP00000253107,9606.ENSP00000253794,9606.ENSP00000253861,9606.ENSP00000254508,9606.ENSP00000258772,9606.ENSP00000261681,9606.ENSP00000261708,…	MRPS34,MISP,RP1,VTN,ARPC3,C12orf57,BYSL,APOB,TEX14,MPHOSPH10,SNRPC,TUBG1,PPAN,VPS25,EXOC4,NUP210,DDX56,MPP5,UTP6,XRCC1,FOXRED1,CTCF,BBS7,UBE2S,MRPL3,MSH3,CENPE,NRP1,VPS33A,PML,HAPLN1,NVL,APP,NIFK,GEMIN5,FMNL2,FAM207A,PEX13,DCAF13,NOL6,FAM175B,TPP1,PATL1,TSR1,SDHAF2,FOSL1,ANAPC2,DDX10,BID,ARID1A,RRS1,SMARCE1,MYO1D,TACC3,IMP3,AP2A2,PPL,PTK2,MAP4K4,MRRF,HTT,TBCD,GOLGA4,ADAM15,HMGN5,PCNT,SULF2,MRPL24…
GO:0051641	cellular localization	59	2967	0.22	0.0208	9606.ENSP00000215582,9606.ENSP00000245934,9606.ENSP00000251413,9606.ENSP00000253794,9606.ENSP00000253861,9606.ENSP00000254508,9606.ENSP00000260118,9606.ENSP00000261681,9606.ENSP00000261758,9606.ENSP00000263574,9606.ENSP00000264010,9606.ENSP00000264499,9606.ENSP00000265148,9606.ENSP00000265371,9606.ENSP00000267199,9606.ENSP00000268058,9606.ENSP00000272895,9606.ENSP00000284981,9606.ENSP00000285873,…	MISP,SYMPK,TUBG1,VPS25,EXOC4,NUP210,GGH,MPP5,MESDC2,APLP2,CTCF,BBS7,CENPE,NRP1,VPS33A,PML,ABCA12,APP,GEMIN5,STOM,CD109,PEX13,FYCO1,S100P,NOL6,TPP1,DCHS1,BID,RRS1,MYO1D,AP2A2,SEL1L,PTK2,IMPDH1,HTT,GOLGA4,PCNT,FAM3C,BAG3,SLC30A7,ATRX,CASK,EXOC3L4,SQSTM1,ITGA4,CST3,RPF2,FAM126A,BCS1L,RPL32,SNF8,ANKRD50,CD63,NPC2,LDLR,CCDC64B,RPS15,SH3GLB1,SCAMP1
GO:0043170	macromolecule metabolic process	115	6137	0.2	6.49e-06	9606.ENSP00000156109,9606.ENSP00000177742,9606.ENSP00000199814,9606.ENSP00000228837,9606.ENSP00000229328,9606.ENSP00000230340,9606.ENSP00000233242,9606.ENSP00000240361,9606.ENSP00000244230,9606.ENSP00000244520,9606.ENSP00000245934,9606.ENSP00000249066,9606.ENSP00000250237,9606.ENSP00000253794,9606.ENSP00000254508,9606.ENSP00000256398,9606.ENSP00000257770,9606.ENSP00000258772,9606.ENSP00000260118,…	GPKOW,MRPS34,RBM22,FGF6,PRKAB1,BYSL,APOB,TEX14,MPHOSPH10,SNRPC,SYMPK,APOL2,QTRT1,VPS25,NUP210,ELP3,NT5E,DDX56,GGH,MPP5,UTP6,XRCC1,APLP2,CTCF,UBE2S,MRPL3,MSH3,NRP1,PML,NBAS,NVL,PPM1B,APP,NIFK,GEMIN5,FAM207A,PEX13,METAP1,DCAF13,NOL6,FAM175B,TPP1,PATL1,TSR1,SDHAF2,ANAPC2,DDX10,FKBP10,INTS3,GCSH,RRS1,PNKP,NR2F1,IMP3,AP2A2,SEL1L,DNAJB2,PTK2,MAP4K4,MRRF,MAFF,ADAM15,SULF2,MRPL24,APOBEC3C,TFB2M,BAG3,CHD1…
GO:0044238	primary metabolic process	135	7332	0.19	3.27e-07	9606.ENSP00000156109,9606.ENSP00000177742,9606.ENSP00000199814,9606.ENSP00000222214,9606.ENSP00000228837,9606.ENSP00000229328,9606.ENSP00000230340,9606.ENSP00000233242,9606.ENSP00000240285,9606.ENSP00000240361,9606.ENSP00000244230,9606.ENSP00000244520,9606.ENSP00000245934,9606.ENSP00000249066,9606.ENSP00000250237,9606.ENSP00000253794,9606.ENSP00000254508,9606.ENSP00000256398,9606.ENSP00000256578,…	GPKOW,MRPS34,RBM22,GCDH,FGF6,PRKAB1,BYSL,APOB,RDH10,TEX14,MPHOSPH10,SNRPC,SYMPK,APOL2,QTRT1,VPS25,NUP210,ELP3,AMPD2,NT5E,DDX56,GGH,UTP6,XRCC1,APLP2,CTCF,UBE2S,SDHA,MRPL3,MSH3,NRP1,PML,IMPA2,FADS2,NBAS,NVL,PPM1B,APP,NIFK,GEMIN5,MCAT,FAM207A,PEX13,METAP1,DCAF13,NOL6,FAM175B,TPP1,PATL1,TSR1,SDHAF2,ANAPC2,DDX10,FKBP10,INTS3,GCSH,RRS1,PNKP,NR2F1,IMP3,AP2A2,SEL1L,DNAJB2,NUDT4,PTK2,MAP4K4,MRRF,IMPDH1,GP…
GO:0044237	cellular metabolic process	137	7513	0.19	3.62e-07	9606.ENSP00000156109,9606.ENSP00000177742,9606.ENSP00000179259,9606.ENSP00000199814,9606.ENSP00000222214,9606.ENSP00000228837,9606.ENSP00000229328,9606.ENSP00000230340,9606.ENSP00000233242,9606.ENSP00000240285,9606.ENSP00000240361,9606.ENSP00000244230,9606.ENSP00000244520,9606.ENSP00000245934,9606.ENSP00000250237,9606.ENSP00000253794,9606.ENSP00000254508,9606.ENSP00000256398,9606.ENSP00000256578,…	GPKOW,MRPS34,C12orf5,RBM22,GCDH,FGF6,PRKAB1,BYSL,APOB,RDH10,TEX14,MPHOSPH10,SNRPC,SYMPK,QTRT1,VPS25,NUP210,ELP3,AMPD2,NT5E,DDX56,GGH,UTP6,XRCC1,APLP2,CTCF,UBE2S,SDHA,MRPL3,MSH3,NRP1,VPS33A,PML,IMPA2,FADS2,NBAS,NVL,PPM1B,APP,NIFK,GEMIN5,MCAT,FAM207A,PEX13,METAP1,DCAF13,NOL6,FAM175B,TPP1,PATL1,TSR1,SDHAF2,ANAPC2,DDX10,FKBP10,INTS3,BID,GCSH,RRS1,PNKP,NR2F1,IMP3,AP2A2,SEL1L,DNAJB2,NUDT4,PTK2,MAP4K4,M…
GO:0071704	organic substance metabolic process	138	7755	0.18	1.23e-06	9606.ENSP00000156109,9606.ENSP00000177742,9606.ENSP00000179259,9606.ENSP00000199814,9606.ENSP00000222214,9606.ENSP00000228837,9606.ENSP00000229328,9606.ENSP00000230340,9606.ENSP00000233242,9606.ENSP00000240285,9606.ENSP00000240361,9606.ENSP00000244230,9606.ENSP00000244520,9606.ENSP00000245934,9606.ENSP00000249066,9606.ENSP00000250237,9606.ENSP00000253794,9606.ENSP00000254508,9606.ENSP00000256398,…	GPKOW,MRPS34,C12orf5,RBM22,GCDH,FGF6,PRKAB1,BYSL,APOB,RDH10,TEX14,MPHOSPH10,SNRPC,SYMPK,APOL2,QTRT1,VPS25,NUP210,ELP3,AMPD2,NT5E,DDX56,GGH,MPP5,UTP6,XRCC1,APLP2,CTCF,UBE2S,SDHA,MRPL3,MSH3,NRP1,PML,IMPA2,FADS2,NBAS,NVL,PPM1B,APP,NIFK,GEMIN5,MCAT,FAM207A,PEX13,METAP1,DCAF13,NOL6,FAM175B,TPP1,PATL1,TSR1,SDHAF2,ANAPC2,DDX10,FKBP10,INTS3,GCSH,RRS1,PNKP,NR2F1,IMP3,AP2A2,SEL1L,DNAJB2,NUDT4,PTK2,MAP4K4,M…
GO:0006807	nitrogen compound metabolic process	122	6852	0.18	2.57e-05	9606.ENSP00000156109,9606.ENSP00000177742,9606.ENSP00000199814,9606.ENSP00000222214,9606.ENSP00000228837,9606.ENSP00000229328,9606.ENSP00000230340,9606.ENSP00000233242,9606.ENSP00000240361,9606.ENSP00000244230,9606.ENSP00000244520,9606.ENSP00000245934,9606.ENSP00000249066,9606.ENSP00000250237,9606.ENSP00000253794,9606.ENSP00000254508,9606.ENSP00000256398,9606.ENSP00000256578,9606.ENSP00000257770,…	GPKOW,MRPS34,RBM22,GCDH,FGF6,PRKAB1,BYSL,APOB,TEX14,MPHOSPH10,SNRPC,SYMPK,APOL2,QTRT1,VPS25,NUP210,ELP3,AMPD2,NT5E,DDX56,GGH,UTP6,XRCC1,APLP2,CTCF,UBE2S,MRPL3,MSH3,NRP1,PML,NBAS,NVL,PPM1B,APP,NIFK,GEMIN5,FAM207A,PEX13,METAP1,DCAF13,NOL6,FAM175B,TPP1,PATL1,TSR1,SDHAF2,ANAPC2,DDX10,FKBP10,INTS3,GCSH,RRS1,PNKP,NR2F1,IMP3,AP2A2,SEL1L,DNAJB2,NUDT4,PTK2,MAP4K4,MRRF,IMPDH1,GPT2,MAFF,ADAM15,SULF2,MRPL24,…
GO:0008152	metabolic process	145	8298	0.17	9.26e-07	9606.ENSP00000156109,9606.ENSP00000177742,9606.ENSP00000179259,9606.ENSP00000199814,9606.ENSP00000222214,9606.ENSP00000228837,9606.ENSP00000229328,9606.ENSP00000230340,9606.ENSP00000233242,9606.ENSP00000240285,9606.ENSP00000240361,9606.ENSP00000244230,9606.ENSP00000244520,9606.ENSP00000245934,9606.ENSP00000249066,9606.ENSP00000250237,9606.ENSP00000253794,9606.ENSP00000254508,9606.ENSP00000256398,…	GPKOW,MRPS34,C12orf5,RBM22,GCDH,FGF6,PRKAB1,BYSL,APOB,RDH10,TEX14,MPHOSPH10,SNRPC,SYMPK,APOL2,QTRT1,VPS25,NUP210,ELP3,AMPD2,NT5E,DDX56,GGH,MPP5,UTP6,XRCC1,APLP2,FOXRED1,CTCF,UBE2S,SDHA,MRPL3,MSH3,NRP1,VPS33A,PML,IMPA2,FADS2,NBAS,NVL,PPM1B,APP,NIFK,GEMIN5,MCAT,FAM207A,PEX13,METAP1,DCAF13,NOL6,FAM175B,TPP1,PATL1,TSR1,SDHAF2,ANAPC2,DDX10,FKBP10,INTS3,BID,GCSH,RRS1,PNKP,NR2F1,IMP3,AP2A2,SEL1L,DNAJB2,…
GO:0016043	cellular component organization	94	5447	0.16	0.0136	9606.ENSP00000177742,9606.ENSP00000215582,9606.ENSP00000220676,9606.ENSP00000226218,9606.ENSP00000228825,9606.ENSP00000229281,9606.ENSP00000233242,9606.ENSP00000240361,9606.ENSP00000244520,9606.ENSP00000251413,9606.ENSP00000253107,9606.ENSP00000253794,9606.ENSP00000253861,9606.ENSP00000254508,9606.ENSP00000261681,9606.ENSP00000262887,9606.ENSP00000263578,9606.ENSP00000264010,9606.ENSP00000264499,…	MRPS34,MISP,RP1,VTN,ARPC3,C12orf57,APOB,TEX14,SNRPC,TUBG1,PPAN,VPS25,EXOC4,NUP210,MPP5,XRCC1,FOXRED1,CTCF,BBS7,UBE2S,MRPL3,MSH3,CENPE,NRP1,VPS33A,PML,HAPLN1,APP,NIFK,GEMIN5,FMNL2,PEX13,FAM175B,TPP1,PATL1,SDHAF2,FOSL1,ANAPC2,BID,ARID1A,RRS1,SMARCE1,MYO1D,TACC3,AP2A2,PPL,PTK2,MAP4K4,MRRF,HTT,TBCD,GOLGA4,ADAM15,HMGN5,PCNT,SULF2,MRPL24,MT-ND1,COL6A1,TFB2M,SOAT1,BAG3,CHD1L,ENDOG,NCDN,ATRX,SRPK1,DKK1,S…
GO:0009987	cellular process	213	15024	0.08	1.91e-06	9606.ENSP00000156109,9606.ENSP00000177742,9606.ENSP00000179259,9606.ENSP00000199814,9606.ENSP00000215582,9606.ENSP00000220676,9606.ENSP00000222214,9606.ENSP00000226218,9606.ENSP00000228251,9606.ENSP00000228825,9606.ENSP00000228837,9606.ENSP00000229281,9606.ENSP00000229328,9606.ENSP00000230340,9606.ENSP00000233242,9606.ENSP00000238788,9606.ENSP00000240285,9606.ENSP00000240361,9606.ENSP00000244230,…	GPKOW,MRPS34,C12orf5,RBM22,MISP,RP1,GCDH,VTN,YBX3,ARPC3,FGF6,C12orf57,PRKAB1,BYSL,APOB,TMEM214,RDH10,TEX14,MPHOSPH10,SNRPC,SYMPK,QTRT1,TUBG1,PPAN,VPS25,EXOC4,NUP210,ELP3,AMPD2,NT5E,DDX56,GGH,ARHGAP29,MPP5,UTP6,MESDC2,XRCC1,APLP2,FOXRED1,CTCF,BBS7,UBE2S,SDHA,MRPL3,MSH3,CENPE,NRP1,VPS33A,PML,IMPA2,ABCA12,HAPLN1,ST18,FADS2,NBAS,NVL,PPM1B,APP,NIFK,GEMIN5,FZD7,STOM,CD109,FMNL2,MCAT,FAM207A,PEX13,FYCO1…
Functional enrichments: Molecular function (Gene Ontology). PC3 cells treated with TIP2 vs untreated PC3 cells
#term ID	term description	observed gene count	background gene count	strength	false discovery rate	matching proteins in your network (IDs)	matching proteins in your network (labels)
GO:0030515	snoRNA binding	6	30	1.23	0.0092	9606.ENSP00000230340,9606.ENSP00000261708,9606.ENSP00000301364,9606.ENSP00000326981,9606.ENSP00000338352,9606.ENSP00000363642	BYSL,UTP6,TSR1,IMP3,NUDT4,BMS1
GO:0003723	RNA binding	56	1649	0.46	4.34e-09	9606.ENSP00000156109,9606.ENSP00000199814,9606.ENSP00000227520,9606.ENSP00000228251,9606.ENSP00000230340,9606.ENSP00000244230,9606.ENSP00000244520,9606.ENSP00000253107,9606.ENSP00000256398,9606.ENSP00000258772,9606.ENSP00000261708,9606.ENSP00000262633,9606.ENSP00000264995,9606.ENSP00000281701,9606.ENSP00000285814,9606.ENSP00000285873,9606.ENSP00000290429,9606.ENSP00000297579,9606.ENSP00000297990,…	GPKOW,RBM22,CCDC86,YBX3,BYSL,MPHOSPH10,SNRPC,PPAN,ELP3,DDX56,UTP6,RBM42,MRPL3,NVL,NIFK,GEMIN5,MCAT,DCAF13,NOL6,PATL1,TSR1,DDX10,RRS1,SMARCE1,IMP3,SNTB2,NUDT4,IMPDH1,HMGN5,APOBEC3C,TFB2M,RPF1,IFIT1,SRPK1,BMS1,LAS1L,RBM3,MYBBP1A,UTP14A,KIAA0020,MRPS6,PCBP3,POP1,CTU1,GNL3,RPF2,CMSS1,DNTTIP2,RPL32,HELZ2,CDKN2A,RSL1D1,RPS15,AATF,DDX52,POLR2A
GO:0003676	nucleic acid binding	75	3947	0.2	0.0109	9606.ENSP00000156109,9606.ENSP00000199814,9606.ENSP00000227520,9606.ENSP00000228251,9606.ENSP00000230340,9606.ENSP00000244230,9606.ENSP00000244520,9606.ENSP00000253107,9606.ENSP00000256398,9606.ENSP00000258772,9606.ENSP00000261708,9606.ENSP00000262633,9606.ENSP00000262887,9606.ENSP00000263574,9606.ENSP00000264010,9606.ENSP00000264995,9606.ENSP00000265081,9606.ENSP00000268058,9606.ENSP00000276480,…	GPKOW,RBM22,CCDC86,YBX3,BYSL,MPHOSPH10,SNRPC,PPAN,ELP3,DDX56,UTP6,RBM42,XRCC1,APLP2,CTCF,MRPL3,MSH3,PML,ST18,NVL,APP,NIFK,GEMIN5,MCAT,DCAF13,NOL6,PATL1,TSR1,FOSL1,DDX10,ARID1A,RRS1,PNKP,SMARCE1,NR2F1,IMP3,SNTB2,NUDT4,IMPDH1,MAFF,HMGN5,CUX1,APOBEC3C,TFB2M,RPF1,IFIT1,ENDOG,ATRX,SRPK1,BMS1,LAS1L,RBM3,MYBBP1A,UTP14A,KIAA0020,CGGBP1,MRPS6,PCBP3,POP1,SOS1,CTU1,GNL3,TOP2B,RPF2,CMSS1,DNTTIP2,RPL32,HELZ2,…
GO:0097159	organic cyclic compound binding	103	5916	0.17	0.0092	9606.ENSP00000156109,9606.ENSP00000199814,9606.ENSP00000222214,9606.ENSP00000227520,9606.ENSP00000228251,9606.ENSP00000230340,9606.ENSP00000240361,9606.ENSP00000244230,9606.ENSP00000244520,9606.ENSP00000251413,9606.ENSP00000253107,9606.ENSP00000256398,9606.ENSP00000257770,9606.ENSP00000258772,9606.ENSP00000261681,9606.ENSP00000261708,9606.ENSP00000262633,9606.ENSP00000262887,9606.ENSP00000263574,…	GPKOW,RBM22,GCDH,CCDC86,YBX3,BYSL,TEX14,MPHOSPH10,SNRPC,TUBG1,PPAN,ELP3,NT5E,DDX56,MPP5,UTP6,RBM42,XRCC1,APLP2,CTCF,UBE2S,SDHA,MRPL3,MSH3,CENPE,PML,ABCA12,ST18,NVL,APP,NIFK,GEMIN5,MCAT,DCAF13,NOL6,PATL1,TSR1,FOSL1,DDX10,FKBP10,ARID1A,RRS1,PNKP,SMARCE1,MYO1D,NR2F1,IMP3,SNTB2,NUDT4,PTK2,MAP4K4,IMPDH1,GPT2,MAFF,HMGN5,CUX1,APOBEC3C,TFB2M,SOAT1,SDHC,BAG3,CHD1L,RPF1,IFIT1,ENDOG,ATRX,SRPK1,BMS1,LAS1L,RB…
GO:1901363	heterocyclic compound binding	102	5831	0.17	0.0092	9606.ENSP00000156109,9606.ENSP00000199814,9606.ENSP00000222214,9606.ENSP00000227520,9606.ENSP00000228251,9606.ENSP00000230340,9606.ENSP00000240361,9606.ENSP00000244230,9606.ENSP00000244520,9606.ENSP00000251413,9606.ENSP00000253107,9606.ENSP00000256398,9606.ENSP00000257770,9606.ENSP00000258772,9606.ENSP00000261681,9606.ENSP00000261708,9606.ENSP00000262633,9606.ENSP00000262887,9606.ENSP00000263574,…	GPKOW,RBM22,GCDH,CCDC86,YBX3,BYSL,TEX14,MPHOSPH10,SNRPC,TUBG1,PPAN,ELP3,NT5E,DDX56,MPP5,UTP6,RBM42,XRCC1,APLP2,CTCF,UBE2S,SDHA,MRPL3,MSH3,CENPE,PML,ABCA12,ST18,NVL,APP,NIFK,GEMIN5,MCAT,DCAF13,NOL6,PATL1,TSR1,FOSL1,DDX10,FKBP10,ARID1A,RRS1,PNKP,SMARCE1,MYO1D,NR2F1,IMP3,SNTB2,NUDT4,PTK2,MAP4K4,IMPDH1,GPT2,MAFF,HMGN5,CUX1,APOBEC3C,TFB2M,SOAT1,SDHC,BAG3,CHD1L,RPF1,IFIT1,ENDOG,ATRX,SRPK1,BMS1,LAS1L,RB…

## Sheet: Table S11_PC3-DR-TIP1 vs PC3-DR
Functional enrichments: Biological process (Gene Ontology). PC3-DR cells treated with TIP1 vs untreated PC3-DR cells
#term ID	term description	observed gene count	background gene count	strength	false discovery rate	matching proteins in your network (IDs)	matching proteins in your network (labels)
GO:0000480	endonucleolytic cleavage in 5-ETS of tricistronic rRNA transcript (SSU-rRNA, 5.8S rRNA, LSU-rRNA)	3	7	1.67	0.038	9606.ENSP00000344393,9606.ENSP00000371169,9606.ENSP00000405068	FCF1,RCL1,NOP14
GO:0000479	endonucleolytic cleavage of tricistronic rRNA transcript (SSU-rRNA, 5.8S rRNA, LSU-rRNA)	5	15	1.56	0.00068	9606.ENSP00000344393,9606.ENSP00000363642,9606.ENSP00000366934,9606.ENSP00000371169,9606.ENSP00000405068	FCF1,BMS1,NOL9,RCL1,NOP14
GO:0000460	maturation of 5.8S rRNA	6	34	1.29	0.0012	9606.ENSP00000344393,9606.ENSP00000359688,9606.ENSP00000363944,9606.ENSP00000366934,9606.ENSP00000371169,9606.ENSP00000405068	FCF1,RPF1,LAS1L,NOL9,RCL1,NOP14
GO:0000470	maturation of LSU-rRNA	5	28	1.29	0.0061	9606.ENSP00000285814,9606.ENSP00000359688,9606.ENSP00000363944,9606.ENSP00000366934,9606.ENSP00000418221	NIFK,RPF1,LAS1L,NOL9,RPL7L1
GO:0000462	maturation of SSU-rRNA from tricistronic rRNA transcript (SSU-rRNA, 5.8S rRNA, LSU-rRNA)	6	35	1.28	0.0012	9606.ENSP00000261708,9606.ENSP00000297579,9606.ENSP00000344393,9606.ENSP00000363642,9606.ENSP00000371169,9606.ENSP00000405068	UTP6,DCAF13,FCF1,BMS1,RCL1,NOP14
GO:0000466	maturation of 5.8S rRNA from tricistronic rRNA transcript (SSU-rRNA, 5.8S rRNA, LSU-rRNA)	4	23	1.28	0.0428	9606.ENSP00000344393,9606.ENSP00000366934,9606.ENSP00000371169,9606.ENSP00000405068	FCF1,NOL9,RCL1,NOP14
GO:0042273	ribosomal large subunit biogenesis	6	72	0.96	0.035	9606.ENSP00000285814,9606.ENSP00000310042,9606.ENSP00000359688,9606.ENSP00000363944,9606.ENSP00000366934,9606.ENSP00000418221	NIFK,ZNF622,RPF1,LAS1L,NOL9,RPL7L1
GO:0006364	rRNA processing	15	212	0.89	1.35e-05	9606.ENSP00000258772,9606.ENSP00000261708,9606.ENSP00000285814,9606.ENSP00000297579,9606.ENSP00000314348,9606.ENSP00000344393,9606.ENSP00000356134,9606.ENSP00000359688,9606.ENSP00000363642,9606.ENSP00000363944,9606.ENSP00000366934,9606.ENSP00000371169,9606.ENSP00000377944,9606.ENSP00000405068,9606.ENSP00000418221	DDX56,UTP6,NIFK,DCAF13,DDX10,FCF1,TFB1M,RPF1,BMS1,LAS1L,NOL9,RCL1,UTP14A,NOP14,RPL7L1
GO:0032543	mitochondrial translation	8	114	0.89	0.0082	9606.ENSP00000081029,9606.ENSP00000264230,9606.ENSP00000295491,9606.ENSP00000305682,9606.ENSP00000339844,9606.ENSP00000355086,9606.ENSP00000408576,9606.ENSP00000484903	MRPS35,NOA1,MRPS18C,MRPL39,MRPL43,DARS2,LARS2,MRPL45
GO:0140053	mitochondrial gene expression	9	143	0.84	0.006	9606.ENSP00000081029,9606.ENSP00000264230,9606.ENSP00000287025,9606.ENSP00000295491,9606.ENSP00000305682,9606.ENSP00000339844,9606.ENSP00000355086,9606.ENSP00000408576,9606.ENSP00000484903	MRPS35,NOA1,MTERF3,MRPS18C,MRPL39,MRPL43,DARS2,LARS2,MRPL45
GO:0007160	cell-matrix adhesion	8	127	0.84	0.0161	9606.ENSP00000007722,9606.ENSP00000200181,9606.ENSP00000226218,9606.ENSP00000344456,9606.ENSP00000349436,9606.ENSP00000386896,9606.ENSP00000419446,9606.ENSP00000442600	ITGA3,ITGB4,VTN,CTNNB1,ADAM15,ITGA6,ADAM9,DAG1
GO:0042254	ribosome biogenesis	18	292	0.83	7.73e-06	9606.ENSP00000258772,9606.ENSP00000261708,9606.ENSP00000285814,9606.ENSP00000287025,9606.ENSP00000297579,9606.ENSP00000310042,9606.ENSP00000314348,9606.ENSP00000344393,9606.ENSP00000356134,9606.ENSP00000359688,9606.ENSP00000363642,9606.ENSP00000363944,9606.ENSP00000366934,9606.ENSP00000371169,9606.ENSP00000377944,9606.ENSP00000405068,9606.ENSP00000418221,9606.ENSP00000477848	DDX56,UTP6,NIFK,MTERF3,DCAF13,ZNF622,DDX10,FCF1,TFB1M,RPF1,BMS1,LAS1L,NOL9,RCL1,UTP14A,NOP14,RPL7L1,AATF
GO:0031589	cell-substrate adhesion	9	182	0.74	0.0304	9606.ENSP00000007722,9606.ENSP00000200181,9606.ENSP00000226218,9606.ENSP00000301945,9606.ENSP00000344456,9606.ENSP00000349436,9606.ENSP00000386896,9606.ENSP00000419446,9606.ENSP00000442600	ITGA3,ITGB4,VTN,ANTXR1,CTNNB1,ADAM15,ITGA6,ADAM9,DAG1
GO:0034470	ncRNA processing	17	381	0.69	0.00017	9606.ENSP00000258772,9606.ENSP00000261708,9606.ENSP00000285814,9606.ENSP00000297579,9606.ENSP00000308000,9606.ENSP00000314348,9606.ENSP00000344393,9606.ENSP00000356134,9606.ENSP00000359688,9606.ENSP00000363642,9606.ENSP00000363944,9606.ENSP00000366934,9606.ENSP00000371169,9606.ENSP00000374399,9606.ENSP00000377944,9606.ENSP00000405068,9606.ENSP00000418221	DDX56,UTP6,NIFK,DCAF13,TUT1,DDX10,FCF1,TFB1M,RPF1,BMS1,LAS1L,NOL9,RCL1,TRMT61A,UTP14A,NOP14,RPL7L1
GO:0034660	ncRNA metabolic process	19	467	0.65	0.00016	9606.ENSP00000258772,9606.ENSP00000261708,9606.ENSP00000285814,9606.ENSP00000297579,9606.ENSP00000308000,9606.ENSP00000314348,9606.ENSP00000344393,9606.ENSP00000355086,9606.ENSP00000356134,9606.ENSP00000359688,9606.ENSP00000363642,9606.ENSP00000363944,9606.ENSP00000366934,9606.ENSP00000371169,9606.ENSP00000374399,9606.ENSP00000377944,9606.ENSP00000405068,9606.ENSP00000408576,9606.ENSP00000418221	DDX56,UTP6,NIFK,DCAF13,TUT1,DDX10,FCF1,DARS2,TFB1M,RPF1,BMS1,LAS1L,NOL9,RCL1,TRMT61A,UTP14A,NOP14,LARS2,RPL7L1
GO:0006396	RNA processing	27	854	0.54	4.87e-05	9606.ENSP00000227322,9606.ENSP00000258772,9606.ENSP00000261708,9606.ENSP00000268483,9606.ENSP00000285814,9606.ENSP00000297579,9606.ENSP00000308000,9606.ENSP00000314348,9606.ENSP00000344393,9606.ENSP00000351492,9606.ENSP00000355094,9606.ENSP00000356134,9606.ENSP00000359688,9606.ENSP00000363642,9606.ENSP00000363944,9606.ENSP00000365950,9606.ENSP00000366934,9606.ENSP00000371169,9606.ENSP00000374399,…	ZPR1,DDX56,UTP6,TXNL4B,NIFK,DCAF13,TUT1,DDX10,FCF1,UBL5,QKI,TFB1M,RPF1,BMS1,LAS1L,RBM3,NOL9,RCL1,TRMT61A,UTP14A,KDM1A,ZNF638,POLDIP3,NOP14,RPL7L1,RBFOX3,POLR2A
GO:0016070	RNA metabolic process	39	1584	0.43	4.19e-05	9606.ENSP00000216294,9606.ENSP00000227322,9606.ENSP00000258772,9606.ENSP00000261708,9606.ENSP00000268483,9606.ENSP00000281513,9606.ENSP00000285814,9606.ENSP00000287025,9606.ENSP00000297579,9606.ENSP00000308000,9606.ENSP00000314348,9606.ENSP00000344393,9606.ENSP00000345393,9606.ENSP00000351159,9606.ENSP00000351492,9606.ENSP00000355086,9606.ENSP00000355094,9606.ENSP00000355340,9606.ENSP00000356134,…	SNAPC1,ZPR1,DDX56,UTP6,TXNL4B,NBAS,NIFK,MTERF3,DCAF13,TUT1,DDX10,FCF1,MAFF,CNOT3,UBL5,DARS2,QKI,APOBEC3C,TFB1M,HBS1L,RPF1,BMS1,LAS1L,RBM3,NOL9,RCL1,TRMT61A,UTP14A,NFIX,KDM1A,ZNF638,POLDIP3,NOP14,LARS2,RPL7L1,GTF2I,RBFOX3,POLR2A,PRIM2
GO:0010467	gene expression	48	2056	0.41	7.73e-06	9606.ENSP00000081029,9606.ENSP00000205948,9606.ENSP00000216294,9606.ENSP00000227322,9606.ENSP00000254998,9606.ENSP00000258772,9606.ENSP00000261708,9606.ENSP00000264230,9606.ENSP00000268483,9606.ENSP00000285814,9606.ENSP00000287025,9606.ENSP00000295491,9606.ENSP00000297579,9606.ENSP00000305682,9606.ENSP00000308000,9606.ENSP00000314348,9606.ENSP00000328088,9606.ENSP00000339844,9606.ENSP00000344393,…	MRPS35,APOH,SNAPC1,ZPR1,NXT1,DDX56,UTP6,NOA1,TXNL4B,NIFK,MTERF3,MRPS18C,DCAF13,MRPL39,TUT1,DDX10,PAWR,MRPL43,FCF1,MAFF,UBL5,DARS2,QKI,TFB1M,HBS1L,S100A13,RPF1,PLAU,OGT,BMS1,LAS1L,RBM3,NOL9,RCL1,TRMT61A,UTP14A,NFIX,KDM1A,ZNF638,POLDIP3,NOP14,LARS2,RPL7L1,NUP153,GTF2I,RBFOX3,POLR2A,MRPL45
GO:0090304	nucleic acid metabolic process	47	2178	0.38	4.38e-05	9606.ENSP00000215574,9606.ENSP00000216294,9606.ENSP00000227322,9606.ENSP00000243326,9606.ENSP00000258772,9606.ENSP00000261708,9606.ENSP00000268483,9606.ENSP00000281513,9606.ENSP00000285814,9606.ENSP00000287025,9606.ENSP00000297338,9606.ENSP00000297579,9606.ENSP00000300086,9606.ENSP00000301634,9606.ENSP00000308000,9606.ENSP00000314348,9606.ENSP00000344393,9606.ENSP00000345393,9606.ENSP00000351159,…	CDC34,SNAPC1,ZPR1,RIF1,DDX56,UTP6,TXNL4B,NBAS,NIFK,MTERF3,RAD21,DCAF13,TERF2IP,TK1,TUT1,DDX10,FCF1,MAFF,CNOT3,UBL5,DARS2,QKI,APOBEC3C,HIST3H2A,TFB1M,HBS1L,RPF1,BMS1,LAS1L,RBM3,NOL9,RCL1,TRIP12,TRMT61A,UTP14A,NFIX,KDM1A,ZNF638,POLDIP3,NOP14,LARS2,RPL7L1,GTF2I,RBFOX3,UHRF1,POLR2A,PRIM2
GO:0006139	nucleobase-containing compound metabolic process	51	2659	0.32	0.00017	9606.ENSP00000215574,9606.ENSP00000216294,9606.ENSP00000227322,9606.ENSP00000243326,9606.ENSP00000258772,9606.ENSP00000261708,9606.ENSP00000268483,9606.ENSP00000281513,9606.ENSP00000285814,9606.ENSP00000287025,9606.ENSP00000297338,9606.ENSP00000297579,9606.ENSP00000300086,9606.ENSP00000300738,9606.ENSP00000301634,9606.ENSP00000308000,9606.ENSP00000314348,9606.ENSP00000344393,9606.ENSP00000345393,…	CDC34,SNAPC1,ZPR1,RIF1,DDX56,UTP6,TXNL4B,NBAS,NIFK,MTERF3,RAD21,DCAF13,TERF2IP,RRM1,TK1,TUT1,DDX10,FCF1,MAFF,CNOT3,UBL5,DARS2,QKI,APOBEC3C,HIST3H2A,TFB1M,HBS1L,RPF1,BMS1,LAS1L,RBM3,NOL9,RCL1,TRIP12,TRMT61A,UTP14A,NFIX,KDM1A,ZNF638,POLDIP3,NOP14,LARS2,RPL7L1,TJP2,GTF2I,RBFOX3,MTHFD1L,UHRF1,POLR2A,ACACA,PRIM2
GO:0046483	heterocycle metabolic process	53	2840	0.31	0.0002	9606.ENSP00000215574,9606.ENSP00000216294,9606.ENSP00000227322,9606.ENSP00000243326,9606.ENSP00000258772,9606.ENSP00000261708,9606.ENSP00000263368,9606.ENSP00000268483,9606.ENSP00000281513,9606.ENSP00000285814,9606.ENSP00000287025,9606.ENSP00000297338,9606.ENSP00000297579,9606.ENSP00000300086,9606.ENSP00000300738,9606.ENSP00000301634,9606.ENSP00000308000,9606.ENSP00000314348,9606.ENSP00000344393,…	CDC34,SNAPC1,ZPR1,RIF1,DDX56,UTP6,BLVRB,TXNL4B,NBAS,NIFK,MTERF3,RAD21,DCAF13,TERF2IP,RRM1,TK1,TUT1,DDX10,FCF1,MAFF,CNOT3,UBL5,DARS2,QKI,APOBEC3C,HIST3H2A,TFB1M,HBS1L,RPF1,NFS1,BMS1,LAS1L,RBM3,NOL9,RCL1,TRIP12,TRMT61A,UTP14A,NFIX,KDM1A,ZNF638,POLDIP3,NOP14,LARS2,RPL7L1,TJP2,GTF2I,RBFOX3,MTHFD1L,UHRF1,POLR2A,ACACA,PRIM2
GO:0034641	cellular nitrogen compound metabolic process	59	3282	0.3	0.00016	9606.ENSP00000081029,9606.ENSP00000215574,9606.ENSP00000216294,9606.ENSP00000227322,9606.ENSP00000243326,9606.ENSP00000258772,9606.ENSP00000261708,9606.ENSP00000263368,9606.ENSP00000264230,9606.ENSP00000268483,9606.ENSP00000273075,9606.ENSP00000281513,9606.ENSP00000285814,9606.ENSP00000287025,9606.ENSP00000295491,9606.ENSP00000297338,9606.ENSP00000297579,9606.ENSP00000300086,9606.ENSP00000300738,…	MRPS35,CDC34,SNAPC1,ZPR1,RIF1,DDX56,UTP6,BLVRB,NOA1,TXNL4B,DNPEP,NBAS,NIFK,MTERF3,MRPS18C,RAD21,DCAF13,TERF2IP,RRM1,TK1,MRPL39,TUT1,DDX10,MRPL43,FCF1,MAFF,CNOT3,UBL5,DARS2,QKI,APOBEC3C,HIST3H2A,TFB1M,HBS1L,RPF1,BMS1,LAS1L,RBM3,NOL9,RCL1,TRIP12,TRMT61A,UTP14A,NFIX,KDM1A,ZNF638,POLDIP3,NOP14,LARS2,RPL7L1,TJP2,GTF2I,RBFOX3,MTHFD1L,UHRF1,POLR2A,ACACA,PRIM2,MRPL45
GO:0006725	cellular aromatic compound metabolic process	52	2882	0.3	0.00062	9606.ENSP00000215574,9606.ENSP00000216294,9606.ENSP00000227322,9606.ENSP00000243326,9606.ENSP00000258772,9606.ENSP00000261708,9606.ENSP00000263368,9606.ENSP00000268483,9606.ENSP00000281513,9606.ENSP00000285814,9606.ENSP00000287025,9606.ENSP00000297338,9606.ENSP00000297579,9606.ENSP00000300086,9606.ENSP00000300738,9606.ENSP00000301634,9606.ENSP00000308000,9606.ENSP00000314348,9606.ENSP00000344393,…	CDC34,SNAPC1,ZPR1,RIF1,DDX56,UTP6,BLVRB,TXNL4B,NBAS,NIFK,MTERF3,RAD21,DCAF13,TERF2IP,RRM1,TK1,TUT1,DDX10,FCF1,MAFF,CNOT3,UBL5,DARS2,QKI,APOBEC3C,HIST3H2A,TFB1M,HBS1L,RPF1,BMS1,LAS1L,RBM3,NOL9,RCL1,TRIP12,TRMT61A,UTP14A,NFIX,KDM1A,ZNF638,POLDIP3,NOP14,LARS2,RPL7L1,TJP2,GTF2I,RBFOX3,MTHFD1L,UHRF1,POLR2A,ACACA,PRIM2
GO:1901360	organic cyclic compound metabolic process	55	3118	0.29	0.00055	9606.ENSP00000215574,9606.ENSP00000216294,9606.ENSP00000227322,9606.ENSP00000243326,9606.ENSP00000258772,9606.ENSP00000261708,9606.ENSP00000263368,9606.ENSP00000268483,9606.ENSP00000281513,9606.ENSP00000285814,9606.ENSP00000287025,9606.ENSP00000297338,9606.ENSP00000297579,9606.ENSP00000300086,9606.ENSP00000300738,9606.ENSP00000301634,9606.ENSP00000308000,9606.ENSP00000314348,9606.ENSP00000339883,…	CDC34,SNAPC1,ZPR1,RIF1,DDX56,UTP6,BLVRB,TXNL4B,NBAS,NIFK,MTERF3,RAD21,DCAF13,TERF2IP,RRM1,TK1,TUT1,DDX10,LBR,FCF1,MAFF,CNOT3,UBL5,DARS2,QKI,APOBEC3C,HIST3H2A,TFB1M,HBS1L,RPF1,NFS1,BMS1,LAS1L,RBM3,NOL9,RCL1,TRIP12,TRMT61A,UTP14A,NFIX,KDM1A,ZNF638,POLDIP3,NOP14,LARS2,RPL7L1,TJP2,LDLR,GTF2I,RBFOX3,MTHFD1L,UHRF1,POLR2A,ACACA,PRIM2
GO:0044085	cellular component biogenesis	44	2583	0.27	0.0145	9606.ENSP00000200181,9606.ENSP00000217958,9606.ENSP00000223208,9606.ENSP00000226218,9606.ENSP00000252102,9606.ENSP00000258772,9606.ENSP00000259037,9606.ENSP00000261427,9606.ENSP00000261708,9606.ENSP00000263946,9606.ENSP00000264552,9606.ENSP00000265148,9606.ENSP00000269141,9606.ENSP00000285814,9606.ENSP00000287025,9606.ENSP00000297579,9606.ENSP00000300738,9606.ENSP00000301634,9606.ENSP00000310042,…	ITGB4,PSMD10,CEP41,VTN,NDUFA2,DDX56,NDUFB5,UBE2K,UTP6,PKP1,UBE2S,CENPE,CDH2,NIFK,MTERF3,DCAF13,RRM1,TK1,ZNF622,DDX10,LAMA3,PAWR,RAP1GDS1,FCF1,CTNNB1,TFB1M,F5,RPF1,NFS1,BMS1,LAS1L,NOL9,RCL1,MST4,UTP14A,ITGA6,IFT27,NOP14,SLC2A1,RPL7L1,NUP153,ATPAF1,AATF,ACACA
GO:0071840	cellular component organization or biogenesis	87	5633	0.23	4.38e-05	9606.ENSP00000007722,9606.ENSP00000081029,9606.ENSP00000200181,9606.ENSP00000215570,9606.ENSP00000217958,9606.ENSP00000218388,9606.ENSP00000223208,9606.ENSP00000226218,9606.ENSP00000227322,9606.ENSP00000243326,9606.ENSP00000252102,9606.ENSP00000258772,9606.ENSP00000259037,9606.ENSP00000261427,9606.ENSP00000261708,9606.ENSP00000262177,9606.ENSP00000263946,9606.ENSP00000264552,9606.ENSP00000265148,…	ITGA3,MRPS35,ITGB4,TIMM13,PSMD10,TIMP1,CEP41,VTN,ZPR1,RIF1,NDUFA2,DDX56,NDUFB5,UBE2K,UTP6,DNAJB6,PKP1,UBE2S,CENPE,CDH2,SLC25A4,NIFK,MTERF3,ATAD2,MRPS18C,RAD21,DCAF13,TERF2IP,RRM1,SPINT2,TK1,ANTXR1,MRPL39,ALCAM,JAGN1,ZNF622,EHBP1L1,DDX10,ARID1A,MYO1D,LAMA3,PAWR,HIST2H2AC,MRPL43,RAP1GDS1,FCF1,CTNNB1,GOLGA4,ADAM15,ATP6V1H,COL6A1,HIST3H2A,TFB1M,F5,RPF1,OGT,NFS1,BMS1,LAS1L,RND3,NOL9,RCL1,MST4,UTP14A,P…
GO:0043170	macromolecule metabolic process	92	6137	0.22	4.38e-05	9606.ENSP00000081029,9606.ENSP00000205948,9606.ENSP00000215574,9606.ENSP00000216294,9606.ENSP00000217958,9606.ENSP00000218388,9606.ENSP00000223208,9606.ENSP00000227322,9606.ENSP00000243326,9606.ENSP00000254998,9606.ENSP00000258772,9606.ENSP00000261427,9606.ENSP00000261708,9606.ENSP00000263574,9606.ENSP00000264230,9606.ENSP00000264552,9606.ENSP00000265000,9606.ENSP00000268483,9606.ENSP00000269141,…	MRPS35,APOH,CDC34,SNAPC1,PSMD10,TIMP1,CEP41,ZPR1,RIF1,NXT1,DDX56,UBE2K,UTP6,APLP2,NOA1,UBE2S,GALNT7,TXNL4B,CDH2,DNPEP,NBAS,NIFK,MTERF3,MRPS18C,RAD21,DCAF13,RNF169,TERF2IP,RRM1,TK1,MRPL39,TUT1,DDX10,OS9,PAWR,MRPL43,FCF1,CTNNB1,MAFF,ADAM15,CNOT3,UBL5,DARS2,QKI,APOBEC3C,HIST3H2A,TFB1M,F5,HBS1L,S100A13,RPF1,CTSA,PLAU,OGT,NFS1,BMS1,LAS1L,RBM3,NOL9,RCL1,TRIP12,TRMT61A,MST4,UTP14A,PPP3CB,SIN3A,NFIX,KDM1…
GO:0006807	nitrogen compound metabolic process	92	6852	0.17	0.0028	9606.ENSP00000081029,9606.ENSP00000205948,9606.ENSP00000215574,9606.ENSP00000216294,9606.ENSP00000217958,9606.ENSP00000218388,9606.ENSP00000223208,9606.ENSP00000227322,9606.ENSP00000243326,9606.ENSP00000258772,9606.ENSP00000261427,9606.ENSP00000261708,9606.ENSP00000263368,9606.ENSP00000263574,9606.ENSP00000264230,9606.ENSP00000264552,9606.ENSP00000265000,9606.ENSP00000268483,9606.ENSP00000269141,…	MRPS35,APOH,CDC34,SNAPC1,PSMD10,TIMP1,CEP41,ZPR1,RIF1,DDX56,UBE2K,UTP6,BLVRB,APLP2,NOA1,UBE2S,GALNT7,TXNL4B,CDH2,DNPEP,NBAS,NIFK,MTERF3,MRPS18C,RAD21,DCAF13,RNF169,TERF2IP,RRM1,TK1,MRPL39,TUT1,DDX10,OS9,MRPL43,FCF1,CTNNB1,MAFF,ADAM15,CNOT3,UBL5,DARS2,QKI,APOBEC3C,HIST3H2A,TFB1M,F5,HBS1L,RPF1,CTSA,PLAU,OGT,NFS1,BMS1,LAS1L,RBM3,NOL9,RCL1,TRIP12,TRMT61A,MST4,UTP14A,PPP3CB,SIN3A,NFIX,KDM1A,NEDD4L,P4H…
GO:0008152	metabolic process	110	8298	0.16	0.0002	9606.ENSP00000081029,9606.ENSP00000200181,9606.ENSP00000205948,9606.ENSP00000215574,9606.ENSP00000216294,9606.ENSP00000217958,9606.ENSP00000218388,9606.ENSP00000223208,9606.ENSP00000227322,9606.ENSP00000229379,9606.ENSP00000240285,9606.ENSP00000243326,9606.ENSP00000252102,9606.ENSP00000254998,9606.ENSP00000258772,9606.ENSP00000259037,9606.ENSP00000261427,9606.ENSP00000261708,9606.ENSP00000263368,…	MRPS35,ITGB4,APOH,CDC34,SNAPC1,PSMD10,TIMP1,CEP41,ZPR1,COX6A1,RDH10,RIF1,NDUFA2,NXT1,DDX56,NDUFB5,UBE2K,UTP6,BLVRB,APLP2,NOA1,UBE2S,GALNT7,TXNL4B,CDH2,DNPEP,FADS2,SLC25A4,NBAS,CA2,NIFK,MTERF3,CBR3,MRPS18C,RAD21,DCAF13,RNF169,TERF2IP,RRM1,TK1,MRPL39,TUT1,DDX10,OS9,PAWR,MRPL43,LBR,FCF1,CTNNB1,MAFF,ADAM15,CNOT3,UBL5,METTL13,DARS2,QKI,APOBEC3C,HIST3H2A,TFB1M,F5,HBS1L,S100A13,RPF1,CTSA,PLAU,OGT,NFS1,B…
GO:0071704	organic substance metabolic process	102	7755	0.16	0.0012	9606.ENSP00000081029,9606.ENSP00000205948,9606.ENSP00000215574,9606.ENSP00000216294,9606.ENSP00000217958,9606.ENSP00000218388,9606.ENSP00000223208,9606.ENSP00000227322,9606.ENSP00000240285,9606.ENSP00000243326,9606.ENSP00000254998,9606.ENSP00000258772,9606.ENSP00000261427,9606.ENSP00000261708,9606.ENSP00000263368,9606.ENSP00000263574,9606.ENSP00000264230,9606.ENSP00000264552,9606.ENSP00000265000,…	MRPS35,APOH,CDC34,SNAPC1,PSMD10,TIMP1,CEP41,ZPR1,RDH10,RIF1,NXT1,DDX56,UBE2K,UTP6,BLVRB,APLP2,NOA1,UBE2S,GALNT7,TXNL4B,CDH2,DNPEP,FADS2,NBAS,NIFK,MTERF3,CBR3,MRPS18C,RAD21,DCAF13,RNF169,TERF2IP,RRM1,TK1,MRPL39,TUT1,DDX10,OS9,PAWR,MRPL43,LBR,FCF1,CTNNB1,MAFF,ADAM15,CNOT3,UBL5,DARS2,QKI,APOBEC3C,HIST3H2A,TFB1M,F5,HBS1L,S100A13,RPF1,CTSA,PLAU,OGT,NFS1,BMS1,LAS1L,RBM3,NOL9,RCL1,TRIP12,TRMT61A,MST4,UT…
GO:0044237	cellular metabolic process	99	7513	0.16	0.0019	9606.ENSP00000081029,9606.ENSP00000200181,9606.ENSP00000205948,9606.ENSP00000215574,9606.ENSP00000216294,9606.ENSP00000217958,9606.ENSP00000218388,9606.ENSP00000223208,9606.ENSP00000227322,9606.ENSP00000229379,9606.ENSP00000240285,9606.ENSP00000243326,9606.ENSP00000252102,9606.ENSP00000258772,9606.ENSP00000259037,9606.ENSP00000261427,9606.ENSP00000261708,9606.ENSP00000263368,9606.ENSP00000263574,…	MRPS35,ITGB4,APOH,CDC34,SNAPC1,PSMD10,TIMP1,CEP41,ZPR1,COX6A1,RDH10,RIF1,NDUFA2,DDX56,NDUFB5,UBE2K,UTP6,BLVRB,APLP2,NOA1,UBE2S,GALNT7,TXNL4B,CDH2,DNPEP,FADS2,SLC25A4,NBAS,CA2,NIFK,MTERF3,CBR3,MRPS18C,RAD21,DCAF13,RNF169,TERF2IP,RRM1,TK1,MRPL39,TUT1,DDX10,OS9,MRPL43,FCF1,CTNNB1,MAFF,CNOT3,UBL5,DARS2,QKI,APOBEC3C,HIST3H2A,TFB1M,F5,HBS1L,RPF1,CTSA,OGT,NFS1,BMS1,LAS1L,RBM3,NOL9,HBD,RCL1,TRIP12,TRMT61…
GO:0044238	primary metabolic process	97	7332	0.16	0.0022	9606.ENSP00000081029,9606.ENSP00000205948,9606.ENSP00000215574,9606.ENSP00000216294,9606.ENSP00000217958,9606.ENSP00000218388,9606.ENSP00000223208,9606.ENSP00000227322,9606.ENSP00000240285,9606.ENSP00000243326,9606.ENSP00000258772,9606.ENSP00000261427,9606.ENSP00000261708,9606.ENSP00000263574,9606.ENSP00000264230,9606.ENSP00000264552,9606.ENSP00000265000,9606.ENSP00000268483,9606.ENSP00000269141,…	MRPS35,APOH,CDC34,SNAPC1,PSMD10,TIMP1,CEP41,ZPR1,RDH10,RIF1,DDX56,UBE2K,UTP6,APLP2,NOA1,UBE2S,GALNT7,TXNL4B,CDH2,DNPEP,FADS2,NBAS,NIFK,MTERF3,MRPS18C,RAD21,DCAF13,RNF169,TERF2IP,RRM1,TK1,MRPL39,TUT1,DDX10,OS9,MRPL43,LBR,FCF1,CTNNB1,MAFF,ADAM15,CNOT3,UBL5,DARS2,QKI,APOBEC3C,HIST3H2A,TFB1M,F5,HBS1L,RPF1,CTSA,PLAU,OGT,NFS1,BMS1,LAS1L,RBM3,NOL9,RCL1,TRIP12,TRMT61A,MST4,UTP14A,PPP3CB,SIN3A,NFIX,KDM1A,…
GO:0009987	cellular process	163	15024	0.08	0.00024	9606.ENSP00000007722,9606.ENSP00000081029,9606.ENSP00000200181,9606.ENSP00000205948,9606.ENSP00000215570,9606.ENSP00000215574,9606.ENSP00000216294,9606.ENSP00000217958,9606.ENSP00000218388,9606.ENSP00000219905,9606.ENSP00000223208,9606.ENSP00000226218,9606.ENSP00000227322,9606.ENSP00000229379,9606.ENSP00000230449,9606.ENSP00000240285,9606.ENSP00000242786,9606.ENSP00000243326,9606.ENSP00000251507,…	ITGA3,MRPS35,ITGB4,APOH,TIMM13,CDC34,SNAPC1,PSMD10,TIMP1,MGA,CEP41,VTN,ZPR1,COX6A1,EXOC2,RDH10,CD97,RIF1,RABGAP1L,NDUFA2,YIPF2,NXT1,DDX56,NDUFB5,UBE2K,UTP6,DNAJB6,BLVRB,APLP2,EPCAM,PKP1,NOA1,UBE2S,MLPH,GALNT7,CENPE,TXNL4B,CDH2,DNPEP,FADS2,SLC25A4,NBAS,NRGN,CA2,NIFK,MTERF3,ATAD2,CBR3,ANO10,CLPB,MRPS18C,S100P,RAD21,DCAF13,RNF169,TERF2IP,RRM1,SPINT2,TK1,ANTXR1,NUDCD2,MRPL39,ALCAM,JAGN1,TUT1,ZNF622,E…
Functional enrichments: Molecular function (Gene Ontology). PC3-DR cells treated with TIP1 vs untreated PC3-DR cells
#term ID	term description	observed gene count	background gene count	strength	false discovery rate	matching proteins in your network (IDs)	matching proteins in your network (labels)
GO:0003723	RNA binding	42	1649	0.45	5.47e-06	9606.ENSP00000081029,9606.ENSP00000258772,9606.ENSP00000261708,9606.ENSP00000264230,9606.ENSP00000265069,9606.ENSP00000285814,9606.ENSP00000295491,9606.ENSP00000297579,9606.ENSP00000305682,9606.ENSP00000308000,9606.ENSP00000310042,9606.ENSP00000314348,9606.ENSP00000339844,9606.ENSP00000339883,9606.ENSP00000344393,9606.ENSP00000355086,9606.ENSP00000355094,9606.ENSP00000355340,9606.ENSP00000356134,…	MRPS35,DDX56,UTP6,NOA1,ZFR,NIFK,MRPS18C,DCAF13,MRPL39,TUT1,ZNF622,DDX10,MRPL43,LBR,FCF1,DARS2,QKI,APOBEC3C,TFB1M,HBS1L,RPF1,YRDC,BMS1,LAS1L,RBM3,NOL9,SLTM,UTP14A,SIN3A,PPHLN1,KDM1A,ZNF638,POLDIP3,NOP14,NOL7,RPL7L1,NUSAP1,RBFOX3,AATF,POLR2A,SPATS2L,MRPL45
GO:0005488	binding	141	12516	0.09	0.0214	9606.ENSP00000007722,9606.ENSP00000081029,9606.ENSP00000200181,9606.ENSP00000205948,9606.ENSP00000215570,9606.ENSP00000215574,9606.ENSP00000216294,9606.ENSP00000217958,9606.ENSP00000218388,9606.ENSP00000219905,9606.ENSP00000226218,9606.ENSP00000227322,9606.ENSP00000230449,9606.ENSP00000242786,9606.ENSP00000251507,9606.ENSP00000253031,9606.ENSP00000254998,9606.ENSP00000258772,9606.ENSP00000261427,…	ITGA3,MRPS35,ITGB4,APOH,TIMM13,CDC34,SNAPC1,PSMD10,TIMP1,MGA,VTN,ZPR1,EXOC2,CD97,RABGAP1L,YIPF2,NXT1,DDX56,UBE2K,UTP6,DNAJB6,APLP2,EPCAM,PKP1,NOA1,UBE2S,MLPH,GALNT7,ZFR,CENPE,CDH2,DNPEP,NBAS,NRGN,CA2,NIFK,MTERF3,ATAD2,CBR3,CLPB,MRPS18C,S100P,RAD21,DCAF13,RNF169,TERF2IP,RRM1,TK1,ANTXR1,NUDCD2,MRPL39,ALCAM,ANTXR2,TUT1,ZNF622,DDX10,ARFGAP1,OS9,ARID1A,MYO1D,LAMA3,PAWR,HIST2H2AC,MRPL43,LBR,FCF1,CTNNB1…

## Sheet: Table S12_PC3-DR-TIP2 vs PC3-DR
Functional enrichments: Biological process (Gene Ontology). PC3-DR cells treated with TIP2 vs untreated PC3-DR cells
#term ID	term description	observed gene count	background gene count	strength	false discovery rate	matching proteins in your network (IDs)	matching proteins in your network (labels)
GO:0010994	free ubiquitin chain polymerization	3	6	1.58	0.0467	9606.ENSP00000261427,9606.ENSP00000264552,9606.ENSP00000348838	UBE2K,UBE2S,UBE2C
GO:0010992	ubiquitin recycling	4	9	1.53	0.0067	9606.ENSP00000261427,9606.ENSP00000264552,9606.ENSP00000265986,9606.ENSP00000348838	UBE2K,UBE2S,IDE,UBE2C
GO:0002934	desmosome organization	4	10	1.48	0.0087	9606.ENSP00000070846,9606.ENSP00000261590,9606.ENSP00000369129,9606.ENSP00000377508	PKP2,DSG2,DSP,JUP
GO:0000479	endonucleolytic cleavage of tricistronic rRNA transcript (SSU-rRNA, 5.8S rRNA, LSU-rRNA)	5	15	1.4	0.002	9606.ENSP00000261637,9606.ENSP00000363642,9606.ENSP00000366934,9606.ENSP00000371169,9606.ENSP00000405068	UTP20,BMS1,NOL9,RCL1,NOP14
GO:0000470	maturation of LSU-rRNA	8	28	1.34	9.9e-06	9606.ENSP00000285814,9606.ENSP00000353246,9606.ENSP00000354040,9606.ENSP00000359688,9606.ENSP00000363944,9606.ENSP00000366934,9606.ENSP00000418221,9606.ENSP00000460871	NIFK,MAK16,GTPBP4,RPF1,LAS1L,NOL9,RPL7L1,RSL1D1
GO:0000463	maturation of LSU-rRNA from tricistronic rRNA transcript (SSU-rRNA, 5.8S rRNA, LSU-rRNA)	4	15	1.31	0.0272	9606.ENSP00000285814,9606.ENSP00000354040,9606.ENSP00000366934,9606.ENSP00000418221	NIFK,GTPBP4,NOL9,RPL7L1
GO:0098911	regulation of ventricular cardiac muscle cell action potential	4	15	1.31	0.0272	9606.ENSP00000070846,9606.ENSP00000261590,9606.ENSP00000369129,9606.ENSP00000377508	PKP2,DSG2,DSP,JUP
GO:0070525	tRNA threonylcarbamoyladenosine metabolic process	4	17	1.25	0.0392	9606.ENSP00000217372,9606.ENSP00000261249,9606.ENSP00000361186,9606.ENSP00000440915	CDK5RAP1,TRMT5,TP53RK,KIAA0391
GO:0000460	maturation of 5.8S rRNA	7	34	1.2	0.00044	9606.ENSP00000261637,9606.ENSP00000353246,9606.ENSP00000359688,9606.ENSP00000363944,9606.ENSP00000366934,9606.ENSP00000371169,9606.ENSP00000405068	UTP20,MAK16,RPF1,LAS1L,NOL9,RCL1,NOP14
GO:0000462	maturation of SSU-rRNA from tricistronic rRNA transcript (SSU-rRNA, 5.8S rRNA, LSU-rRNA)	7	35	1.18	0.00051	9606.ENSP00000230340,9606.ENSP00000261637,9606.ENSP00000297579,9606.ENSP00000363642,9606.ENSP00000363746,9606.ENSP00000371169,9606.ENSP00000405068	BYSL,UTP20,DCAF13,BMS1,WDR46,RCL1,NOP14
GO:0042273	ribosomal large subunit biogenesis	13	72	1.14	5.08e-08	9606.ENSP00000260443,9606.ENSP00000285814,9606.ENSP00000299192,9606.ENSP00000310042,9606.ENSP00000353246,9606.ENSP00000354040,9606.ENSP00000359688,9606.ENSP00000363944,9606.ENSP00000366934,9606.ENSP00000418221,9606.ENSP00000419370,9606.ENSP00000432119,9606.ENSP00000460871	RSL24D1,NIFK,HEATR3,ZNF622,MAK16,GTPBP4,RPF1,LAS1L,NOL9,RPL7L1,MALSU1,WDR74,RSL1D1
GO:0030490	maturation of SSU-rRNA	8	49	1.09	0.00036	9606.ENSP00000230340,9606.ENSP00000261637,9606.ENSP00000297579,9606.ENSP00000363642,9606.ENSP00000363746,9606.ENSP00000371169,9606.ENSP00000405068,9606.ENSP00000479504	BYSL,UTP20,DCAF13,BMS1,WDR46,RCL1,NOP14,DDX52
GO:0000959	mitochondrial RNA metabolic process	6	41	1.05	0.0104	9606.ENSP00000217372,9606.ENSP00000261249,9606.ENSP00000287025,9606.ENSP00000355086,9606.ENSP00000358060,9606.ENSP00000440915	CDK5RAP1,TRMT5,MTERF3,DARS2,TARS2,KIAA0391
GO:0042274	ribosomal small subunit biogenesis	9	70	0.99	0.00043	9606.ENSP00000230340,9606.ENSP00000254928,9606.ENSP00000261637,9606.ENSP00000297579,9606.ENSP00000363642,9606.ENSP00000363746,9606.ENSP00000371169,9606.ENSP00000405068,9606.ENSP00000479504	BYSL,ERAL1,UTP20,DCAF13,BMS1,WDR46,RCL1,NOP14,DDX52
GO:0140053	mitochondrial gene expression	18	143	0.98	2.77e-09	9606.ENSP00000053468,9606.ENSP00000081029,9606.ENSP00000199706,9606.ENSP00000217372,9606.ENSP00000254928,9606.ENSP00000261249,9606.ENSP00000264230,9606.ENSP00000287025,9606.ENSP00000288937,9606.ENSP00000308275,9606.ENSP00000333401,9606.ENSP00000339844,9606.ENSP00000355086,9606.ENSP00000358060,9606.ENSP00000362036,9606.ENSP00000380466,9606.ENSP00000403614,9606.ENSP00000440915	MRPS10,MRPS35,MRPL28,CDK5RAP1,ERAL1,TRMT5,NOA1,MTERF3,MRPL17,MRPL38,MRPL40,MRPL43,DARS2,TARS2,MRPS16,RPL23L,MRPL55,KIAA0391
GO:0006364	rRNA processing	26	212	0.97	1.97e-13	9606.ENSP00000225298,9606.ENSP00000230340,9606.ENSP00000246868,9606.ENSP00000258772,9606.ENSP00000261637,9606.ENSP00000285814,9606.ENSP00000297579,9606.ENSP00000297990,9606.ENSP00000328854,9606.ENSP00000353246,9606.ENSP00000354040,9606.ENSP00000356134,9606.ENSP00000358812,9606.ENSP00000359688,9606.ENSP00000363642,9606.ENSP00000363746,9606.ENSP00000363944,9606.ENSP00000366934,9606.ENSP00000371169,…	UTP18,BYSL,SBDS,DDX56,UTP20,NIFK,DCAF13,NOL6,NOC4L,MAK16,GTPBP4,TFB1M,PDCD11,RPF1,BMS1,WDR46,LAS1L,NOL9,RCL1,UTP14A,NOP14,RPL7L1,WDR74,RSL1D1,DDX52,DDX27
GO:0032543	mitochondrial translation	14	114	0.97	8.37e-07	9606.ENSP00000053468,9606.ENSP00000081029,9606.ENSP00000199706,9606.ENSP00000254928,9606.ENSP00000264230,9606.ENSP00000288937,9606.ENSP00000308275,9606.ENSP00000333401,9606.ENSP00000339844,9606.ENSP00000355086,9606.ENSP00000358060,9606.ENSP00000362036,9606.ENSP00000380466,9606.ENSP00000403614	MRPS10,MRPS35,MRPL28,ERAL1,NOA1,MRPL17,MRPL38,MRPL40,MRPL43,DARS2,TARS2,MRPS16,RPL23L,MRPL55
GO:0070125	mitochondrial translational elongation	11	90	0.97	4.82e-05	9606.ENSP00000053468,9606.ENSP00000081029,9606.ENSP00000199706,9606.ENSP00000254928,9606.ENSP00000288937,9606.ENSP00000308275,9606.ENSP00000333401,9606.ENSP00000339844,9606.ENSP00000362036,9606.ENSP00000380466,9606.ENSP00000403614	MRPS10,MRPS35,MRPL28,ERAL1,MRPL17,MRPL38,MRPL40,MRPL43,MRPS16,RPL23L,MRPL55
GO:0042254	ribosome biogenesis	35	292	0.96	8.43e-18	9606.ENSP00000222511,9606.ENSP00000225298,9606.ENSP00000230340,9606.ENSP00000246868,9606.ENSP00000254928,9606.ENSP00000258772,9606.ENSP00000260443,9606.ENSP00000261637,9606.ENSP00000285814,9606.ENSP00000287025,9606.ENSP00000297579,9606.ENSP00000297990,9606.ENSP00000299192,9606.ENSP00000310042,9606.ENSP00000328854,9606.ENSP00000353246,9606.ENSP00000354040,9606.ENSP00000356134,9606.ENSP00000358812,…	GTPBP10,UTP18,BYSL,SBDS,ERAL1,DDX56,RSL24D1,UTP20,NIFK,MTERF3,DCAF13,NOL6,HEATR3,ZNF622,NOC4L,MAK16,GTPBP4,TFB1M,PDCD11,RPF1,GNL2,BMS1,WDR46,LAS1L,NOL9,RCL1,UTP14A,NOP14,RPL7L1,MALSU1,WDR74,RSL1D1,AATF,DDX52,DDX27
GO:0070126	mitochondrial translational termination	11	91	0.96	5.16e-05	9606.ENSP00000053468,9606.ENSP00000081029,9606.ENSP00000199706,9606.ENSP00000254928,9606.ENSP00000288937,9606.ENSP00000308275,9606.ENSP00000333401,9606.ENSP00000339844,9606.ENSP00000362036,9606.ENSP00000380466,9606.ENSP00000403614	MRPS10,MRPS35,MRPL28,ERAL1,MRPL17,MRPL38,MRPL40,MRPL43,MRPS16,RPL23L,MRPL55
GO:0006414	translational elongation	12	119	0.89	7.98e-05	9606.ENSP00000053468,9606.ENSP00000081029,9606.ENSP00000199706,9606.ENSP00000254928,9606.ENSP00000288937,9606.ENSP00000308275,9606.ENSP00000333401,9606.ENSP00000339844,9606.ENSP00000356811,9606.ENSP00000362036,9606.ENSP00000380466,9606.ENSP00000403614	MRPS10,MRPS35,MRPL28,ERAL1,MRPL17,MRPL38,MRPL40,MRPL43,HBS1L,MRPS16,RPL23L,MRPL55
GO:0022613	ribonucleoprotein complex biogenesis	37	423	0.82	2.32e-15	9606.ENSP00000222511,9606.ENSP00000225298,9606.ENSP00000230340,9606.ENSP00000246868,9606.ENSP00000254928,9606.ENSP00000258772,9606.ENSP00000260443,9606.ENSP00000261637,9606.ENSP00000285814,9606.ENSP00000287025,9606.ENSP00000297579,9606.ENSP00000297990,9606.ENSP00000299192,9606.ENSP00000310042,9606.ENSP00000328854,9606.ENSP00000353246,9606.ENSP00000354040,9606.ENSP00000356134,9606.ENSP00000358812,…	GTPBP10,UTP18,BYSL,SBDS,ERAL1,DDX56,RSL24D1,UTP20,NIFK,MTERF3,DCAF13,NOL6,HEATR3,ZNF622,NOC4L,MAK16,GTPBP4,TFB1M,PDCD11,RPF1,MCTS1,GNL2,AAR2,BMS1,WDR46,LAS1L,NOL9,RCL1,UTP14A,NOP14,RPL7L1,MALSU1,WDR74,RSL1D1,AATF,DDX52,DDX27
GO:0034470	ncRNA processing	33	381	0.82	1.89e-13	9606.ENSP00000217372,9606.ENSP00000225298,9606.ENSP00000230340,9606.ENSP00000246868,9606.ENSP00000258772,9606.ENSP00000261249,9606.ENSP00000261637,9606.ENSP00000285814,9606.ENSP00000297579,9606.ENSP00000297990,9606.ENSP00000308000,9606.ENSP00000328854,9606.ENSP00000353246,9606.ENSP00000354040,9606.ENSP00000356134,9606.ENSP00000358812,9606.ENSP00000359688,9606.ENSP00000361186,9606.ENSP00000363642,…	CDK5RAP1,UTP18,BYSL,SBDS,DDX56,TRMT5,UTP20,NIFK,DCAF13,NOL6,TUT1,NOC4L,MAK16,GTPBP4,TFB1M,PDCD11,RPF1,TP53RK,BMS1,WDR46,LAS1L,NOL9,RCL1,UTP14A,NOP14,RPP14,INTS2,RPL7L1,WDR74,KIAA0391,RSL1D1,DDX52,DDX27
GO:0090502	RNA phosphodiester bond hydrolysis, endonucleolytic	7	81	0.82	0.041	9606.ENSP00000261637,9606.ENSP00000363642,9606.ENSP00000366934,9606.ENSP00000371169,9606.ENSP00000405068,9606.ENSP00000412894,9606.ENSP00000440915	UTP20,BMS1,NOL9,RCL1,NOP14,RPP14,KIAA0391
GO:1905269	positive regulation of chromatin organization	9	109	0.8	0.0086	9606.ENSP00000243326,9606.ENSP00000259021,9606.ENSP00000261531,9606.ENSP00000263377,9606.ENSP00000344456,9606.ENSP00000357679,9606.ENSP00000378402,9606.ENSP00000378935,9606.ENSP00000383042	RIF1,KAT7,SNW1,BRD4,CTNNB1,CHTOP,SIN3A,PPHLN1,KDM1A
GO:2001021	negative regulation of response to DNA damage stimulus	7	84	0.8	0.049	9606.ENSP00000217958,9606.ENSP00000243326,9606.ENSP00000263377,9606.ENSP00000299563,9606.ENSP00000373696,9606.ENSP00000383042,9606.ENSP00000429084	PSMD10,RIF1,BRD4,RNF169,TRIP12,KDM1A,UBR5
GO:0034660	ncRNA metabolic process	35	467	0.76	5.51e-13	9606.ENSP00000217372,9606.ENSP00000225298,9606.ENSP00000230340,9606.ENSP00000246868,9606.ENSP00000258772,9606.ENSP00000261249,9606.ENSP00000261637,9606.ENSP00000285814,9606.ENSP00000297579,9606.ENSP00000297990,9606.ENSP00000308000,9606.ENSP00000328854,9606.ENSP00000353246,9606.ENSP00000354040,9606.ENSP00000355086,9606.ENSP00000356134,9606.ENSP00000358060,9606.ENSP00000358812,9606.ENSP00000359688,…	CDK5RAP1,UTP18,BYSL,SBDS,DDX56,TRMT5,UTP20,NIFK,DCAF13,NOL6,TUT1,NOC4L,MAK16,GTPBP4,DARS2,TFB1M,TARS2,PDCD11,RPF1,TP53RK,BMS1,WDR46,LAS1L,NOL9,RCL1,UTP14A,NOP14,RPP14,INTS2,RPL7L1,WDR74,KIAA0391,RSL1D1,DDX52,DDX27
GO:1902275	regulation of chromatin organization	13	198	0.7	0.0019	9606.ENSP00000243326,9606.ENSP00000259021,9606.ENSP00000261531,9606.ENSP00000263377,9606.ENSP00000287394,9606.ENSP00000344456,9606.ENSP00000357643,9606.ENSP00000357679,9606.ENSP00000373696,9606.ENSP00000378402,9606.ENSP00000378935,9606.ENSP00000383042,9606.ENSP00000429084	RIF1,KAT7,SNW1,BRD4,ATAD2,CTNNB1,MKI67,CHTOP,TRIP12,SIN3A,PPHLN1,KDM1A,UBR5
GO:2001252	positive regulation of chromosome organization	12	184	0.7	0.0039	9606.ENSP00000243326,9606.ENSP00000259021,9606.ENSP00000261531,9606.ENSP00000263377,9606.ENSP00000265433,9606.ENSP00000297338,9606.ENSP00000344456,9606.ENSP00000357679,9606.ENSP00000378402,9606.ENSP00000378935,9606.ENSP00000383042,9606.ENSP00000395772	RIF1,KAT7,SNW1,BRD4,NBN,RAD21,CTNNB1,CHTOP,SIN3A,PPHLN1,KDM1A,GNL3
GO:0031056	regulation of histone modification	10	151	0.7	0.0157	9606.ENSP00000243326,9606.ENSP00000259021,9606.ENSP00000261531,9606.ENSP00000263377,9606.ENSP00000344456,9606.ENSP00000357679,9606.ENSP00000373696,9606.ENSP00000378402,9606.ENSP00000383042,9606.ENSP00000429084	RIF1,KAT7,SNW1,BRD4,CTNNB1,CHTOP,TRIP12,SIN3A,KDM1A,UBR5
GO:0006396	RNA processing	49	854	0.64	3.31e-14	9606.ENSP00000216252,9606.ENSP00000217372,9606.ENSP00000225298,9606.ENSP00000230340,9606.ENSP00000246868,9606.ENSP00000258772,9606.ENSP00000261249,9606.ENSP00000261531,9606.ENSP00000261637,9606.ENSP00000265271,9606.ENSP00000268483,9606.ENSP00000285814,9606.ENSP00000297579,9606.ENSP00000297990,9606.ENSP00000308000,9606.ENSP00000328854,9606.ENSP00000351492,9606.ENSP00000353246,9606.ENSP00000354040,…	PHF5A,CDK5RAP1,UTP18,BYSL,SBDS,DDX56,TRMT5,SNW1,UTP20,RBM27,TXNL4B,NIFK,DCAF13,NOL6,TUT1,NOC4L,UBL5,MAK16,GTPBP4,QKI,TFB1M,CHTOP,PDCD11,RPF1,TP53RK,AAR2,BMS1,WDR46,LAS1L,RBM3,NOL9,POLR2B,RCL1,UTP14A,KDM1A,POLDIP3,NOP14,RPP14,INTS2,RPL7L1,WDR74,RNPC3,KIAA0391,RSL1D1,RBFOX3,SUPT5H,DDX52,POLR2A,DDX27
GO:0032984	protein-containing complex disassembly	12	229	0.6	0.0233	9606.ENSP00000053468,9606.ENSP00000081029,9606.ENSP00000199706,9606.ENSP00000254928,9606.ENSP00000288937,9606.ENSP00000308275,9606.ENSP00000333401,9606.ENSP00000339844,9606.ENSP00000344456,9606.ENSP00000362036,9606.ENSP00000380466,9606.ENSP00000403614	MRPS10,MRPS35,MRPL28,ERAL1,MRPL17,MRPL38,MRPL40,MRPL43,CTNNB1,MRPS16,RPL23L,MRPL55
GO:0033044	regulation of chromosome organization	18	359	0.58	0.0011	9606.ENSP00000243326,9606.ENSP00000259021,9606.ENSP00000261531,9606.ENSP00000263377,9606.ENSP00000265433,9606.ENSP00000275517,9606.ENSP00000287394,9606.ENSP00000297338,9606.ENSP00000344456,9606.ENSP00000348838,9606.ENSP00000357643,9606.ENSP00000357679,9606.ENSP00000373696,9606.ENSP00000378402,9606.ENSP00000378935,9606.ENSP00000383042,9606.ENSP00000395772,9606.ENSP00000429084	RIF1,KAT7,SNW1,BRD4,NBN,CDCA5,ATAD2,RAD21,CTNNB1,UBE2C,MKI67,CHTOP,TRIP12,SIN3A,PPHLN1,KDM1A,GNL3,UBR5
GO:0006412	translation	17	366	0.55	0.0044	9606.ENSP00000053468,9606.ENSP00000081029,9606.ENSP00000199706,9606.ENSP00000254928,9606.ENSP00000260443,9606.ENSP00000264230,9606.ENSP00000288937,9606.ENSP00000308275,9606.ENSP00000333401,9606.ENSP00000339844,9606.ENSP00000355086,9606.ENSP00000356811,9606.ENSP00000358060,9606.ENSP00000360365,9606.ENSP00000362036,9606.ENSP00000380466,9606.ENSP00000403614	MRPS10,MRPS35,MRPL28,ERAL1,RSL24D1,NOA1,MRPL17,MRPL38,MRPL40,MRPL43,DARS2,HBS1L,TARS2,MCTS1,MRPS16,RPL23L,MRPL55
GO:0022411	cellular component disassembly	17	395	0.52	0.01	9606.ENSP00000053468,9606.ENSP00000081029,9606.ENSP00000199706,9606.ENSP00000218388,9606.ENSP00000254928,9606.ENSP00000288937,9606.ENSP00000308275,9606.ENSP00000333401,9606.ENSP00000339524,9606.ENSP00000339844,9606.ENSP00000344456,9606.ENSP00000349436,9606.ENSP00000360365,9606.ENSP00000362036,9606.ENSP00000378199,9606.ENSP00000380466,9606.ENSP00000403614	MRPS10,MRPS35,MRPL28,TIMP1,ERAL1,MRPL17,MRPL38,MRPL40,DFFB,MRPL43,CTNNB1,ADAM15,MCTS1,MRPS16,HSPA2,RPL23L,MRPL55
GO:0006518	peptide metabolic process	21	503	0.5	0.0022	9606.ENSP00000053468,9606.ENSP00000081029,9606.ENSP00000199706,9606.ENSP00000254928,9606.ENSP00000256594,9606.ENSP00000260443,9606.ENSP00000264230,9606.ENSP00000265986,9606.ENSP00000273075,9606.ENSP00000288937,9606.ENSP00000299427,9606.ENSP00000308275,9606.ENSP00000333401,9606.ENSP00000339844,9606.ENSP00000355086,9606.ENSP00000356811,9606.ENSP00000358060,9606.ENSP00000360365,9606.ENSP00000362036,…	MRPS10,MRPS35,MRPL28,ERAL1,GSTM3,RSL24D1,NOA1,IDE,DNPEP,MRPL17,TPP1,MRPL38,MRPL40,MRPL43,DARS2,HBS1L,TARS2,MCTS1,MRPS16,RPL23L,MRPL55
GO:0010467	gene expression	80	2056	0.47	2.28e-15	9606.ENSP00000053468,9606.ENSP00000081029,9606.ENSP00000199706,9606.ENSP00000216252,9606.ENSP00000216294,9606.ENSP00000217372,9606.ENSP00000225298,9606.ENSP00000230340,9606.ENSP00000246868,9606.ENSP00000254928,9606.ENSP00000254998,9606.ENSP00000258772,9606.ENSP00000260443,9606.ENSP00000261249,9606.ENSP00000261531,9606.ENSP00000261637,9606.ENSP00000264230,9606.ENSP00000265271,9606.ENSP00000268483,…	MRPS10,MRPS35,MRPL28,PHF5A,SNAPC1,CDK5RAP1,UTP18,BYSL,SBDS,ERAL1,NXT1,DDX56,RSL24D1,TRMT5,SNW1,UTP20,NOA1,RBM27,TXNL4B,NIFK,MTERF3,MRPL17,DCAF13,NOL6,BOLA2B,TUT1,MRPL38,PAWR,GLRX5,NOC4L,MRPL40,MRPL43,MAFF,MAX,UBL5,MAK16,GTPBP4,PNP,DARS2,QKI,TFB1M,HBS1L,CHTOP,S100A13,TARS2,PDCD11,RPF1,MCTS1,TP53RK,PLAU,MRPS16,AAR2,BMS1,WDR46,LAS1L,RBM3,NOL9,POLR2B,RCL1,UTP14A,RPL23L,KDM1A,ESRRA,POLDIP3,MRPL55,NOP1…
GO:0016070	RNA metabolic process	62	1584	0.47	8.94e-12	9606.ENSP00000216252,9606.ENSP00000216294,9606.ENSP00000217372,9606.ENSP00000225298,9606.ENSP00000230340,9606.ENSP00000246868,9606.ENSP00000258772,9606.ENSP00000261249,9606.ENSP00000261531,9606.ENSP00000261637,9606.ENSP00000265271,9606.ENSP00000268483,9606.ENSP00000285814,9606.ENSP00000287025,9606.ENSP00000297579,9606.ENSP00000297990,9606.ENSP00000308000,9606.ENSP00000328854,9606.ENSP00000345393,…	PHF5A,SNAPC1,CDK5RAP1,UTP18,BYSL,SBDS,DDX56,TRMT5,SNW1,UTP20,RBM27,TXNL4B,NIFK,MTERF3,DCAF13,NOL6,TUT1,NOC4L,MAFF,MAX,UBL5,MAK16,GTPBP4,DARS2,QKI,APOBEC3C,TFB1M,HBS1L,CHTOP,TARS2,PDCD11,RPF1,TP53RK,YTHDF2,AAR2,BMS1,WDR46,LAS1L,RBM3,NOL9,POLR2B,RCL1,UTP14A,KDM1A,ESRRA,POLDIP3,NOP14,RPP14,INTS2,RPL7L1,WDR74,RNPC3,RNH1,KIAA0391,BAZ2A,GTF2I,RSL1D1,RBFOX3,SUPT5H,DDX52,POLR2A,DDX27
GO:0090304	nucleic acid metabolic process	78	2178	0.44	2.72e-13	9606.ENSP00000216252,9606.ENSP00000216294,9606.ENSP00000217372,9606.ENSP00000225298,9606.ENSP00000230340,9606.ENSP00000243326,9606.ENSP00000246868,9606.ENSP00000258662,9606.ENSP00000258772,9606.ENSP00000259021,9606.ENSP00000261249,9606.ENSP00000261531,9606.ENSP00000261637,9606.ENSP00000265271,9606.ENSP00000265433,9606.ENSP00000268483,9606.ENSP00000275517,9606.ENSP00000285814,9606.ENSP00000287025,…	PHF5A,SNAPC1,CDK5RAP1,UTP18,BYSL,RIF1,SBDS,NUDT15,DDX56,KAT7,TRMT5,SNW1,UTP20,RBM27,NBN,TXNL4B,CDCA5,NIFK,MTERF3,RAD21,DCAF13,NOL6,TK1,TUT1,NOC4L,NDNL2,DFFB,UBE2V1,MAFF,MAX,UBL5,MAK16,GATAD2A,GTPBP4,DARS2,QKI,APOBEC3C,NUCKS1,TFB1M,HBS1L,CHTOP,TARS2,PDCD11,RPF1,TP53RK,YTHDF2,AAR2,BMS1,WDR46,LAS1L,RBM3,NOL9,POLR2B,RCL1,TRIP12,UTP14A,KDM1A,ESRRA,TOP2B,POLDIP3,NOP14,RPP14,INTS2,RPL7L1,UBR5,WDR74,RNPC…
GO:0006139	nucleobase-containing compound metabolic process	87	2659	0.4	4.18e-13	9606.ENSP00000216252,9606.ENSP00000216294,9606.ENSP00000217372,9606.ENSP00000225298,9606.ENSP00000230340,9606.ENSP00000232607,9606.ENSP00000243326,9606.ENSP00000246868,9606.ENSP00000258662,9606.ENSP00000258772,9606.ENSP00000259021,9606.ENSP00000261249,9606.ENSP00000261531,9606.ENSP00000261637,9606.ENSP00000265271,9606.ENSP00000265433,9606.ENSP00000268483,9606.ENSP00000275517,9606.ENSP00000285814,…	PHF5A,SNAPC1,CDK5RAP1,UTP18,BYSL,UMPS,RIF1,SBDS,NUDT15,DDX56,KAT7,TRMT5,SNW1,UTP20,RBM27,NBN,TXNL4B,CDCA5,NIFK,DCK,MTERF3,RAD21,DCAF13,NOL6,RRM1,TK1,TUT1,NOC4L,NDNL2,DFFB,UBE2V1,MAFF,MAX,UBL5,MAK16,GATAD2A,GTPBP4,PNP,DARS2,QKI,APOBEC3C,PFKFB2,NUCKS1,TFB1M,HBS1L,CHTOP,TARS2,PDCD11,RPF1,CMPK1,TP53RK,YTHDF2,AAR2,BMS1,WDR46,LAS1L,RBM3,NOL9,POLR2B,RCL1,TRIP12,UTP14A,KDM1A,ESRRA,TOP2B,POLDIP3,NOP14,RPP…
GO:0034641	cellular nitrogen compound metabolic process	107	3282	0.39	9.58e-17	9606.ENSP00000053468,9606.ENSP00000081029,9606.ENSP00000199706,9606.ENSP00000216252,9606.ENSP00000216294,9606.ENSP00000217372,9606.ENSP00000225298,9606.ENSP00000225573,9606.ENSP00000230340,9606.ENSP00000232607,9606.ENSP00000243326,9606.ENSP00000246868,9606.ENSP00000254928,9606.ENSP00000256594,9606.ENSP00000258662,9606.ENSP00000258772,9606.ENSP00000259021,9606.ENSP00000260443,9606.ENSP00000261249,…	MRPS10,MRPS35,MRPL28,PHF5A,SNAPC1,CDK5RAP1,UTP18,PNPO,BYSL,UMPS,RIF1,SBDS,ERAL1,GSTM3,NUDT15,DDX56,KAT7,RSL24D1,TRMT5,SNW1,UTP20,BLVRB,NOA1,RBM27,NBN,IDE,TXNL4B,DNPEP,CDCA5,NIFK,DCK,MTERF3,MRPL17,RAD21,DCAF13,NOL6,TPP1,RRM1,TK1,TUT1,MRPL38,NOC4L,NDNL2,MRPL40,DFFB,MRPL43,UBE2V1,MAFF,MAX,UBL5,MAK16,GATAD2A,GTPBP4,PNP,DARS2,QKI,APOBEC3C,PFKFB2,NUCKS1,TFB1M,HBS1L,CHTOP,TARS2,PDCD11,RPF1,MCTS1,CMPK1,T…
GO:0046483	heterocycle metabolic process	91	2840	0.39	2.72e-13	9606.ENSP00000216252,9606.ENSP00000216294,9606.ENSP00000217372,9606.ENSP00000225298,9606.ENSP00000225573,9606.ENSP00000230340,9606.ENSP00000232607,9606.ENSP00000243326,9606.ENSP00000246868,9606.ENSP00000258662,9606.ENSP00000258772,9606.ENSP00000259021,9606.ENSP00000261249,9606.ENSP00000261531,9606.ENSP00000261637,9606.ENSP00000263368,9606.ENSP00000265271,9606.ENSP00000265433,9606.ENSP00000268483,…	PHF5A,SNAPC1,CDK5RAP1,UTP18,PNPO,BYSL,UMPS,RIF1,SBDS,NUDT15,DDX56,KAT7,TRMT5,SNW1,UTP20,BLVRB,RBM27,NBN,TXNL4B,CDCA5,NIFK,DCK,MTERF3,RAD21,DCAF13,NOL6,RRM1,CD320,TK1,TUT1,NOC4L,NDNL2,DFFB,UBE2V1,MAFF,MAX,UBL5,MAK16,GATAD2A,GTPBP4,PNP,DARS2,QKI,APOBEC3C,PFKFB2,NUCKS1,TFB1M,HBS1L,CHTOP,TARS2,PDCD11,RPF1,CMPK1,TP53RK,YTHDF2,AAR2,NFS1,BMS1,WDR46,LAS1L,RBM3,NOL9,POLR2B,RCL1,TRIP12,UTP14A,KDM1A,ESRRA,T…
GO:0006725	cellular aromatic compound metabolic process	91	2882	0.38	4.49e-13	9606.ENSP00000216252,9606.ENSP00000216294,9606.ENSP00000217372,9606.ENSP00000225298,9606.ENSP00000225573,9606.ENSP00000230340,9606.ENSP00000232607,9606.ENSP00000243326,9606.ENSP00000246868,9606.ENSP00000256594,9606.ENSP00000258662,9606.ENSP00000258772,9606.ENSP00000259021,9606.ENSP00000261249,9606.ENSP00000261531,9606.ENSP00000261637,9606.ENSP00000263368,9606.ENSP00000265271,9606.ENSP00000265433,…	PHF5A,SNAPC1,CDK5RAP1,UTP18,PNPO,BYSL,UMPS,RIF1,SBDS,GSTM3,NUDT15,DDX56,KAT7,TRMT5,SNW1,UTP20,BLVRB,RBM27,NBN,TXNL4B,CDCA5,NIFK,DCK,MTERF3,RAD21,DCAF13,NOL6,RRM1,CD320,TK1,TUT1,NOC4L,NDNL2,DFFB,UBE2V1,MAFF,MAX,UBL5,MAK16,GATAD2A,GTPBP4,PNP,DARS2,QKI,APOBEC3C,PFKFB2,NUCKS1,TFB1M,HBS1L,CHTOP,TARS2,PDCD11,RPF1,CMPK1,TP53RK,YTHDF2,AAR2,BMS1,WDR46,LAS1L,RBM3,NOL9,POLR2B,RCL1,TRIP12,UTP14A,KDM1A,ESRRA,…
GO:1901360	organic cyclic compound metabolic process	94	3118	0.36	1.52e-12	9606.ENSP00000216252,9606.ENSP00000216294,9606.ENSP00000217372,9606.ENSP00000225298,9606.ENSP00000225573,9606.ENSP00000230340,9606.ENSP00000232607,9606.ENSP00000243326,9606.ENSP00000246868,9606.ENSP00000256594,9606.ENSP00000258662,9606.ENSP00000258772,9606.ENSP00000259021,9606.ENSP00000261249,9606.ENSP00000261531,9606.ENSP00000261637,9606.ENSP00000263368,9606.ENSP00000265271,9606.ENSP00000265433,…	PHF5A,SNAPC1,CDK5RAP1,UTP18,PNPO,BYSL,UMPS,RIF1,SBDS,GSTM3,NUDT15,DDX56,KAT7,TRMT5,SNW1,UTP20,BLVRB,RBM27,NBN,TXNL4B,CDCA5,NIFK,DCK,MTERF3,RAD21,DCAF13,NOL6,RRM1,CD320,TK1,TUT1,NOC4L,NDNL2,DFFB,UBE2V1,MAFF,MAX,UBL5,MAK16,GATAD2A,GTPBP4,PNP,DARS2,QKI,APOBEC3C,PFKFB2,NUCKS1,TFB1M,HBS1L,CHTOP,TARS2,PDCD11,RPF1,CMPK1,TP53RK,YTHDF2,AAR2,NFS1,BMS1,WDR46,LAS1L,RBM3,NOL9,POLR2B,RCL1,TRIP12,HDLBP,UTP14A,K…
GO:0044085	cellular component biogenesis	69	2583	0.31	3.99e-06	9606.ENSP00000070846,9606.ENSP00000200181,9606.ENSP00000217958,9606.ENSP00000222511,9606.ENSP00000223208,9606.ENSP00000225298,9606.ENSP00000226218,9606.ENSP00000230340,9606.ENSP00000246868,9606.ENSP00000252102,9606.ENSP00000254928,9606.ENSP00000258772,9606.ENSP00000260443,9606.ENSP00000261427,9606.ENSP00000261637,9606.ENSP00000263946,9606.ENSP00000264552,9606.ENSP00000265433,9606.ENSP00000269141,…	PKP2,ITGB4,PSMD10,GTPBP10,CEP41,UTP18,VTN,BYSL,SBDS,NDUFA2,ERAL1,DDX56,RSL24D1,UBE2K,UTP20,PKP1,UBE2S,NBN,CDH2,NIFK,MTERF3,DCAF13,NOL6,HEATR3,RRM1,TK1,BOLA2B,ZNF622,NDUFV1,LAMA3,PAWR,NOC4L,RAP1GDS1,CTNNB1,UBE2C,MAX,MAK16,GTPBP4,TFB1M,GORAB,F5,PDCD11,PKN2,RPF1,MCTS1,GNL2,AAR2,NFS1,BMS1,WDR46,LAS1L,NOL9,COX7A2L,STEAP4,RCL1,JUP,UTP14A,ITGA6,IFT27,NOP14,MBD3,RPL7L1,MALSU1,WDR74,BAZ2A,RSL1D1,AATF,DDX5…
GO:0044271	cellular nitrogen compound biosynthetic process	39	1522	0.29	0.0178	9606.ENSP00000053468,9606.ENSP00000081029,9606.ENSP00000199706,9606.ENSP00000216294,9606.ENSP00000225573,9606.ENSP00000232607,9606.ENSP00000254928,9606.ENSP00000258662,9606.ENSP00000260443,9606.ENSP00000261531,9606.ENSP00000264230,9606.ENSP00000285814,9606.ENSP00000286648,9606.ENSP00000287025,9606.ENSP00000288937,9606.ENSP00000300738,9606.ENSP00000301634,9606.ENSP00000308275,9606.ENSP00000333401,…	MRPS10,MRPS35,MRPL28,SNAPC1,PNPO,UMPS,ERAL1,NUDT15,RSL24D1,SNW1,NOA1,NIFK,DCK,MTERF3,MRPL17,RRM1,TK1,MRPL38,MRPL40,MRPL43,MAFF,MAX,PNP,DARS2,HBS1L,TARS2,MCTS1,CMPK1,MRPS16,POLR2B,RPL23L,ESRRA,MRPL55,INTS2,PRPSAP1,BAZ2A,GTF2I,SUPT5H,POLR2A
GO:0043170	macromolecule metabolic process	144	6137	0.25	5.51e-13	9606.ENSP00000002165,9606.ENSP00000008527,9606.ENSP00000053468,9606.ENSP00000081029,9606.ENSP00000199706,9606.ENSP00000216252,9606.ENSP00000216294,9606.ENSP00000217372,9606.ENSP00000217958,9606.ENSP00000218388,9606.ENSP00000223208,9606.ENSP00000225298,9606.ENSP00000230340,9606.ENSP00000243326,9606.ENSP00000246868,9606.ENSP00000254928,9606.ENSP00000254998,9606.ENSP00000256460,9606.ENSP00000258662,…	FUCA2,CRY1,MRPS10,MRPS35,MRPL28,PHF5A,SNAPC1,CDK5RAP1,PSMD10,TIMP1,CEP41,UTP18,BYSL,RIF1,SBDS,ERAL1,NXT1,CAMK1,NUDT15,DDX56,KAT7,RSL24D1,TRMT5,UBE2K,SNW1,UTP20,BRD4,APLP2,NOA1,UBE2S,RBM27,NBN,IDE,TXNL4B,CDH2,DNPEP,CDCA5,NIFK,MTERF3,MRPL17,ADH5,RICTOR,RAD21,DCAF13,NOL6,TPP1,RNF169,RRM1,TK1,BOLA2B,TUT1,MRPL38,PHKB,OS9,PAWR,GLRX5,NOC4L,NDNL2,MRPL40,ZFP91,DFFB,MRPL43,UBE2V1,CTNNB1,MAFF,UBE2C,ADAM15,M…
GO:0006807	nitrogen compound metabolic process	153	6852	0.23	1.73e-12	9606.ENSP00000002165,9606.ENSP00000008527,9606.ENSP00000053468,9606.ENSP00000081029,9606.ENSP00000199706,9606.ENSP00000216252,9606.ENSP00000216294,9606.ENSP00000217372,9606.ENSP00000217958,9606.ENSP00000218388,9606.ENSP00000223208,9606.ENSP00000225298,9606.ENSP00000225573,9606.ENSP00000230340,9606.ENSP00000232607,9606.ENSP00000243326,9606.ENSP00000246868,9606.ENSP00000254928,9606.ENSP00000256460,…	FUCA2,CRY1,MRPS10,MRPS35,MRPL28,PHF5A,SNAPC1,CDK5RAP1,PSMD10,TIMP1,CEP41,UTP18,PNPO,BYSL,UMPS,RIF1,SBDS,ERAL1,CAMK1,GSTM3,NUDT15,DDX56,KAT7,RSL24D1,TRMT5,UBE2K,SNW1,UTP20,BLVRB,BRD4,APLP2,NOA1,UBE2S,SLC1A3,RBM27,NBN,IDE,TXNL4B,CDH2,DNPEP,CDCA5,NIFK,DCK,MTERF3,MRPL17,ADH5,RICTOR,RAD21,DCAF13,NOL6,TPP1,RNF169,RRM1,CD320,TK1,BOLA2B,TUT1,MRPL38,PHKB,OS9,GLRX5,NOC4L,NDNL2,MRPL40,ZFP91,DFFB,MRPL43,UBE2…
GO:0071840	cellular component organization or biogenesis	127	5633	0.23	2.95e-09	9606.ENSP00000053468,9606.ENSP00000070846,9606.ENSP00000081029,9606.ENSP00000199706,9606.ENSP00000200181,9606.ENSP00000204961,9606.ENSP00000215570,9606.ENSP00000217958,9606.ENSP00000218388,9606.ENSP00000222511,9606.ENSP00000223208,9606.ENSP00000225298,9606.ENSP00000226218,9606.ENSP00000230340,9606.ENSP00000243326,9606.ENSP00000244040,9606.ENSP00000246868,9606.ENSP00000252102,9606.ENSP00000254928,…	MRPS10,PKP2,MRPS35,MRPL28,ITGB4,EFNB1,TIMM13,PSMD10,TIMP1,GTPBP10,CEP41,UTP18,VTN,BYSL,RIF1,RAB22A,SBDS,NDUFA2,ERAL1,DDX56,KAT7,KIF13A,RSL24D1,UBE2K,DSG2,UTP20,BRD4,PKP1,UBE2S,NBN,IDE,CDH2,CDCA5,SLC25A4,NIFK,MTERF3,ATAD2,MRPL17,RICTOR,RAD21,DCAF13,NOL6,HEATR3,TPP1,RRM1,SPINT2,TK1,ANTXR1,ALCAM,BOLA2B,MRPL38,ZNF622,EHBP1L1,NDUFV1,MYO1D,LAMA3,PAWR,NOC4L,HIST2H2AC,MRPL40,DFFB,MRPL43,RAP1GDS1,CTNNB1,U…
GO:0044237	cellular metabolic process	161	7513	0.21	5.14e-12	9606.ENSP00000002165,9606.ENSP00000008527,9606.ENSP00000053468,9606.ENSP00000081029,9606.ENSP00000199706,9606.ENSP00000200181,9606.ENSP00000216252,9606.ENSP00000216294,9606.ENSP00000217372,9606.ENSP00000217958,9606.ENSP00000218388,9606.ENSP00000223208,9606.ENSP00000225298,9606.ENSP00000225573,9606.ENSP00000230340,9606.ENSP00000232607,9606.ENSP00000240285,9606.ENSP00000243326,9606.ENSP00000246868,…	FUCA2,CRY1,MRPS10,MRPS35,MRPL28,ITGB4,PHF5A,SNAPC1,CDK5RAP1,PSMD10,TIMP1,CEP41,UTP18,PNPO,BYSL,UMPS,RDH10,RIF1,SBDS,NDUFA2,ERAL1,CAMK1,GSTM3,NUDT15,DDX56,KAT7,RSL24D1,TRMT5,UBE2K,SNW1,UTP20,BLVRB,BRD4,APLP2,NOA1,UBE2S,SLC1A3,RBM27,NBN,IDE,TXNL4B,CDH2,SLC20A1,DNPEP,CDCA5,SLC25A4,CA2,NIFK,DCK,MTERF3,COQ5,MRPL17,CBR3,ADH5,CMBL,RICTOR,RAD21,DCAF13,NOL6,TPP1,RNF169,RRM1,CD320,TK1,BOLA2B,TUT1,MRPL38,PH…
GO:0051246	regulation of protein metabolic process	60	2828	0.21	0.0319	9606.ENSP00000008527,9606.ENSP00000205061,9606.ENSP00000217372,9606.ENSP00000217958,9606.ENSP00000218388,9606.ENSP00000226218,9606.ENSP00000234038,9606.ENSP00000243326,9606.ENSP00000256460,9606.ENSP00000258662,9606.ENSP00000259021,9606.ENSP00000261427,9606.ENSP00000261531,9606.ENSP00000263377,9606.ENSP00000263574,9606.ENSP00000264552,9606.ENSP00000265433,9606.ENSP00000265986,9606.ENSP00000269141,…	CRY1,GLG1,CDK5RAP1,PSMD10,TIMP1,VTN,PPP1R7,RIF1,CAMK1,NUDT15,KAT7,UBE2K,SNW1,BRD4,APLP2,UBE2S,NBN,IDE,CDH2,PDCD4,RICTOR,SPINT2,ANTXR1,ZNF622,OS9,PAWR,NDNL2,ZFP91,UBE2V1,CTNNB1,UBE2C,RAB3GAP2,GTPBP4,QKI,HBS1L,PEA15,CHTOP,MCTS1,CTSA,YTHDF2,IGBP1,RBM3,TRIP12,HSPA2,SIN3A,KIAA0020,KDM1A,GNL3,POLDIP3,SERPINB2,MAVS,MALSU1,ADAM9,UBR5,PACSIN3,DAG1,LDLR,AATF,UHRF1,WBSCR16
GO:0032268	regulation of cellular protein metabolic process	57	2693	0.21	0.049	9606.ENSP00000008527,9606.ENSP00000205061,9606.ENSP00000217372,9606.ENSP00000217958,9606.ENSP00000218388,9606.ENSP00000226218,9606.ENSP00000234038,9606.ENSP00000243326,9606.ENSP00000256460,9606.ENSP00000258662,9606.ENSP00000259021,9606.ENSP00000261427,9606.ENSP00000261531,9606.ENSP00000263377,9606.ENSP00000263574,9606.ENSP00000264552,9606.ENSP00000265433,9606.ENSP00000265986,9606.ENSP00000269141,…	CRY1,GLG1,CDK5RAP1,PSMD10,TIMP1,VTN,PPP1R7,RIF1,CAMK1,NUDT15,KAT7,UBE2K,SNW1,BRD4,APLP2,UBE2S,NBN,IDE,CDH2,PDCD4,RICTOR,SPINT2,ANTXR1,ZNF622,OS9,NDNL2,ZFP91,UBE2V1,CTNNB1,UBE2C,RAB3GAP2,GTPBP4,QKI,HBS1L,PEA15,CHTOP,MCTS1,YTHDF2,IGBP1,RBM3,TRIP12,HSPA2,SIN3A,KIAA0020,KDM1A,GNL3,POLDIP3,SERPINB2,MAVS,MALSU1,ADAM9,UBR5,PACSIN3,DAG1,LDLR,UHRF1,WBSCR16
GO:0008152	metabolic process	174	8298	0.2	5.42e-13	9606.ENSP00000002165,9606.ENSP00000008527,9606.ENSP00000053468,9606.ENSP00000081029,9606.ENSP00000199706,9606.ENSP00000200181,9606.ENSP00000216252,9606.ENSP00000216294,9606.ENSP00000217372,9606.ENSP00000217958,9606.ENSP00000218388,9606.ENSP00000223208,9606.ENSP00000225298,9606.ENSP00000225573,9606.ENSP00000230340,9606.ENSP00000232607,9606.ENSP00000240285,9606.ENSP00000243326,9606.ENSP00000246868,…	FUCA2,CRY1,MRPS10,MRPS35,MRPL28,ITGB4,PHF5A,SNAPC1,CDK5RAP1,PSMD10,TIMP1,CEP41,UTP18,PNPO,BYSL,UMPS,RDH10,RIF1,SBDS,NDUFA2,ERAL1,NXT1,CAMK1,GSTM3,NUDT15,DDX56,KAT7,RSL24D1,TRMT5,UBE2K,SNW1,UTP20,BLVRB,BRD4,APLP2,NOA1,UBE2S,SLC1A3,RBM27,NBN,IDE,TXNL4B,CDH2,SLC20A1,DNPEP,CDCA5,SLC25A4,CA2,NIFK,DCK,MTERF3,COQ5,MRPL17,CBR3,ADH5,CMBL,RICTOR,RAD21,DCAF13,NOL6,TPP1,RNF169,RRM1,CD320,TK1,BOLA2B,TUT1,MRPL…
GO:0071704	organic substance metabolic process	162	7755	0.2	4.18e-11	9606.ENSP00000002165,9606.ENSP00000008527,9606.ENSP00000053468,9606.ENSP00000081029,9606.ENSP00000199706,9606.ENSP00000216252,9606.ENSP00000216294,9606.ENSP00000217372,9606.ENSP00000217958,9606.ENSP00000218388,9606.ENSP00000223208,9606.ENSP00000225298,9606.ENSP00000225573,9606.ENSP00000230340,9606.ENSP00000232607,9606.ENSP00000240285,9606.ENSP00000243326,9606.ENSP00000246868,9606.ENSP00000254928,…	FUCA2,CRY1,MRPS10,MRPS35,MRPL28,PHF5A,SNAPC1,CDK5RAP1,PSMD10,TIMP1,CEP41,UTP18,PNPO,BYSL,UMPS,RDH10,RIF1,SBDS,ERAL1,NXT1,CAMK1,GSTM3,NUDT15,DDX56,KAT7,RSL24D1,TRMT5,UBE2K,SNW1,UTP20,BLVRB,BRD4,APLP2,NOA1,UBE2S,SLC1A3,RBM27,NBN,IDE,TXNL4B,CDH2,DNPEP,CDCA5,NIFK,DCK,MTERF3,COQ5,MRPL17,CBR3,ADH5,RICTOR,RAD21,DCAF13,NOL6,TPP1,RNF169,RRM1,CD320,TK1,BOLA2B,TUT1,MRPL38,PHKB,OS9,PAWR,GLRX5,NOC4L,NDNL2,MRP…
GO:0044238	primary metabolic process	153	7332	0.2	7.85e-10	9606.ENSP00000002165,9606.ENSP00000008527,9606.ENSP00000053468,9606.ENSP00000081029,9606.ENSP00000199706,9606.ENSP00000216252,9606.ENSP00000216294,9606.ENSP00000217372,9606.ENSP00000217958,9606.ENSP00000218388,9606.ENSP00000223208,9606.ENSP00000225298,9606.ENSP00000230340,9606.ENSP00000232607,9606.ENSP00000240285,9606.ENSP00000243326,9606.ENSP00000246868,9606.ENSP00000254928,9606.ENSP00000256460,…	FUCA2,CRY1,MRPS10,MRPS35,MRPL28,PHF5A,SNAPC1,CDK5RAP1,PSMD10,TIMP1,CEP41,UTP18,BYSL,UMPS,RDH10,RIF1,SBDS,ERAL1,CAMK1,NUDT15,DDX56,KAT7,RSL24D1,TRMT5,UBE2K,SNW1,UTP20,BRD4,APLP2,NOA1,UBE2S,SLC1A3,RBM27,NBN,IDE,TXNL4B,CDH2,DNPEP,CDCA5,NIFK,DCK,MTERF3,MRPL17,ADH5,RICTOR,RAD21,DCAF13,NOL6,TPP1,RNF169,RRM1,TK1,BOLA2B,TUT1,MRPL38,PHKB,OS9,GLRX5,NOC4L,NDNL2,MRPL40,ZFP91,DFFB,MRPL43,UBE2V1,CTNNB1,MAFF,UB…
GO:0044260	cellular macromolecule metabolic process	95	4976	0.16	0.0109	9606.ENSP00000002165,9606.ENSP00000008527,9606.ENSP00000053468,9606.ENSP00000081029,9606.ENSP00000199706,9606.ENSP00000216294,9606.ENSP00000217958,9606.ENSP00000218388,9606.ENSP00000223208,9606.ENSP00000243326,9606.ENSP00000254928,9606.ENSP00000256460,9606.ENSP00000258662,9606.ENSP00000259021,9606.ENSP00000260443,9606.ENSP00000261249,9606.ENSP00000261427,9606.ENSP00000261531,9606.ENSP00000263377,…	FUCA2,CRY1,MRPS10,MRPS35,MRPL28,SNAPC1,PSMD10,TIMP1,CEP41,RIF1,ERAL1,CAMK1,NUDT15,KAT7,RSL24D1,TRMT5,UBE2K,SNW1,BRD4,APLP2,NOA1,UBE2S,NBN,IDE,CDH2,CDCA5,NIFK,MTERF3,MRPL17,ADH5,RICTOR,RAD21,DCAF13,RNF169,RRM1,TK1,MRPL38,PHKB,OS9,GLRX5,NDNL2,MRPL40,ZFP91,DFFB,MRPL43,UBE2V1,CTNNB1,MAFF,UBE2C,MAX,UBL5,MARCH5,GATAD2A,DARS2,APOBEC3C,NUCKS1,TFB1M,F5,HBS1L,PEA15,TARS2,PKN2,MCTS1,TP53RK,CTSA,MRPS16,YTHDF…
GO:0009987	cellular process	236	15024	0.08	1.69e-07	9606.ENSP00000002165,9606.ENSP00000008527,9606.ENSP00000053468,9606.ENSP00000070846,9606.ENSP00000081029,9606.ENSP00000199706,9606.ENSP00000200181,9606.ENSP00000204961,9606.ENSP00000205061,9606.ENSP00000215570,9606.ENSP00000216252,9606.ENSP00000216294,9606.ENSP00000217372,9606.ENSP00000217958,9606.ENSP00000218388,9606.ENSP00000222511,9606.ENSP00000223208,9606.ENSP00000225298,9606.ENSP00000225573,…	FUCA2,CRY1,MRPS10,PKP2,MRPS35,MRPL28,ITGB4,EFNB1,GLG1,TIMM13,PHF5A,SNAPC1,CDK5RAP1,PSMD10,TIMP1,GTPBP10,CEP41,UTP18,PNPO,VTN,BYSL,UMPS,RDH10,CD97,RIF1,RAB22A,SBDS,RABGAP1L,NDUFA2,YIPF2,SLC6A11,ERAL1,NXT1,CAMK1,GSTM3,NUDT15,DDX56,KAT7,KIF13A,RSL24D1,TRMT5,UBE2K,SNW1,DSG2,UTP20,BLVRB,BRD4,APLP2,EPCAM,PKP1,MCAM,NOA1,UBE2S,SLC1A3,RBM27,NBN,IDE,TXNL4B,CDH2,SLC20A1,DNPEP,CDCA5,PDCD4,SLC25A4,NRGN,CA2,NI…
Functional enrichments: Molecular function (Gene Ontology). PC3-DR cells treated with TIP2 vs untreated PC3-DR cells
#term ID	term description	observed gene count	background gene count	strength	false discovery rate	matching proteins in your network (IDs)	matching proteins in your network (labels)
GO:0086083	cell adhesive protein binding involved in bundle of His cell-Purkinje myocyte communication	4	5	1.78	0.0025	9606.ENSP00000070846,9606.ENSP00000261590,9606.ENSP00000369129,9606.ENSP00000377508	PKP2,DSG2,DSP,JUP
GO:0045294	alpha-catenin binding	4	11	1.44	0.0176	9606.ENSP00000070846,9606.ENSP00000269141,9606.ENSP00000344456,9606.ENSP00000377508	PKP2,CDH2,CTNNB1,JUP
GO:0035257	nuclear hormone receptor binding	10	155	0.69	0.0231	9606.ENSP00000008527,9606.ENSP00000261531,9606.ENSP00000297579,9606.ENSP00000305422,9606.ENSP00000344456,9606.ENSP00000373696,9606.ENSP00000377508,9606.ENSP00000382204,9606.ENSP00000383042,9606.ENSP00000446880	CRY1,SNW1,DCAF13,CEBPB,CTNNB1,TRIP12,JUP,JMJD1C,KDM1A,BAZ2A
GO:0003723	RNA binding	77	1649	0.55	3.44e-19	9606.ENSP00000081029,9606.ENSP00000199706,9606.ENSP00000216252,9606.ENSP00000222511,9606.ENSP00000225298,9606.ENSP00000230340,9606.ENSP00000246868,9606.ENSP00000254928,9606.ENSP00000258772,9606.ENSP00000260443,9606.ENSP00000261531,9606.ENSP00000261637,9606.ENSP00000263657,9606.ENSP00000264230,9606.ENSP00000265069,9606.ENSP00000265271,9606.ENSP00000280154,9606.ENSP00000285814,9606.ENSP00000297579,…	MRPS35,MRPL28,PHF5A,GTPBP10,UTP18,BYSL,SBDS,ERAL1,DDX56,RSL24D1,SNW1,UTP20,PNO1,NOA1,ZFR,RBM27,PDCD4,NIFK,DCAF13,NOL6,TUT1,ZNF622,NOC4L,CCDC137,MRPL40,MRPL43,MAK16,GTPBP4,DARS2,QKI,APOBEC3C,NUCKS1,TFB1M,HBS1L,MKI67,CHTOP,PDCD11,PKN2,RPF1,MCTS1,YRDC,GNL2,DDX50,YTHDF2,BMS1,WDR46,LAS1L,RBM3,NOL9,DSP,POLR2B,HDLBP,UTP14A,SIN3A,PPHLN1,RPL23L,KIAA0020,KDM1A,GNL3,POLDIP3,NOP14,NOL7,RPP14,RPL7L1,UBR5,RNPC…
GO:0050839	cell adhesion molecule binding	20	538	0.45	0.0206	9606.ENSP00000070846,9606.ENSP00000200181,9606.ENSP00000226218,9606.ENSP00000261590,9606.ENSP00000263735,9606.ENSP00000263946,9606.ENSP00000269141,9606.ENSP00000296370,9606.ENSP00000324532,9606.ENSP00000344456,9606.ENSP00000349436,9606.ENSP00000359552,9606.ENSP00000369129,9606.ENSP00000375836,9606.ENSP00000377508,9606.ENSP00000379156,9606.ENSP00000386896,9606.ENSP00000405405,9606.ENSP00000419446,…	PKP2,ITGB4,VTN,DSG2,EPCAM,PKP1,CDH2,S100P,LAMA3,CTNNB1,ADAM15,PKN2,DSP,HDLBP,JUP,MPRIP,ITGA6,PHLDB2,ADAM9,RSL1D1
GO:0036094	small molecule binding	62	2516	0.27	0.00068	9606.ENSP00000008527,9606.ENSP00000222511,9606.ENSP00000225573,9606.ENSP00000244040,9606.ENSP00000254928,9606.ENSP00000256460,9606.ENSP00000258772,9606.ENSP00000259711,9606.ENSP00000261427,9606.ENSP00000264230,9606.ENSP00000264552,9606.ENSP00000265113,9606.ENSP00000265986,9606.ENSP00000286648,9606.ENSP00000287394,9606.ENSP00000290354,9606.ENSP00000296412,9606.ENSP00000300738,9606.ENSP00000301458,…	CRY1,GTPBP10,PNPO,RAB22A,ERAL1,CAMK1,DDX56,KIF13A,UBE2K,NOA1,UBE2S,SLC1A3,IDE,DCK,ATAD2,CBR3,ADH5,RRM1,CD320,TK1,TUT1,NDUFV1,MYO1D,UBE2C,GTPBP4,PNP,DARS2,PFKFB2,HBS1L,MKI67,CHTOP,TARS2,MYO6,PKN2,CMPK1,TP53RK,GNL2,DDX50,NFS1,BMS1,NOL9,STEAP4,HBD,POLR2B,SRXN1,HSPA2,KDM1A,P4HA2,IRGQ,ATP2B1,IFT27,MAN2B1,GNL3,TOP2B,GRAMD1B,MBD3,MFN1,GALK1,DDX52,UHRF1,WBSCR16,DDX27
GO:0000166	nucleotide binding	52	2119	0.27	0.0057	9606.ENSP00000008527,9606.ENSP00000222511,9606.ENSP00000225573,9606.ENSP00000244040,9606.ENSP00000254928,9606.ENSP00000256460,9606.ENSP00000258772,9606.ENSP00000259711,9606.ENSP00000261427,9606.ENSP00000264230,9606.ENSP00000264552,9606.ENSP00000265986,9606.ENSP00000286648,9606.ENSP00000287394,9606.ENSP00000290354,9606.ENSP00000300738,9606.ENSP00000301634,9606.ENSP00000308000,9606.ENSP00000322450,…	CRY1,GTPBP10,PNPO,RAB22A,ERAL1,CAMK1,DDX56,KIF13A,UBE2K,NOA1,UBE2S,IDE,DCK,ATAD2,CBR3,RRM1,TK1,TUT1,NDUFV1,MYO1D,UBE2C,GTPBP4,DARS2,PFKFB2,HBS1L,MKI67,CHTOP,TARS2,MYO6,PKN2,CMPK1,TP53RK,GNL2,DDX50,BMS1,NOL9,STEAP4,SRXN1,HSPA2,KDM1A,IRGQ,ATP2B1,IFT27,GNL3,TOP2B,MBD3,MFN1,GALK1,DDX52,UHRF1,WBSCR16,DDX27
GO:0003676	nucleic acid binding	95	3947	0.26	5.67e-07	9606.ENSP00000008527,9606.ENSP00000081029,9606.ENSP00000199706,9606.ENSP00000216252,9606.ENSP00000216294,9606.ENSP00000222511,9606.ENSP00000225298,9606.ENSP00000230340,9606.ENSP00000246868,9606.ENSP00000254928,9606.ENSP00000258772,9606.ENSP00000259021,9606.ENSP00000260443,9606.ENSP00000261531,9606.ENSP00000261637,9606.ENSP00000263574,9606.ENSP00000263657,9606.ENSP00000264230,9606.ENSP00000265069,…	CRY1,MRPS35,MRPL28,PHF5A,SNAPC1,GTPBP10,UTP18,BYSL,SBDS,ERAL1,DDX56,KAT7,RSL24D1,SNW1,UTP20,APLP2,PNO1,NOA1,ZFR,RBM27,NBN,PDCD4,NIFK,MTERF3,DCAF13,NOL6,CEBPB,TUT1,ZNF622,NOC4L,CCDC137,HIST2H2AC,MRPL40,MRPL43,MAFF,MAX,MAK16,GATAD2A,GTPBP4,DARS2,QKI,APOBEC3C,NUCKS1,TFB1M,HBS1L,MKI67,CHTOP,PDCD11,PKN2,RPF1,MCTS1,YRDC,GNL2,DDX50,YTHDF2,BMS1,WDR46,LAS1L,RBM3,NOL9,DSP,POLR2B,HDLBP,UTP14A,SIN3A,PPHLN1,R…
GO:0032553	ribonucleotide binding	45	1880	0.26	0.0246	9606.ENSP00000222511,9606.ENSP00000225573,9606.ENSP00000244040,9606.ENSP00000254928,9606.ENSP00000256460,9606.ENSP00000258772,9606.ENSP00000259711,9606.ENSP00000261427,9606.ENSP00000264230,9606.ENSP00000264552,9606.ENSP00000265986,9606.ENSP00000286648,9606.ENSP00000287394,9606.ENSP00000300738,9606.ENSP00000301634,9606.ENSP00000308000,9606.ENSP00000322450,9606.ENSP00000324527,9606.ENSP00000348838,…	GTPBP10,PNPO,RAB22A,ERAL1,CAMK1,DDX56,KIF13A,UBE2K,NOA1,UBE2S,IDE,DCK,ATAD2,RRM1,TK1,TUT1,NDUFV1,MYO1D,UBE2C,GTPBP4,DARS2,PFKFB2,HBS1L,MKI67,TARS2,MYO6,PKN2,CMPK1,TP53RK,GNL2,DDX50,BMS1,NOL9,SRXN1,HSPA2,IRGQ,ATP2B1,IFT27,GNL3,TOP2B,MFN1,GALK1,DDX52,WBSCR16,DDX27
GO:0035639	purine ribonucleoside triphosphate binding	43	1799	0.26	0.0354	9606.ENSP00000222511,9606.ENSP00000244040,9606.ENSP00000254928,9606.ENSP00000256460,9606.ENSP00000258772,9606.ENSP00000259711,9606.ENSP00000261427,9606.ENSP00000264230,9606.ENSP00000264552,9606.ENSP00000265986,9606.ENSP00000286648,9606.ENSP00000287394,9606.ENSP00000300738,9606.ENSP00000301634,9606.ENSP00000308000,9606.ENSP00000324527,9606.ENSP00000348838,9606.ENSP00000354040,9606.ENSP00000355086,…	GTPBP10,RAB22A,ERAL1,CAMK1,DDX56,KIF13A,UBE2K,NOA1,UBE2S,IDE,DCK,ATAD2,RRM1,TK1,TUT1,MYO1D,UBE2C,GTPBP4,DARS2,PFKFB2,HBS1L,MKI67,TARS2,MYO6,PKN2,CMPK1,TP53RK,GNL2,DDX50,BMS1,NOL9,SRXN1,HSPA2,IRGQ,ATP2B1,IFT27,GNL3,TOP2B,MFN1,GALK1,DDX52,WBSCR16,DDX27
GO:0097367	carbohydrate derivative binding	50	2226	0.23	0.0386	9606.ENSP00000222511,9606.ENSP00000225573,9606.ENSP00000226218,9606.ENSP00000244040,9606.ENSP00000254928,9606.ENSP00000256460,9606.ENSP00000258772,9606.ENSP00000259711,9606.ENSP00000261427,9606.ENSP00000263574,9606.ENSP00000264230,9606.ENSP00000264552,9606.ENSP00000265986,9606.ENSP00000286648,9606.ENSP00000287394,9606.ENSP00000299427,9606.ENSP00000300738,9606.ENSP00000301634,9606.ENSP00000308000,…	GTPBP10,PNPO,VTN,RAB22A,ERAL1,CAMK1,DDX56,KIF13A,UBE2K,APLP2,NOA1,UBE2S,IDE,DCK,ATAD2,TPP1,RRM1,TK1,TUT1,NDUFV1,MYO1D,UBE2C,GTPBP4,PNP,DARS2,PFKFB2,HBS1L,MKI67,TARS2,MYO6,PKN2,CMPK1,TP53RK,GNL2,DDX50,BMS1,NOL9,POLR2B,SRXN1,HSPA2,IRGQ,ATP2B1,IFT27,GNL3,TOP2B,MFN1,GALK1,DDX52,WBSCR16,DDX27
GO:0097159	organic cyclic compound binding	128	5916	0.22	1.26e-07	9606.ENSP00000008527,9606.ENSP00000081029,9606.ENSP00000199706,9606.ENSP00000216252,9606.ENSP00000216294,9606.ENSP00000222511,9606.ENSP00000225298,9606.ENSP00000225573,9606.ENSP00000230340,9606.ENSP00000244040,9606.ENSP00000246868,9606.ENSP00000254928,9606.ENSP00000256460,9606.ENSP00000258772,9606.ENSP00000259021,9606.ENSP00000259711,9606.ENSP00000260443,9606.ENSP00000261427,9606.ENSP00000261531,…	CRY1,MRPS35,MRPL28,PHF5A,SNAPC1,GTPBP10,UTP18,PNPO,BYSL,RAB22A,SBDS,ERAL1,CAMK1,DDX56,KAT7,KIF13A,RSL24D1,UBE2K,SNW1,UTP20,APLP2,PNO1,NOA1,UBE2S,ZFR,RBM27,NBN,IDE,PDCD4,NIFK,DCK,MTERF3,ATAD2,CBR3,DCAF13,NOL6,RRM1,CD320,TK1,CEBPB,TUT1,ZNF622,NDUFV1,MYO1D,NOC4L,CCDC137,HIST2H2AC,MRPL40,MRPL43,MAFF,UBE2C,MAX,MAK16,GATAD2A,GTPBP4,PNP,DARS2,QKI,APOBEC3C,PFKFB2,NUCKS1,TFB1M,HBS1L,MKI67,CHTOP,TARS2,PDCD…
GO:1901363	heterocyclic compound binding	127	5831	0.22	1.26e-07	9606.ENSP00000008527,9606.ENSP00000081029,9606.ENSP00000199706,9606.ENSP00000216252,9606.ENSP00000216294,9606.ENSP00000222511,9606.ENSP00000225298,9606.ENSP00000225573,9606.ENSP00000230340,9606.ENSP00000244040,9606.ENSP00000246868,9606.ENSP00000254928,9606.ENSP00000256460,9606.ENSP00000258772,9606.ENSP00000259021,9606.ENSP00000259711,9606.ENSP00000260443,9606.ENSP00000261427,9606.ENSP00000261531,…	CRY1,MRPS35,MRPL28,PHF5A,SNAPC1,GTPBP10,UTP18,PNPO,BYSL,RAB22A,SBDS,ERAL1,CAMK1,DDX56,KAT7,KIF13A,RSL24D1,UBE2K,SNW1,UTP20,APLP2,PNO1,NOA1,UBE2S,ZFR,RBM27,NBN,IDE,PDCD4,NIFK,DCK,MTERF3,ATAD2,CBR3,DCAF13,NOL6,RRM1,CD320,TK1,CEBPB,TUT1,ZNF622,NDUFV1,MYO1D,NOC4L,CCDC137,HIST2H2AC,MRPL40,MRPL43,MAFF,UBE2C,MAX,MAK16,GATAD2A,GTPBP4,PNP,DARS2,QKI,APOBEC3C,PFKFB2,NUCKS1,TFB1M,HBS1L,MKI67,CHTOP,TARS2,PDCD…
GO:0043168	anion binding	61	2805	0.22	0.0206	9606.ENSP00000222511,9606.ENSP00000225573,9606.ENSP00000226218,9606.ENSP00000244040,9606.ENSP00000254928,9606.ENSP00000256460,9606.ENSP00000256594,9606.ENSP00000258772,9606.ENSP00000259711,9606.ENSP00000261427,9606.ENSP00000263574,9606.ENSP00000264230,9606.ENSP00000264552,9606.ENSP00000265113,9606.ENSP00000265986,9606.ENSP00000284292,9606.ENSP00000286648,9606.ENSP00000287394,9606.ENSP00000288266,…	GTPBP10,PNPO,VTN,RAB22A,ERAL1,CAMK1,GSTM3,DDX56,KIF13A,UBE2K,APLP2,NOA1,UBE2S,SLC1A3,IDE,NRGN,DCK,ATAD2,APPL1,CBR3,ADH5,TPP1,RRM1,TK1,TUT1,NDUFV1,MYO1D,UBE2C,GTPBP4,PNP,DARS2,PFKFB2,HBS1L,MKI67,TARS2,MYO6,PKN2,CMPK1,TP53RK,GNL2,DDX50,NFS1,BMS1,NOL9,STEAP4,SRXN1,HSPA2,KDM1A,P4HA2,IRGQ,ATP2B1,IFT27,GNL3,TOP2B,GRAMD1B,MFN1,PACSIN3,GALK1,DDX52,WBSCR16,DDX27
GO:0005488	binding	210	12516	0.11	5.67e-07	9606.ENSP00000008527,9606.ENSP00000070846,9606.ENSP00000081029,9606.ENSP00000199706,9606.ENSP00000200181,9606.ENSP00000204961,9606.ENSP00000205061,9606.ENSP00000215570,9606.ENSP00000216252,9606.ENSP00000216294,9606.ENSP00000217372,9606.ENSP00000217958,9606.ENSP00000218388,9606.ENSP00000222511,9606.ENSP00000225298,9606.ENSP00000225573,9606.ENSP00000226218,9606.ENSP00000230340,9606.ENSP00000232607,…	CRY1,PKP2,MRPS35,MRPL28,ITGB4,EFNB1,GLG1,TIMM13,PHF5A,SNAPC1,CDK5RAP1,PSMD10,TIMP1,GTPBP10,UTP18,PNPO,VTN,BYSL,UMPS,CD97,RAB22A,SBDS,RABGAP1L,YIPF2,SLC6A11,ERAL1,NXT1,CAMK1,GSTM3,NUDT15,DDX56,KAT7,KIF13A,RSL24D1,UBE2K,SNW1,DSG2,UTP20,BRD4,APLP2,PNO1,EPCAM,PKP1,NOA1,UBE2S,ZFR,SLC1A3,RBM27,NBN,IDE,CDH2,DNPEP,CDCA5,PDCD4,NRGN,CA2,NIFK,DCK,MTERF3,ATAD2,APPL1,MRPL17,CBR3,S100P,ADH5,RICTOR,RAD21,DCAF13…

## Sheet: Table S13_PC3-DR-TIP2vsPC3-TIP2
GO term	ID	Description	GeneRatio	BgRatio	pvalue	p.adjust	qvalue	geneID	Count
GO:0006986	GO:0006986	response to unfolded protein	13/582	27/3762	6.26533e-05	0.0885178	0.0872704	DERL1/DNAJB1/DNAJB2/HSP90AA1/HSP90AB1/HSPA2/HSPA4/HSPA4L/HSPB1/HSPH1/MANF/SERPINH1/TOR1B	13
GO:0005615	GO:0005615	extracellular space	53/582	210/3762	0.000106342	0.0885178	0.0872704	ACTA1/ACTN1/ADAM15/AGR2/APOC3/ATRN/ATXN10/CALR/CBR3/CD59/CFL2/COL6A1/CTSD/EEF1A1/F5/FABP5/FAM3C/FGF2/FGF6/FLRT2/GGH/GNL3/GRN/GSN/GSTP1/HBA1/HMGB1/HSPB1/IRF2BPL/KRT10/KRT18/LAMP2/LCP1/MANF/MCAM/OAS3/PDIA3/PDIA6/PGK1/PODXL/POP1/RDX/RTN3/S100A4/SELENBP1/SERPINB1/SERPINB6/SERPINH1/SH3BGRL/TIMM8B/TIMP1/TPT1/VTN	53
GO:0070268	GO:0070268	cornification	12/582	25/3762	0.000125617	0.0885178	0.0872704	DSC2/DSG2/DSP/KRT10/KRT15/KRT18/KRT19/KRT7/KRT75/KRT79/KRT8/PKP1	12
GO:0031424	GO:0031424	keratinization	12/582	26/3762	0.000200923	0.0889008	0.087648	DSC2/DSG2/DSP/KRT10/KRT15/KRT18/KRT19/KRT7/KRT75/KRT79/KRT8/PKP1	12
GO:0007155	GO:0007155	cell adhesion	27/582	88/3762	0.000210267	0.0889008	0.087648	ADAM15/BCAR1/CD151/CDH2/CLDN3/COL6A1/DPP4/DSC2/DSG2/EFNB1/FLRT2/ITGA2/ITGA6/ITGB1/ITGB4/MCAM/MYH10/PARD3/PGM5/PKN2/PKP1/PODXL/SRC/TOR1A/TRIP6/VTN/ZYX	27
GO:0006267	GO:0006267	pre-replicative complex assembly involved in nuclear cell cycle DNA replication	5/582	6/3762	0.000456952	0.160999	0.158731	MCM3/MCM4/MCM5/MCM6/MCM7	5
GO:0006695	GO:0006695	cholesterol biosynthetic process	9/582	18/3762	0.000624319	0.188544	0.185887	ACAA2/ACAT2/ACLY/CYP51A1/HSD17B7/LBR/LSS/NSDHL/PMVK	9
GO:0030018	GO:0030018	Z disc	14/582	37/3762	0.000738746	0.195214	0.192463	ACTN1/AHNAK2/ATP2B4/BAG3/CFL2/CSRP2/FHL2/FLNC/HSPB1/KRT19/KRT8/MYL12B/PGM5/SRI	14
GO:0005882	GO:0005882	intermediate filament	13/582	34/3762	0.00101565	0.238564	0.235203	DSP/EPPK1/KRT10/KRT15/KRT18/KRT19/KRT7/KRT75/KRT79/KRT8/LMNA/NME1/PKP1	13
GO:0097110	GO:0097110	scaffold protein binding	10/582	23/3762	0.00122828	0.258379	0.254738	ATP2B4/CDC37/DSP/DYNLL2/HSP90AA1/KRT15/KRT18/KRT8/PHF6/SRC	10
GO:0000727	GO:0000727	double-strand break repair via break-induced replication	5/582	7/3762	0.00139546	0.258379	0.254738	MCM3/MCM4/MCM5/MCM6/MCM7	5
GO:0005509	GO:0005509	calcium ion binding	31/582	118/3762	0.00146667	0.258379	0.254738	ACTN1/ANXA10/CALR/CALU/CANX/CCDC47/CDH2/CLGN/DSC2/DSG2/EHD2/ESYT1/FKBP10/GSN/ITPR3/LCP1/MYL12B/NOL3/PCLO/PLS3/PRKCSH/RCN3/S100A2/S100A4/S100A6/S100P/SDF4/SLC25A23/SRI/TGM2/TPT1	31
GO:0038128	GO:0038128	ERBB2 signaling pathway	6/582	10/3762	0.00160735	0.26138	0.257697	CDC37/CPNE3/CUL5/HSP90AA1/SOS1/SRC	6
GO:0090084	GO:0090084	negative regulation of inclusion body assembly	4/582	5/3762	0.00248984	0.350901	0.345956	DNAJB1/DNAJB2/HSPA1B/HSPA2	4
GO:0099059	GO:0099059	integral component of presynaptic active zone membrane	4/582	5/3762	0.00248984	0.350901	0.345956	ATP2B1/ATP2B4/CANX/CDH2	4
GO:0005886	GO:0005886	plasma membrane	138/582	729/3762	0.00280601	0.361382	0.35629	ABCB1/ACLY/ACSL3/ACTN1/ADAM15/ADK/AHNAK2/AKAP12/APPL1/ATIC/ATP2B1/ATP2B4/ATRN/ATXN10/BAG3/BCAR1/BST2/CALD1/CAV1/CD151/CD55/CD59/CDCP1/CDH2/CHD1L/CHMP4A/CLDN3/CLIC4/COMMD4/COMT/CPNE3/DEGS1/DNAJC13/DPP4/DSC2/DSG2/DSP/DYNLL2/EEF1A1/EFNB1/EHD2/EPB41L3/EPPK1/ESYT1/F5/FABP5/FAM126A/FLNC/FLRT2/FTO/GAP43/GLUL/GPAM/GPHN/GRN/GSN/GSTP1/HMGB1/HMOX2/HNRNPF/HSD17B8/HSP90AA1/HSP90AB1/HSPA1B/HSPA2/HSPB1/ITGA2/IT…	138
GO:0046872	GO:0046872	metal ion binding	132/582	694/3762	0.00294839	0.361382	0.35629	AARS1/ACAP1/ACAP2/ACLY/ACTN1/ADAM15/ADK/ARHGAP29/ATP2B1/ATP2B4/AURKB/C11orf54/CAD/CALR/CALU/CANX/CARS1/CDH2/CHORDC1/CISD1/CNBP/COMT/CPNE3/CSRP2/CYB5A/CYP51A1/DDX41/DPP3/DSC2/DSG2/DUSP12/DUT/EHD2/ENDOG/ESYT1/ETFDH/F5/FHL2/FKBP10/FTH1/FTO/GLUL/GMPR2/GPHN/GSN/HACL1/HBA1/HBD/HDDC2/HELZ2/HMOX2/IDH2/ILKAP/IMPDH1/IMPDH2/INPP1/IRF2BPL/ITGA2/ITGA6/ITGB1/JMJD6/KDM2A/LACTB2/LANCL1/LCP1/LIG3/LIMA1/LMAN1/LMAN…	132
GO:0005790	GO:0005790	smooth endoplasmic reticulum	6/582	11/3762	0.00307705	0.361382	0.35629	CALR/CANX/ERP29/MYO1D/PPIB/SRI	6
GO:0042555	GO:0042555	MCM complex	5/582	8/3762	0.00324881	0.361472	0.356379	MCM3/MCM4/MCM5/MCM6/MCM7	5
GO:0006633	GO:0006633	fatty acid biosynthetic process	9/582	22/3762	0.0035736	0.377729	0.372406	ACLY/ACSF3/ACSL3/DEGS1/ELOVL5/HSD17B8/MCAT/MGLL/PRKAG1	9
GO:0051085	GO:0051085	chaperone cofactor-dependent protein refolding	8/582	19/3762	0.00485206	0.469264	0.462651	DNAJB1/HSPA1B/HSPA2/HSPH1/SDF2L1/ST13/TOR1A/TOR1B	8
GO:0001726	GO:0001726	ruffle	14/582	44/3762	0.00488354	0.469264	0.462651	ACAP2/ACTN1/APPL1/BCAR1/GSN/ITGB1/LCP1/LIMA1/PODXL/RAB22A/RASA1/S100A6/SLC9A3R1/WASF2	14
GO:0043209	GO:0043209	myelin sheath	6/582	12/3762	0.00535774	0.492446	0.485506	GDI1/GLUL/GSN/HSP90AA1/ITPR3/MYO1D	6
GO:0006629	GO:0006629	lipid metabolic process	34/582	144/3762	0.00591448	0.494106	0.487144	ACAA1/ACAA2/ACADM/ACAT2/ACLY/ACOT7/ACSF3/ACSL3/APOC3/APOL2/CPT2/CYP51A1/DECR2/DEGS1/ELOVL5/FABP5/GPAM/HACL1/HINT2/HSD17B7/HSD17B8/LBR/LCLAT1/LIMA1/LSS/MCAT/MGLL/NSDHL/PCYT1A/PMVK/PRKAG1/PTPMT1/SOAT1/TPP1	34
GO:0016327	GO:0016327	apicolateral plasma membrane	5/582	9/3762	0.00638578	0.494106	0.487144	CDH2/CLDN3/EPPK1/KRT19/KRT8	5
GO:0071162	GO:0071162	CMG complex	5/582	9/3762	0.00638578	0.494106	0.487144	MCM3/MCM4/MCM5/MCM6/MCM7	5
GO:0051018	GO:0051018	protein kinase A binding	4/582	6/3762	0.00655561	0.494106	0.487144	AKAP12/AKAP17A/RDX/WASF2	4
GO:2000811	GO:2000811	negative regulation of anoikis	4/582	6/3762	0.00655561	0.494106	0.487144	CAV1/ITGB1/PTRH2/SRC	4
GO:0030054	GO:0030054	cell junction	39/582	172/3762	0.0068934	0.494106	0.487144	ACTN1/ADAM15/ATP2B1/BCAR1/CDH2/CLDN3/CLIC4/CPNE3/DPP4/DSC2/DSG2/DSP/EPB41L3/EPPK1/FABP5/FLRT2/GAP43/GPHN/ITGB1/ITGB4/LCP1/LIMA1/MISP/MRPL46/PARD3/PCLO/PGM5/PKN2/PKP1/PYM1/RTN4/SIGMAR1/SRC/SYNGR2/TOR1A/TRIP6/VAPA/ZNF185/ZYX	39
GO:0004197	GO:0004197	cysteine-type endopeptidase activity	8/582	20/3762	0.00701192	0.494106	0.487144	BLMH/PDIA3/UCHL1/USP14/USP15/USP24/USP28/USP9X	8
GO:0005178	GO:0005178	integrin binding	12/582	37/3762	0.00754589	0.494528	0.487559	ACTN1/ADAM15/CALR/CD151/FGF2/HMGB1/ITGA2/ITGB1/ITGB4/LCP1/SRC/VTN	12
GO:0042383	GO:0042383	sarcolemma	11/582	33/3762	0.00827954	0.494528	0.487559	AHNAK2/ATP2B4/CAV1/CDH2/COL6A1/FGF6/FLNC/ITGB1/KRT19/KRT8/PGM5	11
GO:0001701	GO:0001701	in utero embryonic development	16/582	56/3762	0.00866427	0.494528	0.487559	CPT2/ENDOG/FKBP10/FOSL1/ITGB1/JUNB/KIFBP/MAFF/MSH2/NSUN2/PRKCSH/PRMT1/SLC30A1/TMED2/TRIM28/YBX3	16
GO:0008083	GO:0008083	growth factor activity	6/582	13/3762	0.00866695	0.494528	0.487559	FGF2/FGF6/GMFB/GRN/MANF/TIMP1	6
GO:0045095	GO:0045095	keratin filament	6/582	13/3762	0.00866695	0.494528	0.487559	EPPK1/KRT18/KRT7/KRT75/KRT79/KRT8	6
GO:0097191	GO:0097191	extrinsic apoptotic signaling pathway	6/582	13/3762	0.00866695	0.494528	0.487559	BID/GSK3A/KRT18/KRT8/MLLT11/NDUFA13	6
GO:0001725	GO:0001725	stress fiber	10/582	29/3762	0.00896595	0.494528	0.487559	ACTA1/ACTN1/BAG3/LCP1/LIMA1/MYH10/MYL12B/PGM5/TRIP6/ZYX	10
GO:0006631	GO:0006631	fatty acid metabolic process	17/582	61/3762	0.00903159	0.494528	0.487559	ACAA1/ACAA2/ACADM/ACAT2/ACOT7/ACSF3/ACSL3/CPT2/DECR2/DEGS1/ELOVL5/GPAM/HACL1/HSD17B8/MCAT/MGLL/PRKAG1	17
GO:0005524	GO:0005524	ATP binding	89/582	459/3762	0.00918434	0.494528	0.487559	AARS1/ABCB1/ABCC12/ABCD1/ABCF2/ACLY/ACSF3/ACSL3/ACTA1/ADK/ATP2B1/ATP2B4/AURKB/BMS1/CAD/CAMK1/CARS1/CDK11A/CHD1L/CHORDC1/DDX18/DDX41/DDX47/DDX51/DHX29/DTYMK/EHD2/EIF4A2/FARSA/GALK1/GARS1/GLUL/GPHN/GSK3A/HACL1/HELZ2/HSP90AA1/HSP90AB1/HSPA1B/HSPA2/HSPA4/HSPA4L/HSPH1/LIG3/MAP4K4/MARS2/MCM3/MCM4/MCM5/MCM6/MCM7/MMAB/MSH2/MSH3/MYH10/MYO1D/NDUFA13/NME1/NVL/OAS3/PAICS/PBK/PFKFB2/PFKM/PGK1/PIK3C2A/PIP4K2A/…	89
GO:0007029	GO:0007029	endoplasmic reticulum organization	7/582	17/3762	0.00965204	0.494528	0.487559	ATL2/CCDC47/LMAN1/LMAN2L/REEP6/RTN4/TOR1B	7
GO:0071277	GO:0071277	cellular response to calcium ion	7/582	17/3762	0.00965204	0.494528	0.487559	CACYBP/CLIC4/CPNE3/ENDOG/JUNB/PPIF/SLC25A23	7
GO:0006694	GO:0006694	steroid biosynthetic process	8/582	21/3762	0.00982506	0.494528	0.487559	CYP51A1/HINT2/HSD17B7/HSD17B8/LBR/LSS/NSDHL/PMVK	8
GO:0043130	GO:0043130	ubiquitin binding	11/582	34/3762	0.0105767	0.507202	0.500055	AUP1/DNAJB2/HSPB1/OTUB1/RAD23A/UBR5/UBXN1/UBXN7/UCHL1/UCHL3/VPS28	11
GO:0005789	GO:0005789	endoplasmic reticulum membrane	64/582	317/3762	0.0111374	0.507202	0.500055	ABCC12/ABCD1/ACSL3/ALG5/APOL2/ATG2A/ATL2/AUP1/CALR/CALU/CANX/CAV1/CCDC47/CD59/CLGN/CYB5A/CYP51A1/DEGS1/DERL1/DHRS4/DHRS7B/DNAJB2/DPM3/EIF5A/ELOVL5/ESYT1/FLRT2/HMOX2/HSD17B7/ITPR3/KPNA2/LBR/LCLAT1/LMAN1/LMAN2L/LSS/MGLL/NBAS/NSDHL/NUP210/PCYT1A/PDIA6/PLD3/PLP2/RAB18/RAB1B/RDH14/REEP6/RTN3/RTN4/SDF2L1/SEC11A/SEC24B/SIGMAR1/SLC35B1/SOAT1/SRI/TMED2/TMEM109/TMEM199/TMEM214/TRAM1/UCHL1/VAPA	64
GO:2001243	GO:2001243	negative regulation of intrinsic apoptotic signaling pathway	5/582	10/3762	0.0111642	0.507202	0.500055	NDUFA13/NOC2L/OPA1/PPIF/SRC	5
GO:0005788	GO:0005788	endoplasmic reticulum lumen	20/582	78/3762	0.0128672	0.507202	0.500055	CALR/CALU/CANX/CDH2/COL6A1/DBI/ERP29/F5/FKBP10/MANF/PDIA3/PDIA6/PPIB/PRKCSH/RCN3/SDF2L1/SERPINH1/TIMP1/TOR1A/TOR1B	20
GO:0003688	GO:0003688	DNA replication origin binding	6/582	14/3762	0.0132182	0.507202	0.500055	GRWD1/MCM3/MCM4/MCM5/MCM6/MCM7	6
GO:0000774	GO:0000774	adenyl-nucleotide exchange factor activity	4/582	7/3762	0.0134358	0.507202	0.500055	BAG2/BAG3/HSPBP1/HSPH1	4
GO:0008305	GO:0008305	integrin complex	4/582	7/3762	0.0134358	0.507202	0.500055	ITGA2/ITGA6/ITGB1/ITGB4	4
GO:0031396	GO:0031396	regulation of protein ubiquitination	4/582	7/3762	0.0134358	0.507202	0.500055	DNAJB2/HSP90AA1/HSP90AB1/HSPA1B	4
GO:0033627	GO:0033627	cell adhesion mediated by integrin	4/582	7/3762	0.0134358	0.507202	0.500055	ITGA2/ITGB1/ITGB4/VTN	4
GO:0043523	GO:0043523	regulation of neuron apoptotic process	4/582	7/3762	0.0134358	0.507202	0.500055	AKT1S1/LANCL1/NAE1/SIGMAR1	4
GO:0070402	GO:0070402	NADPH binding	4/582	7/3762	0.0134358	0.507202	0.500055	CBR3/GRHPR/LBR/TP53I3	4
GO:0071682	GO:0071682	endocytic vesicle lumen	4/582	7/3762	0.0134358	0.507202	0.500055	CALR/HBA1/HSP90AA1/HSPH1	4
GO:0097284	GO:0097284	hepatocyte apoptotic process	4/582	7/3762	0.0134358	0.507202	0.500055	BID/GSN/KRT18/KRT8	4
GO:0098911	GO:0098911	regulation of ventricular cardiac muscle cell action potential	4/582	7/3762	0.0134358	0.507202	0.500055	CAV1/DSC2/DSG2/DSP	4
GO:0042307	GO:0042307	positive regulation of protein import into nucleus	7/582	18/3762	0.0137319	0.509284	0.502107	BAG3/HSP90AB1/IPO5/MAVS/NUTF2/TRIM28/UBR5	7
GO:0042981	GO:0042981	regulation of apoptotic process	19/582	74/3762	0.0149051	0.543266	0.53561	ACTN1/AKT1S1/BCAR1/BID/CALR/HSP90AA1/MAGED1/NAE1/NDRG1/NME1/NOL3/PPIF/RIPK2/RTN4/SDF2L1/TGM2/TP53I3/TPT1/TRIM24	19
GO:0042273	GO:0042273	ribosomal large subunit biogenesis	9/582	27/3762	0.0164062	0.565137	0.557173	BOP1/MALSU1/NLE1/NOC2L/NVL/PES1/RPF2/SDAD1/WDR74	9
GO:0019900	GO:0019900	kinase binding	11/582	36/3762	0.0165998	0.565137	0.557173	AURKB/CDC37/DUSP12/EEF1A1/HSP90AB1/OPA1/PFKFB2/PFKM/RAD23A/SRC/TRIP6	11
GO:0005125	GO:0005125	cytokine activity	5/582	11/3762	0.0179035	0.565137	0.557173	FAM3C/FGF2/GRN/HMGB1/TIMP1	5
GO:0030057	GO:0030057	desmosome	5/582	11/3762	0.0179035	0.565137	0.557173	DSC2/DSG2/DSP/PKP1/UBA1	5
GO:0032024	GO:0032024	positive regulation of insulin secretion	5/582	11/3762	0.0179035	0.565137	0.557173	GLUL/PCK2/PFKFB2/PFKM/SIRT3	5
GO:0043034	GO:0043034	costamere	5/582	11/3762	0.0179035	0.565137	0.557173	AHNAK2/FLNC/KRT19/KRT8/PGM5	5
GO:0045214	GO:0045214	sarcomere organization	5/582	11/3762	0.0179035	0.565137	0.557173	CFL2/CSRP2/ITGB1/KRT19/KRT8	5
GO:0030335	GO:0030335	positive regulation of cell migration	13/582	46/3762	0.0188253	0.565137	0.557173	BCAR1/CAV1/CD151/CLDN3/CPNE3/GRN/ITGA6/ITGB1/MAP4K4/MCAM/PODXL/RDX/TRIP6	13
GO:0016529	GO:0016529	sarcoplasmic reticulum	7/582	19/3762	0.0189118	0.565137	0.557173	CALR/CALU/ITPR3/MANF/NOL3/SRI/TMEM109	7
GO:0032760	GO:0032760	positive regulation of tumor necrosis factor production	6/582	15/3762	0.0192099	0.565137	0.557173	AKAP12/HMGB1/HSPB1/MAVS/OAS3/RIPK2	6
GO:0005576	GO:0005576	extracellular region	58/582	291/3762	0.0198472	0.565137	0.557173	ACAA1/ACLY/ACTN1/AGR2/APOC3/APOL2/APOOL/ATRN/CALR/CALU/CD55/CD59/CDCP1/COL6A1/CTSA/CTSD/DPP4/EEF1A1/F5/FABP5/FAM3C/FGF2/FGF6/FLRT2/FTH1/GARS1/GGH/GRN/GSN/GSTP1/HBA1/HMGB1/HSP90AA1/HSP90AB1/HSPA1B/HSPH1/IMPDH1/IMPDH2/KRT10/LAD1/LNPEP/LUZP2/MANF/MCAM/NSUN2/PDAP1/PNP/PYGB/S100A4/S100A6/S100P/SERPINB1/SERPINB6/TGM2/TIMP1/TXLNA/UNC13D/VTN	58
GO:0008033	GO:0008033	tRNA processing	13/582	47/3762	0.0224704	0.565137	0.557173	AARS1/GTPBP3/LAGE3/NSUN2/POP1/PRORP/PUS7/RTCB/SSB/TRMT1/TRNT1/TSEN2/WDR4	13
GO:0006635	GO:0006635	fatty acid beta-oxidation	8/582	24/3762	0.0232294	0.565137	0.557173	ABCD1/ACAA1/ACAA2/ACADM/ACAT2/CPT2/ECHDC1/MCAT	8
GO:0043531	GO:0043531	ADP binding	8/582	24/3762	0.0232294	0.565137	0.557173	ABCD1/ACTA1/CHORDC1/ME1/MSH2/MYH10/PGK1/PRKAG1	8
GO:0005811	GO:0005811	lipid droplet	10/582	33/3762	0.0232555	0.565137	0.557173	ACSL3/ATG2A/AUP1/CAV1/LSS/NSDHL/RAB18/SIGMAR1/SYNGR2/UBE2G2	10
GO:0070062	GO:0070062	extracellular exosome	155/582	877/3762	0.0233587	0.565137	0.557173	AARS1/ABCB1/ACAT2/ACLY/ACOT7/ACTA1/ACTN1/ADAM15/ADIRF/ALDH1A3/APOC3/APPL1/ARPC3/ATIC/ATP2B1/ATRN/AUP1/BLMH/BST2/C11orf54/CACYBP/CAD/CALR/CANX/CD55/CD59/CDC37/CFL2/CLIC4/COL6A1/COMT/CPNE3/CRABP2/CTSA/CTSD/CUL4B/DBI/DNAJB1/DNAJC13/DNPH1/DPP3/DPP4/DSC2/DSG2/DSP/DUT/EEF1A1/EFNB1/EHD2/FABP5/FAM3C/FH/FLRT2/FTH1/GALK1/GARS1/GBE1/GGH/GLUL/GRHPR/GRN/GSN/GSTP1/HBA1/HBS1L/HSP90AA1/HSP90AB1/HSPA1B/HSPA2/HSPA…	155
GO:0007020	GO:0007020	microtubule nucleation	4/582	8/3762	0.0236228	0.565137	0.557173	CLASP1/TUBG1/TUBGCP2/TUBGCP6	4
GO:0043407	GO:0043407	negative regulation of MAP kinase activity	4/582	8/3762	0.0236228	0.565137	0.557173	CAV1/CDK5RAP3/GSTP1/UCHL1	4
GO:0046835	GO:0046835	carbohydrate phosphorylation	4/582	8/3762	0.0236228	0.565137	0.557173	GALK1/PFKFB2/PFKM/TKFC	4
GO:0048038	GO:0048038	quinone binding	4/582	8/3762	0.0236228	0.565137	0.557173	ETFDH/HSD17B8/SQOR/TP53I3	4
GO:0090201	GO:0090201	negative regulation of release of cytochrome c from mitochondria	4/582	8/3762	0.0236228	0.565137	0.557173	LMNA/NOL3/OPA1/PPIF	4
GO:0090303	GO:0090303	positive regulation of wound healing	4/582	8/3762	0.0236228	0.565137	0.557173	CLDN3/HMGB1/ITGB1/VTN	4
GO:0045121	GO:0045121	membrane raft	17/582	68/3762	0.026568	0.565137	0.557173	ATP2B1/ATP2B4/BST2/CAV1/CD55/CTSD/DPP4/EFNB1/ITGB1/LAMP2/PGK1/PODXL/SERPINH1/SLC9A3R1/SRC/STX12/TPP1	17
GO:0014704	GO:0014704	intercalated disc	6/582	16/3762	0.0268159	0.565137	0.557173	CDH2/DSC2/DSG2/DSP/ITGB1/PGM5	6
GO:0000463	GO:0000463	maturation of LSU-rRNA from tricistronic rRNA transcript (SSU-rRNA, 5.8S rRNA, LSU-rRNA)	5/582	12/3762	0.0268647	0.565137	0.557173	BOP1/DDX18/PES1/RPF2/URB1	5
GO:0001533	GO:0001533	cornified envelope	5/582	12/3762	0.0268647	0.565137	0.557173	DSC2/DSG2/DSP/KRT10/PKP1	5
GO:0031295	GO:0031295	T cell costimulation	5/582	12/3762	0.0268647	0.565137	0.557173	CAV1/DPP4/EFNB1/SRC/YES1	5
GO:0006457	GO:0006457	protein folding	24/582	105/3762	0.0277489	0.565137	0.557173	BAG2/BAG3/CALR/CANX/CCDC47/CDC37/CLGN/DERL1/DNAJB1/ERP29/HSP90AA1/HSP90AB1/HSPA4L/HSPBP1/LMAN1/LMAN2L/PDIA3/PDIA6/PPIB/PPID/PPIF/PRKCSH/ST13/UBXN1	24
GO:0000466	GO:0000466	maturation of 5.8S rRNA from tricistronic rRNA transcript (SSU-rRNA, 5.8S rRNA, LSU-rRNA)	3/582	5/3762	0.0288717	0.565137	0.557173	BOP1/PES1/URB1	3
GO:0000930	GO:0000930	gamma-tubulin complex	3/582	5/3762	0.0288717	0.565137	0.557173	TUBG1/TUBGCP2/TUBGCP6	3
GO:0001953	GO:0001953	negative regulation of cell-matrix adhesion	3/582	5/3762	0.0288717	0.565137	0.557173	ADAM15/MAP4K4/RASA1	3
GO:0003985	GO:0003985	acetyl-CoA C-acetyltransferase activity	3/582	5/3762	0.0288717	0.565137	0.557173	ACAA1/ACAA2/ACAT2	3
GO:0006482	GO:0006482	protein demethylation	3/582	5/3762	0.0288717	0.565137	0.557173	JMJD6/KDM2A/PPME1	3
GO:0007162	GO:0007162	negative regulation of cell adhesion	3/582	5/3762	0.0288717	0.565137	0.557173	PODXL/RASA1/SIPA1	3
GO:0014075	GO:0014075	response to amine	3/582	5/3762	0.0288717	0.565137	0.557173	CAD/ITGA2/NME1	3
GO:0015075	GO:0015075	ion transmembrane transporter activity	3/582	5/3762	0.0288717	0.565137	0.557173	PLP2/S100A6/SFXN1	3
GO:0016010	GO:0016010	dystrophin-associated glycoprotein complex	3/582	5/3762	0.0288717	0.565137	0.557173	KRT19/KRT8/PGM5	3
GO:0031589	GO:0031589	cell-substrate adhesion	3/582	5/3762	0.0288717	0.565137	0.557173	ITGA2/ITGA6/ITGB1	3
GO:0033018	GO:0033018	sarcoplasmic reticulum lumen	3/582	5/3762	0.0288717	0.565137	0.557173	CALR/CALU/MANF	3
GO:0043277	GO:0043277	apoptotic cell clearance	3/582	5/3762	0.0288717	0.565137	0.557173	HMGB1/JMJD6/TGM2	3
GO:0046914	GO:0046914	transition metal ion binding	3/582	5/3762	0.0288717	0.565137	0.557173	S100A2/S100A4/S100P	3
GO:0048333	GO:0048333	mesodermal cell differentiation	3/582	5/3762	0.0288717	0.565137	0.557173	ITGA2/ITGB1/ITGB4	3
GO:0048514	GO:0048514	blood vessel morphogenesis	3/582	5/3762	0.0288717	0.565137	0.557173	CDH2/RASA1/SOS1	3
GO:0051639	GO:0051639	actin filament network formation	3/582	5/3762	0.0288717	0.565137	0.557173	ACTN1/LCP1/PLS3	3
GO:0061045	GO:0061045	negative regulation of wound healing	3/582	5/3762	0.0288717	0.565137	0.557173	CLDN3/EPPK1/FGF2	3
GO:0061684	GO:0061684	chaperone-mediated autophagy	3/582	5/3762	0.0288717	0.565137	0.557173	BAG3/HSP90AA1/LAMP2	3
GO:0070365	GO:0070365	hepatocyte differentiation	3/582	5/3762	0.0288717	0.565137	0.557173	ITGA2/KRT18/PCK2	3
GO:0086073	GO:0086073	bundle of His cell-Purkinje myocyte adhesion involved in cell communication	3/582	5/3762	0.0288717	0.565137	0.557173	DSC2/DSG2/DSP	3
GO:0086083	GO:0086083	cell adhesive protein binding involved in bundle of His cell-Purkinje myocyte communication	3/582	5/3762	0.0288717	0.565137	0.557173	DSC2/DSG2/DSP	3
GO:1903827	GO:1903827	regulation of cellular protein localization	3/582	5/3762	0.0288717	0.565137	0.557173	HSP90AA1/HSP90AB1/PARP1	3
GO:0007229	GO:0007229	integrin-mediated signaling pathway	9/582	30/3762	0.0326674	0.627808	0.618962	ADAM15/BCAR1/ILKAP/ITGA2/ITGA6/ITGB1/ITGB4/SRC/ZYX	9
GO:0008234	GO:0008234	cysteine-type peptidase activity	9/582	30/3762	0.0326674	0.627808	0.618962	BLMH/OTUB1/UCHL1/UCHL3/USP14/USP15/USP24/USP28/USP9X	9
GO:0009986	GO:0009986	cell surface	22/582	96/3762	0.0332651	0.633535	0.624608	ABCB1/ADAM15/BST2/CALR/CD151/CD55/CD59/CDH2/CLIC4/DPP4/DSG2/ERP29/HMGB1/HSP90AB1/HSPA2/ITGA2/ITGA6/ITGB1/ITGB4/KRT10/PDIA3/USP14	22
GO:0002931	GO:0002931	response to ischemia	6/582	17/3762	0.0361781	0.648278	0.639143	ABRAXAS2/BID/CAV1/NOL3/PPIF/UCHL1	6
GO:0006400	GO:0006400	tRNA modification	6/582	17/3762	0.0361781	0.648278	0.639143	AARS1/GTPBP3/NSUN2/SSB/TRMT1/WDR4	6
GO:0062023	GO:0062023	collagen-containing extracellular matrix	13/582	50/3762	0.0365436	0.648278	0.639143	APOC3/CALR/CDH2/COL6A1/CTSD/LMAN1/S100A4/S100A6/SERPINB1/SERPINB6/SERPINH1/TGM2/VTN	13
GO:0004843	GO:0004843	thiol-dependent ubiquitin-specific protease activity	8/582	26/3762	0.0372598	0.648278	0.639143	OTUB1/UCHL1/UCHL3/USP14/USP15/USP24/USP28/USP9X	8
GO:0071944	GO:0071944	cell periphery	8/582	26/3762	0.0372598	0.648278	0.639143	EPPK1/GAP43/KRT18/KRT19/KRT8/RDX/SLC9A3R1/TUBB3	8
GO:0019222	GO:0019222	regulation of metabolic process	4/582	9/3762	0.0374125	0.648278	0.639143	ACADM/CPT2/FHL2/ME1	4
GO:0045597	GO:0045597	positive regulation of cell differentiation	4/582	9/3762	0.0374125	0.648278	0.639143	FGF2/HSP90AB1/JUNB/RPS6KA1	4
GO:0046854	GO:0046854	phosphatidylinositol phosphorylation	4/582	9/3762	0.0374125	0.648278	0.639143	FAM126A/INPP1/PIK3C2A/PIP4K2A	4
GO:0048011	GO:0048011	neurotrophin TRK receptor signaling pathway	4/582	9/3762	0.0374125	0.648278	0.639143	AKT1S1/BCAR1/SOS1/SRC	4
GO:0048041	GO:0048041	focal adhesion assembly	4/582	9/3762	0.0374125	0.648278	0.639143	ACTN1/ITGA2/SRC/TRIP6	4
GO:0048675	GO:0048675	axon extension	4/582	9/3762	0.0374125	0.648278	0.639143	HSP90AA1/HSP90AB1/ITGB1/USP9X	4
GO:0010951	GO:0010951	negative regulation of endopeptidase activity	7/582	22/3762	0.0422455	0.65956	0.650265	BST2/SERPINB1/SERPINB6/SERPINH1/TIMP1/USP14/VTN	7
GO:0030199	GO:0030199	collagen fibril organization	7/582	22/3762	0.0422455	0.65956	0.650265	CD151/COL6A1/FKBP10/ITGA6/ITGB4/PPIB/SERPINH1	7
GO:0045177	GO:0045177	apical part of cell	7/582	22/3762	0.0422455	0.65956	0.650265	ATP2B1/CDH2/CLIC4/ITPR3/MYL12B/SLC9A3R1/TUBG1	7
GO:0042470	GO:0042470	melanosome	16/582	67/3762	0.0455928	0.65956	0.650265	CALU/CANX/CTSD/ERP29/GGH/GSN/HSP90AA1/HSP90AB1/ITGB1/PDIA3/PDIA6/PPIB/RAB32/RAB5B/SYPL1/TPP1	16
GO:0007165	GO:0007165	signal transduction	40/582	200/3762	0.0460034	0.65956	0.650265	AKAP12/AKAP17A/APPL1/ARHGAP29/ARL2BP/BCAR1/CAMK1/CRABP2/FAM3C/FGF2/FGF6/GDI1/GMFB/GRN/GSK3A/HBS1L/HMGB1/INPP1/LNPEP/MANF/MAVS/NAE1/NDRG1/PDAP1/PKN2/PKP1/PPP1R12C/PRKAG1/RASA1/RIPK2/RPS6KA1/RSU1/S100A6/SIPA1/SOS1/SRC/SRI/TIMP1/TRIP6/ZYX	40
GO:0044183	GO:0044183	protein folding chaperone	8/582	27/3762	0.0460403	0.65956	0.650265	CALR/CCDC47/CLGN/DNAJB1/HSP90AB1/HSPA1B/HSPA2/HSPB1	8
GO:0071456	GO:0071456	cellular response to hypoxia	8/582	27/3762	0.0460403	0.65956	0.650265	ACAA2/ENDOG/LMNA/NDRG1/OPA1/PGK1/RTN4/SRC	8
GO:0006270	GO:0006270	DNA replication initiation	6/582	18/3762	0.0474011	0.65956	0.650265	LRWD1/MCM3/MCM4/MCM5/MCM6/MCM7	6
GO:0006874	GO:0006874	cellular calcium ion homeostasis	6/582	18/3762	0.0474011	0.65956	0.650265	ATP2B1/ATP2B4/CALR/CAV1/SLC30A1/TPT1	6
GO:0030968	GO:0030968	endoplasmic reticulum unfolded protein response	6/582	18/3762	0.0474011	0.65956	0.650265	ATF3/CALR/CANX/CDK5RAP3/CLGN/DERL1	6
GO:0010628	GO:0010628	positive regulation of gene expression	21/582	94/3762	0.0474051	0.65956	0.650265	ACTA1/AGR2/ATF3/CALR/CAV1/CLDN3/ERP29/FGF2/FGF6/GSK3A/GSN/HMGN5/HSPA1B/LMNA/PKP1/PRKAG1/RDX/SRC/TMED2/TRIM24/UBR5	21
GO:0000049	GO:0000049	tRNA binding	11/582	42/3762	0.0497089	0.65956	0.650265	AARS1/CARS1/EEF1A1/FARSA/NSUN2/SSB/TARS1/TRMT1/TRNT1/XPOT/YRDC	11
GO:0000400	GO:0000400	four-way junction DNA binding	3/582	6/3762	0.0511878	0.65956	0.650265	HMGB1/HMGB3/MSH2	3
GO:0001682	GO:0001682	tRNA 5'-leader removal	3/582	6/3762	0.0511878	0.65956	0.650265	POP1/PRORP/SSB	3
GO:0005916	GO:0005916	fascia adherens	3/582	6/3762	0.0511878	0.65956	0.650265	ACTN1/CDH2/DSP	3
GO:0006195	GO:0006195	purine nucleotide catabolic process	3/582	6/3762	0.0511878	0.65956	0.650265	DNPH1/NUDT15/PNP	3
GO:0008301	GO:0008301	DNA binding, bending	3/582	6/3762	0.0511878	0.65956	0.650265	HMGB1/HMGB3/TFAM	3
GO:0008641	GO:0008641	ubiquitin-like modifier activating enzyme activity	3/582	6/3762	0.0511878	0.65956	0.650265	NAE1/SAE1/UBA1	3
GO:0010038	GO:0010038	response to metal ion	3/582	6/3762	0.0511878	0.65956	0.650265	GPHN/MT2A/NDRG1	3
GO:0010952	GO:0010952	positive regulation of peptidase activity	3/582	6/3762	0.0511878	0.65956	0.650265	CAV1/NDUFA13/RCN3	3
GO:0014911	GO:0014911	positive regulation of smooth muscle cell migration	3/582	6/3762	0.0511878	0.65956	0.650265	ITGA2/SRC/VTN	3
GO:0016831	GO:0016831	carboxy-lyase activity	3/582	6/3762	0.0511878	0.65956	0.650265	ECHDC1/PAICS/PCK2	3
GO:0019215	GO:0019215	intermediate filament binding	3/582	6/3762	0.0511878	0.65956	0.650265	EPPK1/NME1/PKP1	3
GO:0019887	GO:0019887	protein kinase regulator activity	3/582	6/3762	0.0511878	0.65956	0.650265	CDC37/HSP90AB1/PRKAG1	3
GO:0030449	GO:0030449	regulation of complement activation	3/582	6/3762	0.0511878	0.65956	0.650265	CD55/CD59/VTN	3
GO:0030879	GO:0030879	mammary gland development	3/582	6/3762	0.0511878	0.65956	0.650265	CAV1/ITGA2/NME1	3
GO:0032446	GO:0032446	protein modification by small protein conjugation	3/582	6/3762	0.0511878	0.65956	0.650265	NAE1/SAE1/UBA1	3
GO:0033344	GO:0033344	cholesterol efflux	3/582	6/3762	0.0511878	0.65956	0.650265	APOC3/SOAT1/STX12	3
GO:0034389	GO:0034389	lipid droplet organization	3/582	6/3762	0.0511878	0.65956	0.650265	AUP1/PPID/RAB18	3
GO:0036503	GO:0036503	ERAD pathway	3/582	6/3762	0.0511878	0.65956	0.650265	CCDC47/DERL1/RCN3	3
GO:0043393	GO:0043393	regulation of protein binding	3/582	6/3762	0.0511878	0.65956	0.650265	CAMK1/PCBD1/SRC	3
GO:0046716	GO:0046716	muscle cell cellular homeostasis	3/582	6/3762	0.0511878	0.65956	0.650265	BAG3/CFL2/PFKM	3
GO:0051480	GO:0051480	regulation of cytosolic calcium ion concentration	3/582	6/3762	0.0511878	0.65956	0.650265	ATP2B1/ATP2B4/CAV1	3
GO:0055074	GO:0055074	calcium ion homeostasis	3/582	6/3762	0.0511878	0.65956	0.650265	CAV1/CCDC47/TRIM24	3
GO:0071157	GO:0071157	negative regulation of cell cycle arrest	3/582	6/3762	0.0511878	0.65956	0.650265	CALR/HMGN5/HSP90AB1	3
GO:0072321	GO:0072321	chaperone-mediated protein transport	3/582	6/3762	0.0511878	0.65956	0.650265	BAG3/TIMM8B/TOR1A	3
GO:0097320	GO:0097320	plasma membrane tubulation	3/582	6/3762	0.0511878	0.65956	0.650265	CHMP4A/EHD2/PACSIN3	3
GO:0005604	GO:0005604	basement membrane	5/582	14/3762	0.0521385	0.65956	0.650265	ATRN/CD151/ITGB4/LAD1/TIMP1	5
GO:0007565	GO:0007565	female pregnancy	5/582	14/3762	0.0521385	0.65956	0.650265	CAD/COMT/FOSL1/ITGA2/LNPEP	5
GO:0005640	GO:0005640	nuclear outer membrane	4/582	10/3762	0.0549113	0.65956	0.650265	ITPR3/NUTF2/SIGMAR1/TMEM109	4
GO:0005680	GO:0005680	anaphase-promoting complex	4/582	10/3762	0.0549113	0.65956	0.650265	ANAPC1/ANAPC2/UBE2C/UBE2S	4
GO:0009409	GO:0009409	response to cold	4/582	10/3762	0.0549113	0.65956	0.650265	ACADM/ATP2B1/HSP90AA1/HSPA2	4
GO:0010634	GO:0010634	positive regulation of epithelial cell migration	4/582	10/3762	0.0549113	0.65956	0.650265	CLASP1/ITGA2/RTN4/SRC	4
GO:0030900	GO:0030900	forebrain development	4/582	10/3762	0.0549113	0.65956	0.650265	DNAJB1/MYO1D/SRC/TOP2B	4
GO:0032731	GO:0032731	positive regulation of interleukin-1 beta production	4/582	10/3762	0.0549113	0.65956	0.650265	HMGB1/HSPB1/IFI16/RIPK2	4
GO:0042771	GO:0042771	intrinsic apoptotic signaling pathway in response to DNA damage by p53 class mediator	4/582	10/3762	0.0549113	0.65956	0.650265	IFI16/MSH2/TMEM109/USP28	4
GO:0043388	GO:0043388	positive regulation of DNA binding	4/582	10/3762	0.0549113	0.65956	0.650265	HMGB1/ITGA2/NME1/TRIM28	4
GO:0045104	GO:0045104	intermediate filament cytoskeleton organization	4/582	10/3762	0.0549113	0.65956	0.650265	DSP/EPPK1/KRT18/TOR1A	4
GO:0050679	GO:0050679	positive regulation of epithelial cell proliferation	4/582	10/3762	0.0549113	0.65956	0.650265	FGF2/GLUL/GRN/NME1	4
GO:0051290	GO:0051290	protein heterotetramerization	4/582	10/3762	0.0549113	0.65956	0.650265	FARSA/HSD17B8/KRT10/RRM1	4
GO:0071560	GO:0071560	cellular response to transforming growth factor beta stimulus	4/582	10/3762	0.0549113	0.65956	0.650265	CAV1/PARP1/SRC/YES1	4
GO:0071712	GO:0071712	ER-associated misfolded protein catabolic process	4/582	10/3762	0.0549113	0.65956	0.650265	AUP1/DERL1/SDF2L1/TOR1A	4
GO:0086091	GO:0086091	regulation of heart rate by cardiac conduction	4/582	10/3762	0.0549113	0.65956	0.650265	CAV1/DSC2/DSG2/DSP	4
GO:0090501	GO:0090501	RNA phosphodiester bond hydrolysis	4/582	10/3762	0.0549113	0.65956	0.650265	HELZ2/MRPL44/PRORP/TSEN2	4
GO:0008270	GO:0008270	zinc ion binding	32/582	157/3762	0.0556366	0.664496	0.655132	AARS1/C11orf54/CAD/CALR/CHORDC1/CNBP/DPP3/DUSP12/KDM2A/LACTB2/LANCL1/LIG3/LNPEP/MT2A/PARP1/PEG10/PHF5A/POLR2L/S100A6/SEC24B/SIRT3/TARS1/TCEA1/TIMM8B/TIMP1/TK1/TRIM24/TRIM28/TRIM4/UBR5/ZFAND1/ZNF185	32
GO:0038023	GO:0038023	signaling receptor activity	8/582	28/3762	0.0560722	0.665937	0.656552	ATRN/CUL5/DERL1/EIF2D/ITGB1/JMJD6/SIGMAR1/TRAM1	8
GO:0012505	GO:0012505	endomembrane system	12/582	48/3762	0.0571097	0.674469	0.664965	ADAM15/LCLAT1/PARD3/RAB18/RAB1B/RAB22A/RAB32/RAB5B/SIPA1/SLC9A3R1/STX12/TMEM199	12
GO:0031072	GO:0031072	heat shock protein binding	9/582	33/3762	0.0576352	0.676894	0.667355	BAG2/BAG3/CDC37/HSP90AB1/HSPA1B/HSPA2/PPID/ST13/TFAM	9
GO:0006816	GO:0006816	calcium ion transport	6/582	19/3762	0.0605501	0.703313	0.693402	ATP2B1/ATP2B4/CAV1/ITPR3/SRI/TPT1	6
GO:0042277	GO:0042277	peptide binding	6/582	19/3762	0.0605501	0.703313	0.693402	CALR/HSP90AB1/LNPEP/PPIF/TPP1/TUBB3	6
GO:0005102	GO:0005102	signaling receptor binding	14/582	59/3762	0.0618967	0.713867	0.703807	APOL2/CAV1/DPP4/GSK3A/HSPA1B/MAP7/NOL3/RASA1/RIPK2/SLC9A3R1/SRC/SRI/TRIM24/YES1	14
GO:0042254	GO:0042254	ribosome biogenesis	17/582	75/3762	0.0621341	0.713867	0.703807	BMS1/BOP1/CUL4B/DDX51/EMG1/GLUL/IMP3/MALSU1/MPHOSPH10/MYBBP1A/NVL/PES1/RPF2/SDAD1/TSR1/UTP23/WDR43	17
GO:0007179	GO:0007179	transforming growth factor beta receptor signaling pathway	7/582	24/3762	0.0651542	0.744519	0.734028	APPL1/PARD3/PARP1/SRC/USP15/USP9X/ZYX	7
GO:0030175	GO:0030175	filopodium	8/582	29/3762	0.067392	0.760483	0.749767	ACTA1/ITGA6/ITGB1/LCP1/PODXL/RDX/SLC9A3R1/TUBB3	8
GO:0031175	GO:0031175	neuron projection development	9/582	34/3762	0.0681101	0.760483	0.749767	ATXN10/CUL4B/HMGB1/ITGB1/MANF/PHGDH/PRMT1/TOR1A/VAPA	9
GO:0030315	GO:0030315	T-tubule	5/582	15/3762	0.0686027	0.760483	0.749767	AHNAK2/ATP2B4/RDX/SLC30A1/SRI	5
GO:0030488	GO:0030488	tRNA methylation	5/582	15/3762	0.0686027	0.760483	0.749767	GTPBP3/NSUN2/TRMT1/TRMT112/WDR4	5
GO:0000166	GO:0000166	nucleotide binding	104/582	591/3762	0.0688773	0.760483	0.749767	AARS1/ABCB1/ABCC12/ABCD1/ABCF2/ACLY/ACSF3/ACSL3/ACTA1/ADK/ATL2/ATP2B1/ATP2B4/AURKB/BMS1/CAD/CAMK1/CARS1/CDK11A/CHD1L/DDX18/DDX41/DDX47/DDX51/DHX29/DTYMK/EEF1A1/EHD2/EIF4A2/FARSA/GALK1/GARS1/GLUL/GNL3/GPHN/GSK3A/GSPT1/GTPBP3/HBS1L/HELZ2/HINT2/HSP90AA1/HSP90AB1/HSPA1B/HSPA2/HSPA4/HSPA4L/HSPH1/IMPDH1/IMPDH2/LIG3/MAP4K4/MARS2/MCM3/MCM4/MCM5/MCM6/MCM7/MMAB/MSH2/MSH3/MYH10/MYO1D/NME1/NVL/OAS3/OPA1/PAIC…	104
GO:0005783	GO:0005783	endoplasmic reticulum	85/582	475/3762	0.0691696	0.760483	0.749767	ABCC12/ABCD1/ACSL3/AGR2/ALG5/ATG2A/ATL2/AUP1/CALR/CALU/CANX/CAV1/CCDC47/CLGN/CNBP/CRABP2/CTSA/CYB5A/CYP51A1/DBI/DEGS1/DERL1/DHRS7B/DNAJB2/DPM3/EIF5A/ELOVL5/ERP29/ESYT1/FKBP10/FLRT2/GLUL/GRN/HMOX2/HSD17B7/HSPA1B/HSPBP1/ITPR3/KPNA2/LBR/LCLAT1/LMAN1/LMAN2L/LSS/MANF/NBAS/NSDHL/NUP210/PCYT1A/PDIA3/PDIA6/PLD3/PLP2/PPIB/PRKCSH/PUM3/RAB32/RCN3/RDH14/REEP6/RTN3/RTN4/SDF2L1/SDF4/SEC11A/SEC24B/SERPINH1/SIGM…	85
GO:0007399	GO:0007399	nervous system development	18/582	82/3762	0.0730507	0.760483	0.749767	ANAPC2/ATXN10/CAMK1/CYP51A1/EFNB1/FGF2/GAP43/GMFB/GSK3A/IGF2BP3/IRF2BPL/KIFBP/NME1/RTN4/SIGMAR1/SMARCC2/SMARCE1/TPP1	18
GO:0016477	GO:0016477	cell migration	15/582	66/3762	0.0752	0.760483	0.749767	ATRN/BCAR1/CD151/CDH2/GSK3A/ITGB1/ITGB4/LCP1/LIMA1/MISP/PIK3C2A/PODXL/SRC/USP9X/VTN	15
GO:0034644	GO:0034644	cellular response to UV	6/582	20/3762	0.075649	0.760483	0.749767	AURKB/ERCC4/NOC2L/PARP1/PBK/USP28	6
GO:0006259	GO:0006259	DNA metabolic process	4/582	11/3762	0.0760586	0.760483	0.749767	KPNA2/NME1/PLD3/TOP2B	4
GO:0006293	GO:0006293	nucleotide-excision repair, preincision complex stabilization	4/582	11/3762	0.0760586	0.760483	0.749767	CHD1L/CUL4B/ERCC4/PARP1	4
GO:0006295	GO:0006295	nucleotide-excision repair, DNA incision, 3'-to lesion	4/582	11/3762	0.0760586	0.760483	0.749767	CHD1L/CUL4B/ERCC4/PARP1	4
GO:0009117	GO:0009117	nucleotide metabolic process	4/582	11/3762	0.0760586	0.760483	0.749767	DNPH1/DUT/GMPR2/NME1	4
GO:0009168	GO:0009168	purine ribonucleoside monophosphate biosynthetic process	4/582	11/3762	0.0760586	0.760483	0.749767	ATIC/IMPDH1/IMPDH2/PAICS	4
GO:0043015	GO:0043015	gamma-tubulin binding	4/582	11/3762	0.0760586	0.760483	0.749767	NDRG1/NME1/TUBGCP2/TUBGCP6	4
GO:0070911	GO:0070911	global genome nucleotide-excision repair	4/582	11/3762	0.0760586	0.760483	0.749767	CHD1L/CUL4B/ERCC4/PARP1	4
GO:0065003	GO:0065003	protein-containing complex assembly	11/582	45/3762	0.0767433	0.760483	0.749767	BID/CLGN/GEMIN5/KNTC1/NDUFAF1/NUP210/PARD3/PPID/SLC9A3R1/ST13/TUBGCP2	11
GO:0008202	GO:0008202	steroid metabolic process	7/582	25/3762	0.0789503	0.760483	0.749767	CYP51A1/DHRS4/LBR/LIMA1/NSDHL/PMVK/SOAT1	7
GO:0031398	GO:0031398	positive regulation of protein ubiquitination	7/582	25/3762	0.0789503	0.760483	0.749767	CAV1/CDK5RAP3/DERL1/DNAJB2/GSK3A/HSPBP1/RIPK2	7
GO:0033138	GO:0033138	positive regulation of peptidyl-serine phosphorylation	7/582	25/3762	0.0789503	0.760483	0.749767	ATP2B4/CAMK1/CAV1/GSK3A/HSP90AA1/HSP90AB1/RIPK2	7
GO:0042060	GO:0042060	wound healing	7/582	25/3762	0.0789503	0.760483	0.749767	DSP/EPPK1/FGF2/FKBP10/GSN/ITGA2/TIMP1	7
GO:0004715	GO:0004715	non-membrane spanning protein tyrosine kinase activity	3/582	7/3762	0.0795018	0.760483	0.749767	RIPK2/SRC/YES1	3
GO:0006807	GO:0006807	nitrogen compound metabolic process	3/582	7/3762	0.0795018	0.760483	0.749767	CAD/GLUL/PRKCSH	3
GO:0018149	GO:0018149	peptide cross-linking	3/582	7/3762	0.0795018	0.760483	0.749767	DSP/KRT10/TGM2	3
GO:0031581	GO:0031581	hemidesmosome assembly	3/582	7/3762	0.0795018	0.760483	0.749767	CD151/ITGA6/ITGB4	3
GO:0033146	GO:0033146	regulation of intracellular estrogen receptor signaling pathway	3/582	7/3762	0.0795018	0.760483	0.749767	CBFB/GPAM/SRC	3
GO:0043101	GO:0043101	purine-containing compound salvage	3/582	7/3762	0.0795018	0.760483	0.749767	ADK/GMPR2/PNP	3
GO:0043537	GO:0043537	negative regulation of blood vessel endothelial cell migration	3/582	7/3762	0.0795018	0.760483	0.749767	ATP2B4/FGF2/HMGB1	3
GO:0043542	GO:0043542	endothelial cell migration	3/582	7/3762	0.0795018	0.760483	0.749767	DPP4/S100A2/S100P	3
GO:0043651	GO:0043651	linoleic acid metabolic process	3/582	7/3762	0.0795018	0.760483	0.749767	ABCD1/ELOVL5/GSTP1	3
GO:0045787	GO:0045787	positive regulation of cell cycle	3/582	7/3762	0.0795018	0.760483	0.749767	CALR/FOSL1/RAD23A	3
GO:0045910	GO:0045910	negative regulation of DNA recombination	3/582	7/3762	0.0795018	0.760483	0.749767	H1-0/MSH2/MSH3	3
GO:0071711	GO:0071711	basement membrane organization	3/582	7/3762	0.0795018	0.760483	0.749767	CAV1/FLRT2/ITGB1	3
GO:0071786	GO:0071786	endoplasmic reticulum tubular network organization	3/582	7/3762	0.0795018	0.760483	0.749767	RAB18/RTN3/RTN4	3
GO:1902895	GO:1902895	positive regulation of pri-miRNA transcription by RNA polymerase II	3/582	7/3762	0.0795018	0.760483	0.749767	FGF2/FOSL1/GNL3	3
GO:2001238	GO:2001238	positive regulation of extrinsic apoptotic signaling pathway	3/582	7/3762	0.0795018	0.760483	0.749767	BID/CAV1/PDIA3	3
GO:0042826	GO:0042826	histone deacetylase binding	8/582	30/3762	0.0800191	0.761984	0.751246	HSP90AA1/HSP90AB1/HSPA1B/KPNA2/PARP1/PHF6/PKN2/TOP2B	8
GO:0016887	GO:0016887	ATPase activity	33/582	169/3762	0.0860597	0.81583	0.804334	ABCB1/ABCC12/ABCD1/ABCF2/ATP2B1/ATP2B4/CHD1L/DDX18/DDX41/DDX47/DDX51/DHX29/EIF4A2/HSP90AA1/HSP90AB1/HSPA1B/HSPA2/HSPA4/HSPA4L/HSPH1/MCM3/MCM4/MCM5/MCM6/MCM7/MSH2/MYH10/NVL/RFC1/RNF213/SMCHD1/TOR1A/TOR1B	33
GO:0051017	GO:0051017	actin filament bundle assembly	5/582	16/3762	0.0875967	0.826694	0.815045	ACTN1/CALD1/LCP1/LIMA1/PLS3	5
GO:0043025	GO:0043025	neuronal cell body	21/582	101/3762	0.0903237	0.847186	0.835248	AKAP12/ATXN10/CAD/CANX/CNN3/DNAJB1/ELOVL5/GDI1/GSK3A/HSP90AA1/HSP90AB1/ITPR3/KATNB1/MYO1D/PARD3/RRM1/RTN4/SOS1/TUBB3/UBXN1/UCHL1	21
GO:0031625	GO:0031625	ubiquitin protein ligase binding	24/582	118/3762	0.0905696	0.847186	0.835248	ABCB1/ANAPC2/AUP1/BAG2/BID/CACYBP/CALR/CCDC50/CUL4B/CUL5/DERL1/DNAJB2/HSP90AA1/HSP90AB1/HSPA1B/HSPBP1/NAE1/OTUB1/RTN4/SRC/TRIM28/UBXN1/UBXN7/UCHL1	24
GO:0020037	GO:0020037	heme binding	6/582	21/3762	0.0926819	0.851868	0.839864	CYB5A/CYP51A1/HBA1/HBD/HMOX2/SRC	6
GO:0032092	GO:0032092	positive regulation of protein binding	6/582	21/3762	0.0926819	0.851868	0.839864	CAV1/DERL1/HSP90AB1/NVL/RIPK2/VTN	6
GO:0043202	GO:0043202	lysosomal lumen	6/582	21/3762	0.0926819	0.851868	0.839864	CTSA/CTSD/HSP90AA1/LAMP2/PLD3/TPP1	6
GO:0090502	GO:0090502	RNA phosphodiester bond hydrolysis, endonucleolytic	6/582	21/3762	0.0926819	0.851868	0.839864	ENDOG/LACTB2/MRPL44/POP1/PRORP/TSEN2	6
GO:0030667	GO:0030667	secretory granule membrane	8/582	31/3762	0.0939561	0.855671	0.843613	CD55/DNAJC13/FABP5/ITPR3/RAB18/RAB5B/SERPINB6/VAMP8	8
GO:0042802	GO:0042802	identical protein binding	87/582	495/3762	0.0941761	0.855671	0.843613	ABCD1/ACADM/AGR2/ALDH5A1/APPL1/ATF3/ATL2/ATXN10/BAG2/BLMH/BST2/CAD/CARS1/CAV1/CBX1/CCDC6/CDH2/CHMP4A/CISD1/CLDN3/COIL/DBI/DCPS/DERL1/DHRS4/DNPH1/DPP4/DYNLL2/EHD2/EMG1/ERCC4/ESYT1/FABP5/FGF2/FHL2/FLNC/GARS1/GLUL/GPHN/HACL1/HSP90AA1/HSP90AB1/HSPB1/IFI16/IMPDH1/IMPDH2/JMJD6/LCP1/LMNA/MAGED1/MCM6/ME1/MPC2/NME1/NOL3/NUTF2/PACSIN3/PAICS/PARD3/PARP1/PCBD1/PCYT1A/PDIA3/PFKM/PNP/PRMT1/RIPK2/RRM1/S100A2/S1…	87
GO:0008203	GO:0008203	cholesterol metabolic process	7/582	26/3762	0.09431	0.855671	0.843613	APOL2/CYP51A1/LBR/LIMA1/NSDHL/PMVK/SOAT1	7
GO:0016740	GO:0016740	transferase activity	74/582	416/3762	0.0957933	0.862613	0.850457	ACAA1/ACAA2/ACAT2/ACLY/ADK/ALG5/ATIC/AURKB/CAD/CAMK1/CDK11A/COMT/CPT2/DTYMK/EEF1AKNMT/ELOVL5/EMG1/FTO/GALK1/GARS1/GBE1/GLUL/GPAM/GPHN/GSK3A/GSTP1/IBA57/IRF2BPL/LANCL1/LCLAT1/MAP4K4/MCAT/MMAB/NME1/NSUN2/OAS3/PARP1/PBK/PCYT1A/PFKFB2/PFKM/PGK1/PIK3C2A/PIP4K2A/PKN2/PMVK/PNP/POLR1B/PRMT1/PYGB/RIPK2/RNF213/RNF25/RNMT/RPS6KA1/SETD3/SIRT3/SOAT1/SRC/TFB2M/TGM2/TK1/TKFC/TRIM24/TRIM28/TRIM4/TRMT1/TRNT1/UBE2…	74
GO:0016324	GO:0016324	apical plasma membrane	14/582	63/3762	0.0973521	0.862613	0.850457	ABCB1/ATP2B1/BST2/CAV1/CDH2/DPP4/HSP90AB1/PARD3/PFKM/PODXL/RAB18/RDX/SLC16A3/SLC9A3R1	14
GO:0016874	GO:0016874	ligase activity	16/582	74/3762	0.097643	0.862613	0.850457	AARS1/ACSF3/ACSL3/CAD/CARS1/FARSA/GARS1/GLUL/LIG3/MARS2/PAICS/RTCB/SAE1/TARS1/UBA1/UCHL1	16
GO:0051082	GO:0051082	unfolded protein binding	16/582	74/3762	0.097643	0.862613	0.850457	CALR/CANX/CDC37/CLGN/DNAJB1/DNAJB2/HSP90AA1/HSP90AB1/HSPA1B/HSPA2/LMAN1/NDUFAF1/PPIB/SERPINH1/ST13/TOR1A	16
GO:0016829	GO:0016829	lyase activity	11/582	47/3762	0.0990861	0.862613	0.850457	ACLY/ECHDC1/FH/HACL1/HMGB1/L3HYPDH/PAICS/PCBD1/PCK2/TKFC/TSEN2	11
GO:0004714	GO:0004714	transmembrane receptor protein tyrosine kinase activity	4/582	12/3762	0.100656	0.862613	0.850457	PBK/RIPK2/SRC/YES1	4
GO:0031100	GO:0031100	animal organ regeneration	4/582	12/3762	0.100656	0.862613	0.850457	ATIC/CAD/GSTP1/LCP1	4
GO:0034504	GO:0034504	protein localization to nucleus	4/582	12/3762	0.100656	0.862613	0.850457	CALR/LMNA/TOR1A/TOR1B	4
GO:0045048	GO:0045048	protein insertion into ER membrane	4/582	12/3762	0.100656	0.862613	0.850457	CCDC47/CYB5A/TRAM1/VAPA	4
GO:0008152	GO:0008152	metabolic process	13/582	58/3762	0.101976	0.862613	0.850457	AASS/ATIC/CAD/CAMK1/DNPH1/EEF1AKNMT/GPHN/PAICS/PFKFB2/PFKM/PYGB/RRM1/TKFC	13
GO:0008283	GO:0008283	cell population proliferation	12/582	53/3762	0.106727	0.862613	0.850457	AURKB/BOP1/CDK5RAP3/DDX41/GLUL/GNL3/ITGA2/MCM7/PES1/SRC/UCHL1/USP28	12
GO:0051087	GO:0051087	chaperone binding	12/582	53/3762	0.106727	0.862613	0.850457	BAG2/BAG3/CALR/CDC37/DNAJB1/DNAJB2/ERP29/GRN/HSPA2/SDF2L1/ST13/SUGT1	12
GO:0006164	GO:0006164	purine nucleotide biosynthetic process	5/582	17/3762	0.109021	0.862613	0.850457	ATIC/GMPR2/IMPDH1/IMPDH2/PAICS	5
GO:0007096	GO:0007096	regulation of exit from mitosis	5/582	17/3762	0.109021	0.862613	0.850457	ANAPC1/ANAPC2/KNTC1/UBE2C/UBE2S	5
GO:0018108	GO:0018108	peptidyl-tyrosine phosphorylation	5/582	17/3762	0.109021	0.862613	0.850457	PBK/RIPK2/SCYL1/SRC/YES1	5
GO:0032154	GO:0032154	cleavage furrow	5/582	17/3762	0.109021	0.862613	0.850457	ITGB1/LIMA1/MYH10/PKN2/RDX	5
GO:0032728	GO:0032728	positive regulation of interferon-beta production	5/582	17/3762	0.109021	0.862613	0.850457	HMGB1/HSP90AA1/MAVS/OAS3/RIPK2	5
GO:0051787	GO:0051787	misfolded protein binding	5/582	17/3762	0.109021	0.862613	0.850457	DERL1/HSPA1B/HSPA2/SDF2L1/TOR1A	5
GO:0005778	GO:0005778	peroxisomal membrane	8/582	32/3762	0.109188	0.862613	0.850457	ABCD1/ACSL3/DECR2/DHRS4/DHRS7B/GDAP1/IMPDH2/MAVS	8
GO:0030198	GO:0030198	extracellular matrix organization	8/582	32/3762	0.109188	0.862613	0.850457	ADAM15/COL6A1/FGF2/ITGA2/ITGA6/ITGB1/ITGB4/VTN	8
GO:0030246	GO:0030246	carbohydrate binding	7/582	27/3762	0.111204	0.862613	0.850457	ATRN/CALR/CANX/CRYBG1/GBE1/LMAN1/LMAN2L	7
GO:0030308	GO:0030308	negative regulation of cell growth	7/582	27/3762	0.111204	0.862613	0.850457	ADAM15/BST2/DNAJB2/HSPA1B/NDUFA13/RTN4/SIPA1	7
GO:0030424	GO:0030424	axon	17/582	81/3762	0.111382	0.862613	0.850457	ACADM/BAG2/BCAR1/CANX/COMT/GAP43/GARS1/GDI1/GSK3A/ITGA2/KATNB1/MAP7/MYO1D/PCLO/SRI/TUBB3/UCHL1	17
GO:0007568	GO:0007568	aging	11/582	48/3762	0.111566	0.862613	0.850457	ATP2B1/AURKB/CACYBP/CANX/ENDOG/FGF2/GSK3A/GSN/OPA1/SIRT3/TIMP1	11
GO:0016616	GO:0016616	oxidoreductase activity, acting on the CH-OH group of donors, NAD or NADP as acceptor	6/582	22/3762	0.111596	0.862613	0.850457	GRHPR/HSD17B8/IDH2/IDH3B/NSDHL/PHGDH	6
GO:0002082	GO:0002082	regulation of oxidative phosphorylation	3/582	8/3762	0.113029	0.862613	0.850457	ABCD1/COX7A2L/SLC25A23	3
GO:0005581	GO:0005581	collagen trimer	3/582	8/3762	0.113029	0.862613	0.850457	COL6A1/SERPINH1/TIMP1	3
GO:0006268	GO:0006268	DNA unwinding involved in DNA replication	3/582	8/3762	0.113029	0.862613	0.850457	MCM4/MCM6/MCM7	3
GO:0010458	GO:0010458	exit from mitosis	3/582	8/3762	0.113029	0.862613	0.850457	CLASP1/UBE2C/UBE2S	3
GO:0010608	GO:0010608	posttranscriptional regulation of gene expression	3/582	8/3762	0.113029	0.862613	0.850457	CAV1/CDC37/LARP4	3
GO:0016747	GO:0016747	transferase activity, transferring acyl groups other than amino-acyl groups	3/582	8/3762	0.113029	0.862613	0.850457	ACAA1/ACAA2/ACAT2	3
GO:0021549	GO:0021549	cerebellum development	3/582	8/3762	0.113029	0.862613	0.850457	ATIC/ATRN/SDF4	3
GO:0030509	GO:0030509	BMP signaling pathway	3/582	8/3762	0.113029	0.862613	0.850457	PDCD4/USP15/USP9X	3
GO:0031225	GO:0031225	anchored component of membrane	3/582	8/3762	0.113029	0.862613	0.850457	BST2/CD55/CD59	3
GO:0031526	GO:0031526	brush border membrane	3/582	8/3762	0.113029	0.862613	0.850457	HSP90AB1/LIMA1/SLC9A3R1	3
GO:0032755	GO:0032755	positive regulation of interleukin-6 production	3/582	8/3762	0.113029	0.862613	0.850457	HMGB1/MAVS/RIPK2	3
GO:0033540	GO:0033540	fatty acid beta-oxidation using acyl-CoA oxidase	3/582	8/3762	0.113029	0.862613	0.850457	ABCD1/ACAA1/DECR2	3
GO:0034663	GO:0034663	endoplasmic reticulum chaperone complex	3/582	8/3762	0.113029	0.862613	0.850457	PDIA6/PPIB/SDF2L1	3
GO:0035338	GO:0035338	long-chain fatty-acyl-CoA biosynthetic process	3/582	8/3762	0.113029	0.862613	0.850457	ACSF3/ACSL3/ELOVL5	3
GO:0043169	GO:0043169	cation binding	3/582	8/3762	0.113029	0.862613	0.850457	GBE1/ILKAP/PPM1G	3
GO:0043536	GO:0043536	positive regulation of blood vessel endothelial cell migration	3/582	8/3762	0.113029	0.862613	0.850457	FGF2/HMGB1/HSPB1	3
GO:0045785	GO:0045785	positive regulation of cell adhesion	3/582	8/3762	0.113029	0.862613	0.850457	ITGA2/SRC/TGM2	3
GO:0051149	GO:0051149	positive regulation of muscle cell differentiation	3/582	8/3762	0.113029	0.862613	0.850457	CAMK1/CDH2/SETD3	3
GO:0090200	GO:0090200	positive regulation of release of cytochrome c from mitochondria	3/582	8/3762	0.113029	0.862613	0.850457	BID/MLLT11/PPIF	3
GO:0003697	GO:0003697	single-stranded DNA binding	12/582	54/3762	0.118996	0.898586	0.885923	CNBP/ERCC4/HMGB1/MCM3/MCM4/MCM5/MCM6/MCM7/MSH2/MSH3/NME1/RAD23A	12
GO:0019221	GO:0019221	cytokine-mediated signaling pathway	9/582	38/3762	0.121193	0.898586	0.885923	FGF2/HSP90AA1/ITGB1/JUNB/PLP2/SOS1/TIMP1/TXLNA/ZC3H15	9
GO:0043547	GO:0043547	positive regulation of GTPase activity	15/582	71/3762	0.123916	0.898586	0.885923	ACAP1/ACAP2/ARHGAP29/GDI1/ITGA6/ITGB1/MAP4K4/RABGAP1/RASA1/RSU1/SIPA1/SOS1/TBC1D13/TGM2/ZC3H15	15
GO:0005518	GO:0005518	collagen binding	4/582	13/3762	0.128397	0.898586	0.885923	COL6A1/ITGA2/PPIB/SERPINH1	4
GO:0009612	GO:0009612	response to mechanical stimulus	4/582	13/3762	0.128397	0.898586	0.885923	ACTA1/ENDOG/FOSL1/SRC	4
GO:0010595	GO:0010595	positive regulation of endothelial cell migration	4/582	13/3762	0.128397	0.898586	0.885923	BCAR1/CALR/FGF2/GRN	4
GO:0016126	GO:0016126	sterol biosynthetic process	4/582	13/3762	0.128397	0.898586	0.885923	CYP51A1/LBR/NSDHL/PMVK	4
GO:0031012	GO:0031012	extracellular matrix	4/582	13/3762	0.128397	0.898586	0.885923	COL6A1/FLRT2/TGM2/TIMP1	4
GO:0031648	GO:0031648	protein destabilization	4/582	13/3762	0.128397	0.898586	0.885923	DERL1/GSN/RAD23A/SRC	4
GO:0043235	GO:0043235	receptor complex	4/582	13/3762	0.128397	0.898586	0.885923	ITGB1/ITGB4/ITPR3/RNMT	4
GO:0051131	GO:0051131	chaperone-mediated protein complex assembly	4/582	13/3762	0.128397	0.898586	0.885923	HSP90AA1/HSP90AB1/HSPA4/NDUFAF1	4
GO:0060041	GO:0060041	retina development in camera-type eye	4/582	13/3762	0.128397	0.898586	0.885923	IMPDH2/JMJD6/OPA1/RRM1	4
GO:0070979	GO:0070979	protein K11-linked ubiquitination	4/582	13/3762	0.128397	0.898586	0.885923	ANAPC1/ANAPC2/UBE2C/UBE2S	4
GO:0101031	GO:0101031	chaperone complex	4/582	13/3762	0.128397	0.898586	0.885923	BAG2/BAG3/CDC37/SDF2L1	4
GO:0003727	GO:0003727	single-stranded RNA binding	5/582	18/3762	0.132721	0.898586	0.885923	CNBP/HMGB1/HNRNPF/JMJD6/LACTB2	5
GO:0005881	GO:0005881	cytoplasmic microtubule	5/582	18/3762	0.132721	0.898586	0.885923	CLASP1/TMEM214/TPT1/TUBG1/TUBGCP2	5
GO:0042632	GO:0042632	cholesterol homeostasis	5/582	18/3762	0.132721	0.898586	0.885923	APOC3/CAV1/CNBP/LIMA1/SOAT1	5
GO:2001237	GO:2001237	negative regulation of extrinsic apoptotic signaling pathway	5/582	18/3762	0.132721	0.898586	0.885923	GSTP1/ITGA6/LMNA/NOL3/SRC	5
GO:0005198	GO:0005198	structural molecule activity	13/582	61/3762	0.138066	0.898586	0.885923	CLDN3/DSP/EPB41L3/EPPK1/KRT10/KRT15/KRT18/KRT19/KRT75/LAD1/LMNA/MAP7/PGM5	13
GO:0015629	GO:0015629	actin cytoskeleton	20/582	101/3762	0.140596	0.898586	0.885923	ACTA1/ARPC3/BCAR1/CALD1/CFL2/CLIC4/CNN3/GSN/H1-0/KNTC1/LAD1/LCP1/LIMA1/MYO1D/NPM3/RAB22A/SLC9A3R1/WASF2/ZNF185/ZYX	20
GO:0003824	GO:0003824	catalytic activity	26/582	136/3762	0.141294	0.898586	0.885923	AASS/ACLY/ATIC/CAD/CAMK1/ECHDC1/EEF1AKNMT/FH/GBE1/GLUL/GMPR2/GPHN/HACL1/HINT2/IMPDH1/IMPDH2/PAICS/PCYT1A/PFKFB2/PFKM/PLD3/PNP/PYGB/RRM1/TKFC/USP15	26
GO:0016301	GO:0016301	kinase activity	26/582	136/3762	0.141294	0.898586	0.885923	ADK/AURKB/CAMK1/CDK11A/DTYMK/GALK1/GSK3A/ILKAP/MAP4K4/NME1/PBK/PCK2/PFKFB2/PFKM/PGK1/PIK3C2A/PIP4K2A/PKN2/PMVK/PRKAG1/RIPK2/RPS6KA1/SRC/TK1/TKFC/YES1	26
GO:0005829	GO:0005829	cytosol	293/582	1814/3762	0.142189	0.898586	0.885923	AARS1/AASS/ABCD1/ABRAXAS2/ACAA1/ACAT2/ACLY/ACOT7/ACTA1/ACTN1/ADIRF/ADK/AHNAK2/AKAP12/AKAP17A/AKT1S1/ALDH1A3/ANAPC1/ANAPC2/APPL1/ARHGAP29/ARL2BP/ARPC3/ATIC/ATXN10/AURKB/BAG2/BAG3/BCAR1/BID/BLMH/BOLA2/BST2/CACYBP/CAD/CALD1/CALR/CAMK1/CARS1/CBR3/CCDC50/CCDC6/CD151/CD2BP2/CDC37/CDK5RAP3/CEP85/CHCHD1/CHD1L/CHMP4A/CLASP1/CLIC4/CNBP/CNN3/COMMD4/COMMD8/COMT/CPNE3/CRABP2/CUL4B/CUL5/CYB5A/DCPS/DDX41/DECR2/…	293
GO:0051117	GO:0051117	ATPase binding	8/582	34/3762	0.143401	0.898586	0.885923	CAV1/CHMP4A/DERL1/DNAJB1/RDX/SDF2L1/SRC/UBXN1	8
GO:0055114	GO:0055114	oxidation-reduction process	29/582	154/3762	0.144151	0.898586	0.885923	AASS/ACADM/ALDH1A3/ALDH5A1/CBR3/CYP51A1/DECR2/DHRS4/DHRS7/DHRS7B/GMPR2/GRHPR/HMOX2/HSD17B7/HSD17B8/IDH2/IDH3B/IMPDH1/IMPDH2/LBR/ME1/NSDHL/PCYOX1/PHGDH/RDH14/RRM1/SPR/SQOR/TP53I3	29
GO:0005911	GO:0005911	cell-cell junction	12/582	56/3762	0.145827	0.898586	0.885923	ACTN1/CDH2/CLDN3/CLIC4/DSC2/DSG2/DSP/EPB41L3/FLRT2/KRT8/PARD3/WASF2	12
GO:0001731	GO:0001731	formation of translation preinitiation complex	3/582	9/3762	0.150838	0.898586	0.885923	DENR/DHX29/EIF2D	3
GO:0004867	GO:0004867	serine-type endopeptidase inhibitor activity	3/582	9/3762	0.150838	0.898586	0.885923	SERPINB1/SERPINB6/SERPINH1	3
GO:0008625	GO:0008625	extrinsic apoptotic signaling pathway via death domain receptors	3/582	9/3762	0.150838	0.898586	0.885923	BAG3/BID/DDX47	3
GO:0009165	GO:0009165	nucleotide biosynthetic process	3/582	9/3762	0.150838	0.898586	0.885923	DTYMK/ME1/PNP	3
GO:0010923	GO:0010923	negative regulation of phosphatase activity	3/582	9/3762	0.150838	0.898586	0.885923	CD2BP2/MPHOSPH10/MYO1D	3
GO:0016018	GO:0016018	cyclosporin A binding	3/582	9/3762	0.150838	0.898586	0.885923	PPIB/PPID/PPIF	3
GO:0016459	GO:0016459	myosin complex	3/582	9/3762	0.150838	0.898586	0.885923	MYH10/MYL12B/MYO1D	3
GO:0022617	GO:0022617	extracellular matrix disassembly	3/582	9/3762	0.150838	0.898586	0.885923	ADAM15/LCP1/TIMP1	3
GO:0031528	GO:0031528	microvillus membrane	3/582	9/3762	0.150838	0.898586	0.885923	PODXL/S100P/SLC9A3R1	3
GO:0034975	GO:0034975	protein folding in endoplasmic reticulum	3/582	9/3762	0.150838	0.898586	0.885923	CALR/CANX/PDIA3	3
GO:0036109	GO:0036109	alpha-linolenic acid metabolic process	3/582	9/3762	0.150838	0.898586	0.885923	ABCD1/ACAA1/ELOVL5	3
GO:0036120	GO:0036120	cellular response to platelet-derived growth factor stimulus	3/582	9/3762	0.150838	0.898586	0.885923	RDX/SRC/YES1	3
GO:0042113	GO:0042113	B cell activation	3/582	9/3762	0.150838	0.898586	0.885923	AKAP17A/BST2/TXLNA	3
GO:0043296	GO:0043296	apical junction complex	3/582	9/3762	0.150838	0.898586	0.885923	CLDN3/PARD3/PKN2	3
GO:0050885	GO:0050885	neuromuscular process controlling balance	3/582	9/3762	0.150838	0.898586	0.885923	AARS1/ALDH1A3/TPP1	3
GO:0050999	GO:0050999	regulation of nitric-oxide synthase activity	3/582	9/3762	0.150838	0.898586	0.885923	CAV1/HSP90AA1/SPR	3
GO:0051602	GO:0051602	response to electrical stimulus	3/582	9/3762	0.150838	0.898586	0.885923	AKAP12/OPA1/SRC	3
GO:0071108	GO:0071108	protein K48-linked deubiquitination	3/582	9/3762	0.150838	0.898586	0.885923	OTUB1/USP15/USP9X	3
GO:0097192	GO:0097192	extrinsic apoptotic signaling pathway in absence of ligand	3/582	9/3762	0.150838	0.898586	0.885923	APPL1/BAG3/GSK3A	3
GO:0016323	GO:0016323	basolateral plasma membrane	11/582	51/3762	0.15409	0.898586	0.885923	ATP2B1/ATP2B4/CAV1/CDH2/DSP/EPPK1/HSP90AB1/MAP7/MYO1D/SLC16A3/WASF2	11
GO:0061077	GO:0061077	chaperone-mediated protein folding	6/582	24/3762	0.154685	0.898586	0.885923	CHORDC1/DNAJB2/HSPB1/PPIB/PPID/TOR1A	6
GO:0004177	GO:0004177	aminopeptidase activity	5/582	19/3762	0.158497	0.898586	0.885923	BLMH/DPP3/DPP4/LNPEP/XPNPEP1	5
GO:0030864	GO:0030864	cortical actin cytoskeleton	5/582	19/3762	0.158497	0.898586	0.885923	CDH2/EEF1A1/GSN/MISP/RDX	5
GO:0005876	GO:0005876	spindle microtubule	4/582	14/3762	0.1589	0.898586	0.885923	AURKB/CLASP1/RMDN1/TUBG1	4
GO:0007173	GO:0007173	epidermal growth factor receptor signaling pathway	4/582	14/3762	0.1589	0.898586	0.885923	BCAR1/PIK3C2A/SOS1/SRC	4
GO:0030866	GO:0030866	cortical actin cytoskeleton organization	4/582	14/3762	0.1589	0.898586	0.885923	CALR/EHD2/EPB41L3/LCP1	4
GO:0031122	GO:0031122	cytoplasmic microtubule organization	4/582	14/3762	0.1589	0.898586	0.885923	CLIP2/TUBG1/TUBGCP2/TUBGCP6	4
GO:0034620	GO:0034620	cellular response to unfolded protein	4/582	14/3762	0.1589	0.898586	0.885923	BAG3/DERL1/HSPA1B/HSPA2	4
GO:0042626	GO:0042626	ATPase-coupled transmembrane transporter activity	4/582	14/3762	0.1589	0.898586	0.885923	ABCB1/ABCC12/ABCD1/ABCF2	4
GO:0050731	GO:0050731	positive regulation of peptidyl-tyrosine phosphorylation	4/582	14/3762	0.1589	0.898586	0.885923	RIPK2/SRC/VTN/YES1	4
GO:0070628	GO:0070628	proteasome binding	4/582	14/3762	0.1589	0.898586	0.885923	DNAJB2/RAD23A/USP14/ZFAND1	4
GO:0033116	GO:0033116	endoplasmic reticulum-Golgi intermediate compartment membrane	8/582	35/3762	0.162275	0.898586	0.885923	CALR/CD55/CD59/F5/LMAN1/RAB1B/TMED2/TMEM199	8
GO:0005694	GO:0005694	chromosome	35/582	192/3762	0.162554	0.898586	0.885923	AURKB/BMS1/BOP1/CCDC86/CLASP1/DDX18/DNTTIP2/EMG1/FH/GNL3/GRWD1/H1-0/HMGB1/HMGB3/KNTC1/LRWD1/MCM3/MCM4/MCM5/MCM6/MCM7/MPHOSPH10/MSH2/NOC2L/NOL6/PARP1/PES1/PHF6/POLR1B/PUM3/RPF2/RRP1/SMCHD1/TGM2/WDR4	35
GO:0001525	GO:0001525	angiogenesis	10/582	46/3762	0.162892	0.898586	0.885923	ADAM15/CALD1/CAV1/CLIC4/FGF2/FGF6/GLUL/MCAM/RNF213/WASF2	10
GO:0005516	GO:0005516	calmodulin binding	10/582	46/3762	0.162892	0.898586	0.885923	AKAP12/ATP2B1/ATP2B4/CALD1/CAMK1/CNN3/GAP43/MYH10/MYO1D/PCYT1A	10
GO:0043312	GO:0043312	neutrophil degranulation	38/582	211/3762	0.170014	0.898586	0.885923	ACAA1/ACLY/BST2/CD55/CD59/CPNE3/CTSA/CTSD/DEGS1/DNAJC13/DSP/EEF1A1/FABP5/FTH1/GGH/GRN/GSN/GSTP1/HMGB1/HMOX2/HSP90AA1/HSP90AB1/HSPA1B/IMPDH1/IMPDH2/LAMP2/PDAP1/PKP1/PNP/PYGB/RAB18/RAB5B/S100P/SERPINB1/SERPINB6/UNC13D/VAMP8/VAPA	38
GO:0048306	GO:0048306	calcium-dependent protein binding	7/582	30/3762	0.170476	0.898586	0.885923	ATP2B4/CPNE3/MYO1D/S100A2/S100A4/S100A6/S100P	7
GO:0051897	GO:0051897	positive regulation of protein kinase B signaling	7/582	30/3762	0.170476	0.898586	0.885923	FGF2/FGF6/HSP90AA1/HSP90AB1/ITGB1/RTN4/SRC	7
GO:0072562	GO:0072562	blood microparticle	7/582	30/3762	0.170476	0.898586	0.885923	ACTA1/GSN/HBA1/HBD/HSPA1B/HSPA2/VTN	7
GO:0005200	GO:0005200	structural constituent of cytoskeleton	9/582	41/3762	0.172265	0.898586	0.885923	ACTA1/ARPC3/CCDC6/DSP/EPB41L3/KRT15/KRT19/TUBB3/TUBG1	9
GO:0000014	GO:0000014	single-stranded DNA endodeoxyribonuclease activity	2/582	5/3762	0.173426	0.898586	0.885923	ENDOG/ERCC4	2
GO:0000138	GO:0000138	Golgi trans cisterna	2/582	5/3762	0.173426	0.898586	0.885923	YIPF2/YIPF6	2
GO:0001974	GO:0001974	blood vessel remodeling	2/582	5/3762	0.173426	0.898586	0.885923	NOL3/TGM2	2
GO:0002040	GO:0002040	sprouting angiogenesis	2/582	5/3762	0.173426	0.898586	0.885923	JMJD6/RNF213	2
GO:0002162	GO:0002162	dystroglycan binding	2/582	5/3762	0.173426	0.898586	0.885923	AGR2/CLASP1	2
GO:0003988	GO:0003988	acetyl-CoA C-acyltransferase activity	2/582	5/3762	0.173426	0.898586	0.885923	ACAA1/ACAA2	2
GO:0005123	GO:0005123	death receptor binding	2/582	5/3762	0.173426	0.898586	0.885923	BID/NOL3	2
GO:0005324	GO:0005324	long-chain fatty acid transporter activity	2/582	5/3762	0.173426	0.898586	0.885923	ABCD1/FABP5	2
GO:0006108	GO:0006108	malate metabolic process	2/582	5/3762	0.173426	0.898586	0.885923	FH/ME1	2
GO:0006166	GO:0006166	purine ribonucleoside salvage	2/582	5/3762	0.173426	0.898586	0.885923	ADK/PNP	2
GO:0006265	GO:0006265	DNA topological change	2/582	5/3762	0.173426	0.898586	0.885923	HMGB1/TOP2B	2
GO:0006739	GO:0006739	NADP metabolic process	2/582	5/3762	0.173426	0.898586	0.885923	IDH2/TP53I3	2
GO:0006882	GO:0006882	cellular zinc ion homeostasis	2/582	5/3762	0.173426	0.898586	0.885923	MT2A/SLC30A1	2
GO:0006968	GO:0006968	cellular defense response	2/582	5/3762	0.173426	0.898586	0.885923	FOSL1/ITGB1	2
GO:0008209	GO:0008209	androgen metabolic process	2/582	5/3762	0.173426	0.898586	0.885923	HSD17B7/HSD17B8	2
GO:0008210	GO:0008210	estrogen metabolic process	2/582	5/3762	0.173426	0.898586	0.885923	COMT/HSD17B8	2
GO:0008239	GO:0008239	dipeptidyl-peptidase activity	2/582	5/3762	0.173426	0.898586	0.885923	DPP3/DPP4	2
GO:0009650	GO:0009650	UV protection	2/582	5/3762	0.173426	0.898586	0.885923	ERCC4/SDF4	2
GO:0010717	GO:0010717	regulation of epithelial to mesenchymal transition	2/582	5/3762	0.173426	0.898586	0.885923	CLASP1/MCRIP1	2
GO:0016447	GO:0016447	somatic recombination of immunoglobulin gene segments	2/582	5/3762	0.173426	0.898586	0.885923	MSH2/MSH3	2
GO:0016773	GO:0016773	phosphotransferase activity, alcohol group as acceptor	2/582	5/3762	0.173426	0.898586	0.885923	ADK/GALK1	2
GO:0017076	GO:0017076	purine nucleotide binding	2/582	5/3762	0.173426	0.898586	0.885923	PCK2/RRM1	2
GO:0017166	GO:0017166	vinculin binding	2/582	5/3762	0.173426	0.898586	0.885923	ACTN1/RTCB	2
GO:0030099	GO:0030099	myeloid cell differentiation	2/582	5/3762	0.173426	0.898586	0.885923	CBFB/IFI16	2
GO:0030235	GO:0030235	nitric-oxide synthase regulator activity	2/582	5/3762	0.173426	0.898586	0.885923	HSP90AA1/HSP90AB1	2
GO:0030867	GO:0030867	rough endoplasmic reticulum membrane	2/582	5/3762	0.173426	0.898586	0.885923	CCDC47/UBA1	2
GO:0030877	GO:0030877	beta-catenin destruction complex	2/582	5/3762	0.173426	0.898586	0.885923	CACYBP/GSK3A	2
GO:0030983	GO:0030983	mismatched DNA binding	2/582	5/3762	0.173426	0.898586	0.885923	MSH2/MSH3	2
GO:0031497	GO:0031497	chromatin assembly	2/582	5/3762	0.173426	0.898586	0.885923	HMGB1/NOC2L	2
GO:0032266	GO:0032266	phosphatidylinositol-3-phosphate binding	2/582	5/3762	0.173426	0.898586	0.885923	ATG2A/PARD3	2
GO:0032300	GO:0032300	mismatch repair complex	2/582	5/3762	0.173426	0.898586	0.885923	MSH2/MSH3	2
GO:0032432	GO:0032432	actin filament bundle	2/582	5/3762	0.173426	0.898586	0.885923	LCP1/PLS3	2
GO:0032511	GO:0032511	late endosome to vacuole transport via multivesicular body sorting pathway	2/582	5/3762	0.173426	0.898586	0.885923	CHMP4A/VTA1	2
GO:0032592	GO:0032592	integral component of mitochondrial membrane	2/582	5/3762	0.173426	0.898586	0.885923	BID/TMEM70	2
GO:0032691	GO:0032691	negative regulation of interleukin-1 beta production	2/582	5/3762	0.173426	0.898586	0.885923	GSTP1/SERPINB1	2
GO:0032735	GO:0032735	positive regulation of interleukin-12 production	2/582	5/3762	0.173426	0.898586	0.885923	HMGB1/RIPK2	2
GO:0034361	GO:0034361	very-low-density lipoprotein particle	2/582	5/3762	0.173426	0.898586	0.885923	APOC3/PCYOX1	2
GO:0036444	GO:0036444	calcium import into the mitochondrion	2/582	5/3762	0.173426	0.898586	0.885923	OPA1/SLC25A23	2
GO:0042056	GO:0042056	chemoattractant activity	2/582	5/3762	0.173426	0.898586	0.885923	FGF2/HMGB1	2
GO:0043008	GO:0043008	ATP-dependent protein binding	2/582	5/3762	0.173426	0.898586	0.885923	HSP90AB1/SAE1	2
GO:0043027	GO:0043027	cysteine-type endopeptidase inhibitor activity involved in apoptotic process	2/582	5/3762	0.173426	0.898586	0.885923	NOL3/RPS6KA1	2
GO:0043149	GO:0043149	stress fiber assembly	2/582	5/3762	0.173426	0.898586	0.885923	SRC/ZYX	2
GO:0043508	GO:0043508	negative regulation of JUN kinase activity	2/582	5/3762	0.173426	0.898586	0.885923	GSTP1/PDCD4	2
GO:0045742	GO:0045742	positive regulation of epidermal growth factor receptor signaling pathway	2/582	5/3762	0.173426	0.898586	0.885923	AGR2/SOS1	2
GO:0045930	GO:0045930	negative regulation of mitotic cell cycle	2/582	5/3762	0.173426	0.898586	0.885923	NLE1/SLC9A3R1	2
GO:0048008	GO:0048008	platelet-derived growth factor receptor signaling pathway	2/582	5/3762	0.173426	0.898586	0.885923	BCAR1/PIK3C2A	2
GO:0048598	GO:0048598	embryonic morphogenesis	2/582	5/3762	0.173426	0.898586	0.885923	FGF2/TMED2	2
GO:0050998	GO:0050998	nitric-oxide synthase binding	2/582	5/3762	0.173426	0.898586	0.885923	ATP2B4/CAV1	2
GO:0051096	GO:0051096	positive regulation of helicase activity	2/582	5/3762	0.173426	0.898586	0.885923	MSH2/MSH3	2
GO:0051781	GO:0051781	positive regulation of cell division	2/582	5/3762	0.173426	0.898586	0.885923	FGF2/FGF6	2
GO:0055015	GO:0055015	ventricular cardiac muscle cell development	2/582	5/3762	0.173426	0.898586	0.885923	FHL2/LMNA	2
GO:0060088	GO:0060088	auditory receptor cell stereocilium organization	2/582	5/3762	0.173426	0.898586	0.885923	SEC24B/SLC9A3R1	2
GO:0060338	GO:0060338	regulation of type I interferon-mediated signaling pathway	2/582	5/3762	0.173426	0.898586	0.885923	CDC37/HSP90AB1	2
GO:0060546	GO:0060546	negative regulation of necroptotic process	2/582	5/3762	0.173426	0.898586	0.885923	CAV1/YBX3	2
GO:0070087	GO:0070087	chromo shadow domain binding	2/582	5/3762	0.173426	0.898586	0.885923	LBR/TRIM28	2
GO:0070885	GO:0070885	negative regulation of calcineurin-NFAT signaling cascade	2/582	5/3762	0.173426	0.898586	0.885923	ATP2B4/FHL2	2
GO:0071763	GO:0071763	nuclear membrane organization	2/582	5/3762	0.173426	0.898586	0.885923	TOR1A/TOR1B	2
GO:0071803	GO:0071803	positive regulation of podosome assembly	2/582	5/3762	0.173426	0.898586	0.885923	LCP1/SRC	2
GO:0090050	GO:0090050	positive regulation of cell migration involved in sprouting angiogenesis	2/582	5/3762	0.173426	0.898586	0.885923	FGF2/PIK3C2A	2
GO:0097504	GO:0097504	Gemini of coiled bodies	2/582	5/3762	0.173426	0.898586	0.885923	GEMIN5/GEMIN8	2
GO:0102991	GO:0102991	myristoyl-CoA hydrolase activity	2/582	5/3762	0.173426	0.898586	0.885923	ACAA2/ACOT7	2
GO:1902230	GO:1902230	negative regulation of intrinsic apoptotic signaling pathway in response to DNA damage	2/582	5/3762	0.173426	0.898586	0.885923	BID/TPT1	2
GO:1902975	GO:1902975	mitotic DNA replication initiation	2/582	5/3762	0.173426	0.898586	0.885923	MCM3/MCM4	2
GO:1990226	GO:1990226	histone methyltransferase binding	2/582	5/3762	0.173426	0.898586	0.885923	CBX1/HSP90AB1	2
GO:2000679	GO:2000679	positive regulation of transcription regulatory region DNA binding	2/582	5/3762	0.173426	0.898586	0.885923	H1-0/PARP1	2
GO:0004672	GO:0004672	protein kinase activity	16/582	81/3762	0.176582	0.901733	0.889026	AURKB/CAD/CAMK1/CDK11A/GSK3A/MAP4K4/PBK/PKN2/PRKAG1/RIPK2/RPS6KA1/SCYL1/SRC/TRIM24/TRIM28/YES1	16
GO:0007160	GO:0007160	cell-matrix adhesion	6/582	25/3762	0.178602	0.901733	0.889026	ADAM15/ITGA2/ITGB1/ITGB4/VTN/ZYX	6
GO:0030336	GO:0030336	negative regulation of cell migration	6/582	25/3762	0.178602	0.901733	0.889026	ADAM15/BST2/CLDN3/CLIC4/EPPK1/SLC9A3R1	6
GO:0016310	GO:0016310	phosphorylation	26/582	140/3762	0.178871	0.901733	0.889026	ADK/AURKB/CAMK1/CDK11A/DTYMK/GALK1/GSK3A/ILKAP/MAP4K4/NME1/PBK/PCK2/PFKFB2/PFKM/PGK1/PIK3C2A/PIP4K2A/PKN2/PMVK/PRKAG1/RIPK2/RPS6KA1/SRC/TK1/TKFC/YES1	26
GO:0001934	GO:0001934	positive regulation of protein phosphorylation	8/582	36/3762	0.182233	0.901733	0.889026	CLDN3/ERP29/FGF2/FGF6/HMGB1/HSP90AA1/HSPA2/MAVS	8
GO:0031647	GO:0031647	regulation of protein stability	8/582	36/3762	0.182233	0.901733	0.889026	CTSA/DPM3/LAMP2/LMNA/LSS/SUGT1/TRIM24/USP28	8
GO:0005902	GO:0005902	microvillus	5/582	20/3762	0.186112	0.901733	0.889026	CLIC4/MYO1D/PODXL/RDX/SLC9A3R1	5
GO:0030687	GO:0030687	preribosome, large subunit precursor	5/582	20/3762	0.186112	0.901733	0.889026	BOP1/PES1/PPAN/RRP1/WDR74	5
GO:1901224	GO:1901224	positive regulation of NIK/NF-kappaB signaling	5/582	20/3762	0.186112	0.901733	0.889026	C20orf27/CALR/HMGB1/PDCD4/TRIP6	5
GO:0016491	GO:0016491	oxidoreductase activity	35/582	195/3762	0.187778	0.901733	0.889026	AASS/ACADM/ALDH1A3/ALDH5A1/CBR3/CYP51A1/DECR2/DEGS1/DHRS4/DHRS7/DHRS7B/ETFDH/FTH1/FTO/GMPR2/GRHPR/HMOX2/HSD17B7/HSD17B8/IDH2/IMPDH1/IMPDH2/JMJD6/KDM2A/LBR/ME1/NSDHL/PCYOX1/PHGDH/RDH14/RRM1/SELENBP1/SPR/SQOR/TP53I3	35
GO:0007156	GO:0007156	homophilic cell adhesion via plasma membrane adhesion molecules	4/582	15/3762	0.191735	0.901733	0.889026	CDH2/DSC2/DSG2/ITGB1	4
GO:0031667	GO:0031667	response to nutrient levels	4/582	15/3762	0.191735	0.901733	0.889026	GSTP1/KRT18/OPA1/SRC	4
GO:0070373	GO:0070373	negative regulation of ERK1 and ERK2 cascade	4/582	15/3762	0.191735	0.901733	0.889026	ATF3/GSTP1/SIRT3/SLC9A3R1	4
GO:0120162	GO:0120162	positive regulation of cold-induced thermogenesis	4/582	15/3762	0.191735	0.901733	0.889026	CAV1/CPT2/FABP5/FH	4
GO:0000717	GO:0000717	nucleotide-excision repair, DNA duplex unwinding	3/582	10/3762	0.191949	0.901733	0.889026	CHD1L/CUL4B/PARP1	3
GO:0004857	GO:0004857	enzyme inhibitor activity	3/582	10/3762	0.191949	0.901733	0.889026	HSPBP1/PPP1R12C/TIMP1	3
GO:0005736	GO:0005736	RNA polymerase I complex	3/582	10/3762	0.191949	0.901733	0.889026	POLR1B/POLR1C/POLR2L	3
GO:0006309	GO:0006309	apoptotic DNA fragmentation	3/582	10/3762	0.191949	0.901733	0.889026	ENDOG/H1-0/HMGB1	3
GO:0006637	GO:0006637	acyl-CoA metabolic process	3/582	10/3762	0.191949	0.901733	0.889026	ACOT7/DBI/GPAM	3
GO:0006641	GO:0006641	triglyceride metabolic process	3/582	10/3762	0.191949	0.901733	0.889026	APOC3/CAV1/GPAM	3
GO:0010466	GO:0010466	negative regulation of peptidase activity	3/582	10/3762	0.191949	0.901733	0.889026	SERPINB1/SERPINB6/TIMP1	3
GO:0010811	GO:0010811	positive regulation of cell-substrate adhesion	3/582	10/3762	0.191949	0.901733	0.889026	AGR2/ITGA6/RSU1	3
GO:0010942	GO:0010942	positive regulation of cell death	3/582	10/3762	0.191949	0.901733	0.889026	HBA1/KATNB1/RIPK2	3
GO:0019005	GO:0019005	SCF ubiquitin ligase complex	3/582	10/3762	0.191949	0.901733	0.889026	CACYBP/CUL4B/CUL5	3
GO:0030010	GO:0030010	establishment of cell polarity	3/582	10/3762	0.191949	0.901733	0.889026	HSP90AA1/HSP90AB1/PARD3	3
GO:0030017	GO:0030017	sarcomere	3/582	10/3762	0.191949	0.901733	0.889026	ACTA1/ACTN1/LMAN1	3
GO:0030414	GO:0030414	peptidase inhibitor activity	3/582	10/3762	0.191949	0.901733	0.889026	SERPINB1/SERPINB6/TIMP1	3
GO:0030688	GO:0030688	preribosome, small subunit precursor	3/582	10/3762	0.191949	0.901733	0.889026	FAM207A/RRP1/TSR1	3
GO:0031032	GO:0031032	actomyosin structure organization	3/582	10/3762	0.191949	0.901733	0.889026	CNN3/EPB41L3/MYH10	3
GO:0032757	GO:0032757	positive regulation of interleukin-8 production	3/582	10/3762	0.191949	0.901733	0.889026	HMGB1/HSPA1B/MAVS	3
GO:0033574	GO:0033574	response to testosterone	3/582	10/3762	0.191949	0.901733	0.889026	CAD/CALR/NME1	3
GO:0034260	GO:0034260	negative regulation of GTPase activity	3/582	10/3762	0.191949	0.901733	0.889026	IPO5/RDX/TMED2	3
GO:0035458	GO:0035458	cellular response to interferon-beta	3/582	10/3762	0.191949	0.901733	0.889026	IFI16/NDUFA13/UBE2G2	3
GO:0043039	GO:0043039	tRNA aminoacylation	3/582	10/3762	0.191949	0.901733	0.889026	AARS1/FARSA/TARS1	3
GO:0043236	GO:0043236	laminin binding	3/582	10/3762	0.191949	0.901733	0.889026	ITGA2/ITGA6/ITGB1	3
GO:0043406	GO:0043406	positive regulation of MAP kinase activity	3/582	10/3762	0.191949	0.901733	0.889026	FGF2/MAGED1/SRC	3
GO:0043679	GO:0043679	axon terminus	3/582	10/3762	0.191949	0.901733	0.889026	GLUL/ITGA2/SRI	3
GO:0044322	GO:0044322	endoplasmic reticulum quality control compartment	3/582	10/3762	0.191949	0.901733	0.889026	CALR/CANX/DERL1	3
GO:0045859	GO:0045859	regulation of protein kinase activity	3/582	10/3762	0.191949	0.901733	0.889026	CDC37/HMGB1/SLC9A3R1	3
GO:0052689	GO:0052689	carboxylic ester hydrolase activity	3/582	10/3762	0.191949	0.901733	0.889026	ACOT7/MGLL/PPME1	3
GO:0060348	GO:0060348	bone development	3/582	10/3762	0.191949	0.901733	0.889026	PLS3/PPIB/TGM2	3
GO:0070182	GO:0070182	DNA polymerase binding	3/582	10/3762	0.191949	0.901733	0.889026	HMGB1/HSP90AA1/HSP90AB1	3
GO:0008233	GO:0008233	peptidase activity	19/582	100/3762	0.195393	0.915877	0.902971	ADAM15/BLMH/CTSA/CTSD/DPP3/DPP4/LNPEP/OTUB1/SEC11A/TGM2/TPP1/UCHL1/UCHL3/USP14/USP15/USP24/USP28/USP9X/XPNPEP1	19
GO:0030134	GO:0030134	COPII-coated ER to Golgi transport vesicle	6/582	26/3762	0.203889	0.919874	0.906912	F5/LMAN1/LMAN2L/SEC24B/TMED2/YIPF6	6
GO:0042995	GO:0042995	cell projection	37/582	209/3762	0.204157	0.919874	0.906912	ACTN1/ADAM15/APPL1/ARL2BP/ARPC3/ATP2B4/BCAR1/CAD/DPP4/ELOVL5/EPPK1/GAP43/GARS1/GLUL/GPHN/GSN/ITGA2/ITGB1/LCP1/MYH10/MYO1D/PCLO/PIP4K2A/PKN2/PODXL/RAB22A/RDX/RRM1/RTN4/S100P/SDF4/SIGMAR1/SLC9A3R1/TOR1A/TUBB3/USP9X/WASF2	37
GO:0030133	GO:0030133	transport vesicle	9/582	43/3762	0.211004	0.919874	0.906912	CALR/CD55/CD59/ERP29/RAB1B/SIPA1/TMED2/TOR1A/YIPF2	9
GO:0005080	GO:0005080	protein kinase C binding	5/582	21/3762	0.215309	0.919874	0.906912	DSP/HSPB1/PRKCSH/SRC/TOP2B	5
GO:0006296	GO:0006296	nucleotide-excision repair, DNA incision, 5'-to lesion	5/582	21/3762	0.215309	0.919874	0.906912	CHD1L/CUL4B/ERCC4/PARP1/RFC1	5
GO:0008047	GO:0008047	enzyme activator activity	5/582	21/3762	0.215309	0.919874	0.906912	CTSA/DPM3/GMFB/RFC1/SAE1	5
GO:0010033	GO:0010033	response to organic substance	5/582	21/3762	0.215309	0.919874	0.906912	CALR/HSP90AB1/S100P/TIMP1/XRCC1	5
GO:0033683	GO:0033683	nucleotide-excision repair, DNA incision	5/582	21/3762	0.215309	0.919874	0.906912	CHD1L/CUL4B/ERCC4/PARP1/RFC1	5
GO:0045766	GO:0045766	positive regulation of angiogenesis	5/582	21/3762	0.215309	0.919874	0.906912	FGF2/GRN/HSPB1/ITGB1/RTN4	5
GO:0101003	GO:0101003	ficolin-1-rich granule membrane	5/582	21/3762	0.215309	0.919874	0.906912	CD55/DSP/LAMP2/PKP1/SERPINB6	5
GO:0005730	GO:0005730	nucleolus	67/582	396/3762	0.219229	0.919874	0.906912	ATF3/BMS1/BOP1/CCDC86/CDK5RAP3/CEP85/COIL/COX7A2L/CPNE3/CPT2/DDX18/DDX47/DDX51/DNAJB1/DNTTIP2/EEF1A1/EMG1/FAM207A/GNL3/GON7/GRWD1/IFI16/IMP3/IPO5/ITGB4/ITPR3/JMJD6/KRT18/LETMD1/LRWD1/MPHOSPH10/MYBBP1A/NLE1/NOC2L/NOL3/NOL6/NPM3/NSUN2/NVL/PARP1/PES1/PHF6/PODXL/POLR1B/POP1/PPAN/PPID/PUM3/PYM1/RFC1/RNF213/RPF2/RRP1/SDAD1/SELENBP1/TCEA1/TOP2B/TSEN2/TSR1/URB1/UTP23/UTP3/WDR43/WDR74/XRCC1/ZC3H14/ZFP91	67
GO:0001649	GO:0001649	osteoblast differentiation	8/582	38/3762	0.225059	0.919874	0.906912	CBFB/CCDC47/COL6A1/DNAJC13/FHL2/JUNB/MYBBP1A/RDH14	8
GO:0035578	GO:0035578	azurophil granule lumen	8/582	38/3762	0.225059	0.919874	0.906912	ACLY/CTSA/FABP5/GGH/GRN/IMPDH1/PYGB/UNC13D	8
GO:0005544	GO:0005544	calcium-dependent phospholipid binding	4/582	16/3762	0.226448	0.919874	0.906912	ANXA10/CPNE3/ESYT1/PCLO	4
GO:0005901	GO:0005901	caveola	4/582	16/3762	0.226448	0.919874	0.906912	ATP2B4/CAV1/EHD2/SRC	4
GO:0008544	GO:0008544	epidermis development	4/582	16/3762	0.226448	0.919874	0.906912	CRABP2/DSP/FABP5/KRT15	4
GO:0010506	GO:0010506	regulation of autophagy	4/582	16/3762	0.226448	0.919874	0.906912	ERCC4/HSPB1/IFI16/PIP4K2A	4
GO:0030165	GO:0030165	PDZ domain binding	4/582	16/3762	0.226448	0.919874	0.906912	ARHGAP29/ATP2B1/ATP2B4/SLC9A3R1	4
GO:0042026	GO:0042026	protein refolding	4/582	16/3762	0.226448	0.919874	0.906912	DNAJB2/HSP90AA1/HSPA1B/HSPA2	4
GO:0043627	GO:0043627	response to estrogen	4/582	16/3762	0.226448	0.919874	0.906912	CAV1/COMT/DTYMK/KRT19	4
GO:0051973	GO:0051973	positive regulation of telomerase activity	4/582	16/3762	0.226448	0.919874	0.906912	AURKB/HSP90AA1/HSP90AB1/NVL	4
GO:0048471	GO:0048471	perinuclear region of cytoplasm	37/582	212/3762	0.231657	0.919874	0.906912	ABCD1/ACSL3/ATXN10/CALR/CAV1/CLIC4/EHD2/EIF4A2/GSN/HSP90AA1/HSP90AB1/HSPA1B/ITGA2/ITGB1/KRT18/LAMP2/LCP1/LMNA/MANF/MAP7/MCM3/NDRG1/NME1/PKN2/PPIB/RAB1B/S100A4/S100A6/SIPA1/SLC9A3R1/SRC/TGM2/TRMT112/UBR5/VAMP8/VAPA/YBX3	37
GO:0000408	GO:0000408	EKC/KEOPS complex	2/582	6/3762	0.234545	0.919874	0.906912	GON7/LAGE3	2
GO:0001756	GO:0001756	somitogenesis	2/582	6/3762	0.234545	0.919874	0.906912	NLE1/TMED2	2
GO:0004712	GO:0004712	protein serine/threonine/tyrosine kinase activity	2/582	6/3762	0.234545	0.919874	0.906912	AURKB/RPS6KA1	2
GO:0005537	GO:0005537	mannose binding	2/582	6/3762	0.234545	0.919874	0.906912	LMAN1/LMAN2L	2
GO:0005742	GO:0005742	mitochondrial outer membrane translocase complex	2/582	6/3762	0.234545	0.919874	0.906912	TOMM40/TOMM6	2
GO:0006102	GO:0006102	isocitrate metabolic process	2/582	6/3762	0.234545	0.919874	0.906912	IDH2/IDH3B	2
GO:0006189	GO:0006189	'de novo' IMP biosynthetic process	2/582	6/3762	0.234545	0.919874	0.906912	ATIC/PAICS	2
GO:0006342	GO:0006342	chromatin silencing	2/582	6/3762	0.234545	0.919874	0.906912	H1-0/HMGB1	2
GO:0006821	GO:0006821	chloride transport	2/582	6/3762	0.234545	0.919874	0.906912	CLIC4/PCYOX1	2
GO:0007042	GO:0007042	lysosomal lumen acidification	2/582	6/3762	0.234545	0.919874	0.906912	GRN/TMEM199	2
GO:0007566	GO:0007566	embryo implantation	2/582	6/3762	0.234545	0.919874	0.906912	POLR1B/TRIM28	2
GO:0008276	GO:0008276	protein methyltransferase activity	2/582	6/3762	0.234545	0.919874	0.906912	PRMT1/TRMT112	2
GO:0008608	GO:0008608	attachment of spindle microtubules to kinetochore	2/582	6/3762	0.234545	0.919874	0.906912	ABRAXAS2/AURKB	2
GO:0009303	GO:0009303	rRNA transcription	2/582	6/3762	0.234545	0.919874	0.906912	NPM3/POLR1B	2
GO:0009968	GO:0009968	negative regulation of signal transduction	2/582	6/3762	0.234545	0.919874	0.906912	CAV1/GSK3A	2
GO:0010737	GO:0010737	protein kinase A signaling	2/582	6/3762	0.234545	0.919874	0.906912	LCP1/RDX	2
GO:0016290	GO:0016290	palmitoyl-CoA hydrolase activity	2/582	6/3762	0.234545	0.919874	0.906912	ACAA2/ACOT7	2
GO:0017022	GO:0017022	myosin binding	2/582	6/3762	0.234545	0.919874	0.906912	ACTA1/CALD1	2
GO:0022008	GO:0022008	neurogenesis	2/582	6/3762	0.234545	0.919874	0.906912	PHGDH/SMARCE1	2
GO:0030285	GO:0030285	integral component of synaptic vesicle membrane	2/582	6/3762	0.234545	0.919874	0.906912	STX12/SYPL1	2
GO:0032007	GO:0032007	negative regulation of TOR signaling	2/582	6/3762	0.234545	0.919874	0.906912	AKT1S1/GSK3A	2
GO:0032790	GO:0032790	ribosome disassembly	2/582	6/3762	0.234545	0.919874	0.906912	DENR/EIF2D	2
GO:0032797	GO:0032797	SMN complex	2/582	6/3762	0.234545	0.919874	0.906912	GEMIN5/GEMIN8	2
GO:0032873	GO:0032873	negative regulation of stress-activated MAPK cascade	2/582	6/3762	0.234545	0.919874	0.906912	GSTP1/PBK	2
GO:0034098	GO:0034098	VCP-NPL4-UFD1 AAA ATPase complex	2/582	6/3762	0.234545	0.919874	0.906912	UBXN1/UBXN7	2
GO:0035590	GO:0035590	purinergic nucleotide receptor signaling pathway	2/582	6/3762	0.234545	0.919874	0.906912	HSP90AB1/SUGT1	2
GO:0035855	GO:0035855	megakaryocyte development	2/582	6/3762	0.234545	0.919874	0.906912	PIP4K2A/WASF2	2
GO:0040018	GO:0040018	positive regulation of multicellular organism growth	2/582	6/3762	0.234545	0.919874	0.906912	GPAM/PPIB	2
GO:0043409	GO:0043409	negative regulation of MAPK cascade	2/582	6/3762	0.234545	0.919874	0.906912	CAV1/GSTP1	2
GO:0045019	GO:0045019	negative regulation of nitric oxide biosynthetic process	2/582	6/3762	0.234545	0.919874	0.906912	ATP2B4/CAV1	2
GO:0045109	GO:0045109	intermediate filament organization	2/582	6/3762	0.234545	0.919874	0.906912	DSP/EPPK1	2
GO:0045429	GO:0045429	positive regulation of nitric oxide biosynthetic process	2/582	6/3762	0.234545	0.919874	0.906912	HSP90AA1/HSP90AB1	2
GO:0045445	GO:0045445	myoblast differentiation	2/582	6/3762	0.234545	0.919874	0.906912	DTYMK/FGF6	2
GO:0047617	GO:0047617	acyl-CoA hydrolase activity	2/582	6/3762	0.234545	0.919874	0.906912	ACAA2/ACOT7	2
GO:0050847	GO:0050847	progesterone receptor signaling pathway	2/582	6/3762	0.234545	0.919874	0.906912	SRC/UBR5	2
GO:0051011	GO:0051011	microtubule minus-end binding	2/582	6/3762	0.234545	0.919874	0.906912	TUBGCP2/TUBGCP6	2
GO:0051209	GO:0051209	release of sequestered calcium ion into cytosol	2/582	6/3762	0.234545	0.919874	0.906912	FGF2/ITPR3	2
GO:0051252	GO:0051252	regulation of RNA metabolic process	2/582	6/3762	0.234545	0.919874	0.906912	IGF2BP3/RASA1	2
GO:0051259	GO:0051259	protein complex oligomerization	2/582	6/3762	0.234545	0.919874	0.906912	NOL3/OPA1	2
GO:0051561	GO:0051561	positive regulation of mitochondrial calcium ion concentration	2/582	6/3762	0.234545	0.919874	0.906912	SLC25A23/TGM2	2
GO:0051660	GO:0051660	establishment of centrosome localization	2/582	6/3762	0.234545	0.919874	0.906912	MISP/PARD3	2
GO:0061617	GO:0061617	MICOS complex	2/582	6/3762	0.234545	0.919874	0.906912	APOOL/DNAJC11	2
GO:0070403	GO:0070403	NAD+ binding	2/582	6/3762	0.234545	0.919874	0.906912	ALDH1A3/SIRT3	2
GO:0071310	GO:0071310	cellular response to organic substance	2/582	6/3762	0.234545	0.919874	0.906912	CALR/MCM7	2
GO:0090398	GO:0090398	cellular senescence	2/582	6/3762	0.234545	0.919874	0.906912	CALR/OPA1	2
GO:0097202	GO:0097202	activation of cysteine-type endopeptidase activity	2/582	6/3762	0.234545	0.919874	0.906912	IFI16/RIPK2	2
GO:0097440	GO:0097440	apical dendrite	2/582	6/3762	0.234545	0.919874	0.906912	GSK3A/MYO1D	2
GO:1900027	GO:1900027	regulation of ruffle assembly	2/582	6/3762	0.234545	0.919874	0.906912	CAV1/RDX	2
GO:1903364	GO:1903364	positive regulation of cellular protein catabolic process	2/582	6/3762	0.234545	0.919874	0.906912	HSP90AA1/RDX	2
GO:1904668	GO:1904668	positive regulation of ubiquitin protein ligase activity	2/582	6/3762	0.234545	0.919874	0.906912	UBE2C/UBE2S	2
GO:1904706	GO:1904706	negative regulation of vascular associated smooth muscle cell proliferation	2/582	6/3762	0.234545	0.919874	0.906912	GSTP1/PDCD4	2
GO:2000045	GO:2000045	regulation of G1/S transition of mitotic cell cycle	2/582	6/3762	0.234545	0.919874	0.906912	APPL1/BID	2
GO:2000767	GO:2000767	positive regulation of cytoplasmic translation	2/582	6/3762	0.234545	0.919874	0.906912	CNBP/YBX3	2
GO:2001235	GO:2001235	positive regulation of apoptotic signaling pathway	2/582	6/3762	0.234545	0.919874	0.906912	BID/MAGED1	2
GO:0016787	GO:0016787	hydrolase activity	74/582	442/3762	0.234871	0.919874	0.906912	ACAA2/ACOT7/ACYP1/ADAM15/ATIC/ATL2/BLMH/C11orf54/CAD/CHD1L/CTSA/CTSD/DCPS/DDX18/DDX41/DDX47/DDX51/DHX29/DNPH1/DPP3/DPP4/DUSP12/DUT/EHD2/EIF4A2/ENDOG/ERCC4/GARS1/GGH/HDDC2/HELZ2/HINT2/HSP90AA1/ILKAP/INPP1/LACTB2/LNPEP/MCM3/MCM4/MCM5/MCM6/MCM7/MGLL/MRPL44/MRPL46/NT5DC1/NUDT15/NUDT4/OPA1/OTUB1/PFKFB2/PGLS/PLD3/POP1/PPM1G/PPME1/PRORP/PTPMT1/PTRH2/RNF213/SEC11A/SMCHD1/TGM2/TOR1A/TOR1B/TPP1/UCHL1/UCHL3…	74
GO:0000062	GO:0000062	fatty-acyl-CoA binding	3/582	11/3762	0.235408	0.919874	0.906912	ACOT7/DBI/SOAT1	3
GO:0001570	GO:0001570	vasculogenesis	3/582	11/3762	0.235408	0.919874	0.906912	CAV1/JUNB/RASA1	3
GO:0004129	GO:0004129	cytochrome-c oxidase activity	3/582	11/3762	0.235408	0.919874	0.906912	COX7A2L/CYB5A/NDUFA4	3
GO:0006271	GO:0006271	DNA strand elongation involved in DNA replication	3/582	11/3762	0.235408	0.919874	0.906912	MCM3/MCM4/MCM7	3
GO:0007169	GO:0007169	transmembrane receptor protein tyrosine kinase signaling pathway	3/582	11/3762	0.235408	0.919874	0.906912	BCAR1/SRC/YES1	3
GO:0007204	GO:0007204	positive regulation of cytosolic calcium ion concentration	3/582	11/3762	0.235408	0.919874	0.906912	CD55/HMGB1/ITPR3	3
GO:0016234	GO:0016234	inclusion body	3/582	11/3762	0.235408	0.919874	0.906912	DNAJB2/HSP90AB1/HSPA1B	3
GO:0031616	GO:0031616	spindle pole centrosome	3/582	11/3762	0.235408	0.919874	0.906912	ABRAXAS2/AURKB/MISP	3
GO:0032727	GO:0032727	positive regulation of interferon-alpha production	3/582	11/3762	0.235408	0.919874	0.906912	HMGB1/MAVS/RIPK2	3
GO:0044295	GO:0044295	axonal growth cone	3/582	11/3762	0.235408	0.919874	0.906912	HSP90AA1/HSP90AB1/PARD3	3
GO:0048661	GO:0048661	positive regulation of smooth muscle cell proliferation	3/582	11/3762	0.235408	0.919874	0.906912	FGF2/ITGA2/TGM2	3
GO:0075522	GO:0075522	IRES-dependent viral translational initiation	3/582	11/3762	0.235408	0.919874	0.906912	DENR/EIF2D/SSB	3
GO:0098761	GO:0098761	cellular response to interleukin-7	3/582	11/3762	0.235408	0.919874	0.906912	ATIC/HMGB1/PDIA3	3
GO:0005912	GO:0005912	adherens junction	11/582	56/3762	0.240092	0.934879	0.921706	ADAM15/CDH2/CNN3/ITGA6/KRT18/NDRG1/PARD3/PGM5/PKP1/RDX/ZYX	11
GO:0007596	GO:0007596	blood coagulation	7/582	33/3762	0.240574	0.934879	0.921706	CD59/EHD2/F5/HBD/ITGA2/LMAN1/MAFF	7
GO:0034220	GO:0034220	ion transmembrane transport	7/582	33/3762	0.240574	0.934879	0.921706	ATP2B1/ATP2B4/CLIC4/PLP2/S100A6/SFXN1/TMEM109	7
GO:0006469	GO:0006469	negative regulation of protein kinase activity	5/582	22/3762	0.245813	0.949999	0.936613	AKT1S1/CEP85/GMFB/GSTP1/HSPB1	5
GO:0031397	GO:0031397	negative regulation of protein ubiquitination	5/582	22/3762	0.245813	0.949999	0.936613	BAG2/CAV1/HSPA1B/UBXN1/VPS28	5
GO:0035091	GO:0035091	phosphatidylinositol binding	5/582	22/3762	0.245813	0.949999	0.936613	APPL1/ESYT1/ITPR3/PARD3/PIK3C2A	5
GO:0005741	GO:0005741	mitochondrial outer membrane	15/582	80/3762	0.247336	0.95414	0.940695	ACSL3/BID/CISD1/CYB5A/DNAJC11/GDAP1/GPAM/LETMD1/MAVS/MTCH1/NME1/OPA1/RAB32/TOMM40/TOMM6	15
GO:0035577	GO:0035577	azurophil granule membrane	6/582	28/3762	0.257858	0.967236	0.953606	BST2/CPNE3/DNAJC13/LAMP2/VAMP8/VAPA	6
GO:0051287	GO:0051287	NAD binding	6/582	28/3762	0.257858	0.967236	0.953606	GRHPR/IDH2/IDH3B/ME1/PARP1/PHGDH	6
GO:0006508	GO:0006508	proteolysis	22/582	123/3762	0.260121	0.967236	0.953606	ADAM15/BLMH/CTSA/CTSD/DPP3/DPP4/GGH/LNPEP/OTUB1/PDIA3/SCRN1/SEC11A/TGM2/TPP1/UCHL1/UCHL3/USP14/USP15/USP24/USP28/USP9X/XPNPEP1	22
GO:0016021	GO:0016021	integral component of membrane	110/582	673/3762	0.261589	0.967236	0.953606	ABCB1/ABCC12/ABCD1/ACSL3/ADAM15/ALG5/APOL2/APOOL/ATL2/ATP2B1/ATP2B4/ATRN/BST2/CANX/CAV1/CCDC47/CD151/CDCP1/CDH2/CISD1/CLDN3/CLGN/CLIC4/COMT/COX7A2L/CYB5A/CYP51A1/DEGS1/DERL1/DHRS7B/DNAJC13/DPM3/DPP4/DSC2/DSG2/ECHDC1/EFNB1/ELOVL5/EPB41L3/ESYT1/FLRT2/FTH1/FTO/GDAP1/GPAM/HBD/HBS1L/HMOX2/HSD17B7/INTS1/ITGA2/ITGA6/ITGB1/ITGB4/ITPR3/KREMEN2/LAMP2/LBR/LCLAT1/LETMD1/LMAN1/LMAN2L/LNPEP/MAVS/MCAM/MEMO1/MPC…	110
GO:0003746	GO:0003746	translation elongation factor activity	4/582	17/3762	0.262579	0.967236	0.953606	EEF1A1/EIF5A/HBS1L/TCEA1	4
GO:0005771	GO:0005771	multivesicular body	4/582	17/3762	0.262579	0.967236	0.953606	BST2/CHMP4A/TPT1/VTA1	4
GO:0015949	GO:0015949	nucleobase-containing small molecule interconversion	4/582	17/3762	0.262579	0.967236	0.953606	DTYMK/DUT/NME1/RRM1	4
GO:0022857	GO:0022857	transmembrane transporter activity	4/582	17/3762	0.262579	0.967236	0.953606	ABCB1/SFXN1/SLC16A3/SLC35B1	4
GO:0030544	GO:0030544	Hsp70 protein binding	4/582	17/3762	0.262579	0.967236	0.953606	DNAJB1/DNAJB2/PPID/ST13	4
GO:0045071	GO:0045071	negative regulation of viral genome replication	4/582	17/3762	0.262579	0.967236	0.953606	BST2/IFI16/MAVS/OAS3	4
GO:0045335	GO:0045335	phagocytic vesicle	7/582	34/3762	0.265768	0.967236	0.953606	APPL1/GSN/PDIA3/RAB22A/RAB32/STX12/ZYX	7
GO:0050900	GO:0050900	leukocyte migration	7/582	34/3762	0.265768	0.967236	0.953606	CAV1/ITGA6/ITGB1/SLC16A3/SOS1/SRC/YES1	7
GO:0030659	GO:0030659	cytoplasmic vesicle membrane	8/582	40/3762	0.271104	0.967236	0.953606	AHNAK2/CHMP4A/CLIC4/ITPR3/SYNGR2/SYPL1/TMED2/TOR1A	8
GO:0030176	GO:0030176	integral component of endoplasmic reticulum membrane	9/582	46/3762	0.274728	0.967236	0.953606	AUP1/CCDC47/DERL1/DPM3/ELOVL5/ESYT1/RTN4/SLC35B1/TRAM1	9
GO:0098609	GO:0098609	cell-cell adhesion	9/582	46/3762	0.274728	0.967236	0.953606	CDH2/CNN3/DSC2/DSG2/DSP/ITGA6/KRT18/PKP1/SRC	9
GO:0004519	GO:0004519	endonuclease activity	5/582	23/3762	0.277344	0.967236	0.953606	ENDOG/ERCC4/LACTB2/MRPL44/TSEN2	5
GO:0008286	GO:0008286	insulin receptor signaling pathway	5/582	23/3762	0.277344	0.967236	0.953606	APPL1/BCAR1/GSK3A/PIK3C2A/SOS1	5
GO:0019216	GO:0019216	regulation of lipid metabolic process	5/582	23/3762	0.277344	0.967236	0.953606	CYP51A1/GPAM/HELZ2/LSS/PMVK	5
GO:0000278	GO:0000278	mitotic cell cycle	11/582	58/3762	0.278723	0.967236	0.953606	ABRAXAS2/CDK11A/NUDT15/PBK/RRM1/SUGT1/TUBB3/TUBG1/TUBGCP2/TUBGCP6/ZNRD2	11
GO:0000781	GO:0000781	chromosome, telomeric region	13/582	70/3762	0.280071	0.967236	0.953606	CBX1/ERCC4/LRWD1/MCM3/MCM4/MCM5/MCM6/MCM7/MSH2/PARP1/SMCHD1/SSB/XRCC1	13
GO:0014069	GO:0014069	postsynaptic density	13/582	70/3762	0.280071	0.967236	0.953606	CAMK1/CDH2/CNN3/DNAJB1/DYNLL2/FABP5/GAP43/GPHN/PCLO/RTN4/SIGMAR1/SOS1/SRC	13
GO:0004713	GO:0004713	protein tyrosine kinase activity	3/582	12/3762	0.280325	0.967236	0.953606	SCYL1/SRC/YES1	3
GO:0009966	GO:0009966	regulation of signal transduction	3/582	12/3762	0.280325	0.967236	0.953606	CDH2/MGLL/MTCH1	3
GO:0010508	GO:0010508	positive regulation of autophagy	3/582	12/3762	0.280325	0.967236	0.953606	GSK3A/HMGB1/PIK3C2A	3
GO:0017070	GO:0017070	U6 snRNA binding	3/582	12/3762	0.280325	0.967236	0.953606	EIF5A/LSM2/LSM4	3
GO:0042149	GO:0042149	cellular response to glucose starvation	3/582	12/3762	0.280325	0.967236	0.953606	IFI16/MYBBP1A/PRKAG1	3
GO:0042594	GO:0042594	response to starvation	3/582	12/3762	0.280325	0.967236	0.953606	ACADM/CAD/PCK2	3
GO:0044233	GO:0044233	mitochondria-associated endoplasmic reticulum membrane	3/582	12/3762	0.280325	0.967236	0.953606	CANX/RAB32/TOMM40	3
GO:0090734	GO:0090734	site of DNA damage	3/582	12/3762	0.280325	0.967236	0.953606	CBX1/CUL5/PARP1	3
GO:0002020	GO:0002020	protease binding	6/582	29/3762	0.286159	0.967236	0.953606	DERL1/DPP4/ITGB1/SERPINB6/SRI/TIMP1	6
GO:0003678	GO:0003678	DNA helicase activity	6/582	29/3762	0.286159	0.967236	0.953606	CHD1L/MCM3/MCM4/MCM5/MCM6/MCM7	6
GO:0003684	GO:0003684	damaged DNA binding	6/582	29/3762	0.286159	0.967236	0.953606	CUL4B/ERCC4/HMGB1/MSH2/RAD23A/XRCC1	6
GO:0005925	GO:0005925	focal adhesion	40/582	237/3762	0.294794	0.967236	0.953606	ACTN1/AKAP12/ARPC3/BCAR1/CALR/CAV1/CD151/CD59/CDH2/CLASP1/CNN3/CPNE3/CSRP2/DPP4/FHL2/FLNC/FLRT2/GSN/HSPA1B/HSPB1/ITGA2/ITGA6/ITGB1/ITGB4/LCP1/LIMA1/MAP4K4/MCAM/MISP/PDIA3/PGM5/PPIB/RDX/RSU1/SRC/TGM2/TRIP6/YES1/ZNF185/ZYX	40
GO:0016746	GO:0016746	transferase activity, transferring acyl groups	8/582	41/3762	0.295065	0.967236	0.953606	ACAA1/ACAA2/ACAT2/CPT2/GPAM/LCLAT1/SOAT1/TGM2	8
GO:0044325	GO:0044325	ion channel binding	8/582	41/3762	0.295065	0.967236	0.953606	ACTN1/BAG2/CAV1/HSP90AB1/PRKCSH/SRC/SRI/YES1	8
GO:0000038	GO:0000038	very long-chain fatty acid metabolic process	2/582	7/3762	0.296563	0.967236	0.953606	ABCD1/ACAA1	2
GO:0000146	GO:0000146	microfilament motor activity	2/582	7/3762	0.296563	0.967236	0.953606	MYH10/MYO1D	2
GO:0000266	GO:0000266	mitochondrial fission	2/582	7/3762	0.296563	0.967236	0.953606	GDAP1/OPA1	2
GO:0000302	GO:0000302	response to reactive oxygen species	2/582	7/3762	0.296563	0.967236	0.953606	GSTP1/NUDT15	2
GO:0001817	GO:0001817	regulation of cytokine production	2/582	7/3762	0.296563	0.967236	0.953606	GPAM/IGF2BP3	2
GO:0001942	GO:0001942	hair follicle development	2/582	7/3762	0.296563	0.967236	0.953606	NSDHL/SOS1	2
GO:0003407	GO:0003407	neural retina development	2/582	7/3762	0.296563	0.967236	0.953606	ATP2B1/ATP2B4	2
GO:0004550	GO:0004550	nucleoside diphosphate kinase activity	2/582	7/3762	0.296563	0.967236	0.953606	DTYMK/NME1	2
GO:0005244	GO:0005244	voltage-gated ion channel activity	2/582	7/3762	0.296563	0.967236	0.953606	CLIC4/TMEM109	2
GO:0005746	GO:0005746	mitochondrial respirasome	2/582	7/3762	0.296563	0.967236	0.953606	COX7A2L/NDUFA13	2
GO:0005978	GO:0005978	glycogen biosynthetic process	2/582	7/3762	0.296563	0.967236	0.953606	ACADM/GBE1	2
GO:0005980	GO:0005980	glycogen catabolic process	2/582	7/3762	0.296563	0.967236	0.953606	PFKM/PYGB	2
GO:0006107	GO:0006107	oxaloacetate metabolic process	2/582	7/3762	0.296563	0.967236	0.953606	ACLY/PCK2	2
GO:0006165	GO:0006165	nucleoside diphosphate phosphorylation	2/582	7/3762	0.296563	0.967236	0.953606	DTYMK/NME1	2
GO:0006796	GO:0006796	phosphate-containing compound metabolic process	2/582	7/3762	0.296563	0.967236	0.953606	ACYP1/INPP1	2
GO:0007026	GO:0007026	negative regulation of microtubule depolymerization	2/582	7/3762	0.296563	0.967236	0.953606	CLASP1/KATNB1	2
GO:0015037	GO:0015037	peptide disulfide oxidoreductase activity	2/582	7/3762	0.296563	0.967236	0.953606	PDIA3/PDIA6	2
GO:0016024	GO:0016024	CDP-diacylglycerol biosynthetic process	2/582	7/3762	0.296563	0.967236	0.953606	GPAM/LCLAT1	2
GO:0030042	GO:0030042	actin filament depolymerization	2/582	7/3762	0.296563	0.967236	0.953606	CFL2/GSN	2
GO:0030048	GO:0030048	actin filament-based movement	2/582	7/3762	0.296563	0.967236	0.953606	MYH10/WASF2	2
GO:0030619	GO:0030619	U1 snRNA binding	2/582	7/3762	0.296563	0.967236	0.953606	COIL/GEMIN5	2
GO:0030898	GO:0030898	actin-dependent ATPase activity	2/582	7/3762	0.296563	0.967236	0.953606	MYH10/MYO1D	2
GO:0032743	GO:0032743	positive regulation of interleukin-2 production	2/582	7/3762	0.296563	0.967236	0.953606	PNP/RIPK2	2
GO:0033539	GO:0033539	fatty acid beta-oxidation using acyl-CoA dehydrogenase	2/582	7/3762	0.296563	0.967236	0.953606	ACADM/ETFDH	2
GO:0035729	GO:0035729	cellular response to hepatocyte growth factor stimulus	2/582	7/3762	0.296563	0.967236	0.953606	APPL1/BCAR1	2
GO:0035914	GO:0035914	skeletal muscle cell differentiation	2/582	7/3762	0.296563	0.967236	0.953606	ATF3/MAFF	2
GO:0042824	GO:0042824	MHC class I peptide loading complex	2/582	7/3762	0.296563	0.967236	0.953606	CALR/PDIA3	2
GO:0043171	GO:0043171	peptide catabolic process	2/582	7/3762	0.296563	0.967236	0.953606	LNPEP/TPP1	2
GO:0044319	GO:0044319	wound healing, spreading of cells	2/582	7/3762	0.296563	0.967236	0.953606	CD151/TOR1A	2
GO:0044829	GO:0044829	positive regulation by host of viral genome replication	2/582	7/3762	0.296563	0.967236	0.953606	PPIB/VAPA	2
GO:0045088	GO:0045088	regulation of innate immune response	2/582	7/3762	0.296563	0.967236	0.953606	APPL1/TKFC	2
GO:0045453	GO:0045453	bone resorption	2/582	7/3762	0.296563	0.967236	0.953606	SRC/TPP1	2
GO:0046330	GO:0046330	positive regulation of JNK cascade	2/582	7/3762	0.296563	0.967236	0.953606	HMGB1/RIPK2	2
GO:0046949	GO:0046949	fatty-acyl-CoA biosynthetic process	2/582	7/3762	0.296563	0.967236	0.953606	ACLY/HSD17B8	2
GO:0048015	GO:0048015	phosphatidylinositol-mediated signaling	2/582	7/3762	0.296563	0.967236	0.953606	GSN/PIK3C2A	2
GO:0050905	GO:0050905	neuromuscular process	2/582	7/3762	0.296563	0.967236	0.953606	AARS1/UCHL1	2
GO:0050918	GO:0050918	positive chemotaxis	2/582	7/3762	0.296563	0.967236	0.953606	FGF2/HMGB1	2
GO:0051014	GO:0051014	actin filament severing	2/582	7/3762	0.296563	0.967236	0.953606	CFL2/GSN	2
GO:0055089	GO:0055089	fatty acid homeostasis	2/582	7/3762	0.296563	0.967236	0.953606	ABCD1/GPAM	2
GO:0071392	GO:0071392	cellular response to estradiol stimulus	2/582	7/3762	0.296563	0.967236	0.953606	DDX18/ITGA2	2
GO:0120115	GO:0120115	Lsm2-8 complex	2/582	7/3762	0.296563	0.967236	0.953606	LSM2/LSM4	2
GO:1900016	GO:1900016	negative regulation of cytokine production involved in inflammatory response	2/582	7/3762	0.296563	0.967236	0.953606	ABCD1/PDCD4	2
GO:1902176	GO:1902176	negative regulation of oxidative stress-induced intrinsic apoptotic signaling pathway	2/582	7/3762	0.296563	0.967236	0.953606	HSPB1/NOL3	2
GO:1902430	GO:1902430	negative regulation of amyloid-beta formation	2/582	7/3762	0.296563	0.967236	0.953606	RTN3/RTN4	2
GO:2000234	GO:2000234	positive regulation of rRNA processing	2/582	7/3762	0.296563	0.967236	0.953606	TRMT112/WDR43	2
GO:2000641	GO:2000641	regulation of early endosome to late endosome transport	2/582	7/3762	0.296563	0.967236	0.953606	DNAJC13/SRC	2
GO:0010008	GO:0010008	endosome membrane	15/582	83/3762	0.296639	0.967236	0.953606	ACAP2/APPL1/CTSD/DNAJC13/EHD2/GGA2/ITGB1/LAMP2/PLD3/RAB22A/STX12/UBA1/VPS28/VTA1/YIPF2	15
GO:0004842	GO:0004842	ubiquitin-protein transferase activity	11/582	59/3762	0.298716	0.967236	0.953606	CUL4B/CUL5/RNF213/RNF25/TRIM24/TRIM28/UBE2C/UBE2G2/UBE2S/UBR5/ZFP91	11
GO:0032259	GO:0032259	methylation	11/582	59/3762	0.298716	0.967236	0.953606	COMT/EEF1AKNMT/EMG1/KDM2A/NSUN2/PRMT1/RNMT/SETD3/TFB2M/TRMT1/TRMT112	11
GO:0000027	GO:0000027	ribosomal large subunit assembly	4/582	18/3762	0.299681	0.967236	0.953606	BOP1/NLE1/PPAN/RPF2	4
GO:0002474	GO:0002474	antigen processing and presentation of peptide antigen via MHC class I	4/582	18/3762	0.299681	0.967236	0.953606	CALR/CANX/PDIA3/SEC24B	4
GO:0006090	GO:0006090	pyruvate metabolic process	4/582	18/3762	0.299681	0.967236	0.953606	ME1/PCK2/PFKFB2/SLC16A3	4
GO:0006935	GO:0006935	chemotaxis	4/582	18/3762	0.299681	0.967236	0.953606	FGF2/FOSL1/HMGB1/PLP2	4
GO:0008584	GO:0008584	male gonad development	4/582	18/3762	0.299681	0.967236	0.953606	ADAM15/MSH2/RRM1/YBX3	4
GO:0008654	GO:0008654	phospholipid biosynthetic process	4/582	18/3762	0.299681	0.967236	0.953606	GPAM/LCLAT1/PCYT1A/PTPMT1	4
GO:0030334	GO:0030334	regulation of cell migration	4/582	18/3762	0.299681	0.967236	0.953606	FGF2/FGF6/LMNA/RTN4	4
GO:0031093	GO:0031093	platelet alpha granule lumen	4/582	18/3762	0.299681	0.967236	0.953606	ACTN1/APOOL/F5/TIMP1	4
GO:0031234	GO:0031234	extrinsic component of cytoplasmic side of plasma membrane	4/582	18/3762	0.299681	0.967236	0.953606	ESYT1/S100A6/SRC/YES1	4
GO:0050839	GO:0050839	cell adhesion molecule binding	4/582	18/3762	0.299681	0.967236	0.953606	DSG2/DSP/ITGB1/SRC	4
GO:0070588	GO:0070588	calcium ion transmembrane transport	4/582	18/3762	0.299681	0.967236	0.953606	ATP2B1/ATP2B4/CUL5/ITPR3	4
GO:0071364	GO:0071364	cellular response to epidermal growth factor stimulus	4/582	18/3762	0.299681	0.967236	0.953606	CAD/EEF1A1/GSTP1/MCM7	4
GO:0097718	GO:0097718	disordered domain specific binding	4/582	18/3762	0.299681	0.967236	0.953606	HSP90AA1/HSP90AB1/HSPA2/RRM1	4
GO:0001618	GO:0001618	virus receptor activity	5/582	24/3762	0.309623	0.967236	0.953606	CD55/DPP4/HSPA1B/ITGA2/ITGB1	5
GO:0005923	GO:0005923	bicellular tight junction	5/582	24/3762	0.309623	0.967236	0.953606	CLDN3/EPPK1/PARD3/VAPA/YBX3	5
GO:0043021	GO:0043021	ribonucleoprotein complex binding	5/582	24/3762	0.309623	0.967236	0.953606	BOP1/CD2BP2/PES1/PHF6/YBX3	5
GO:0071222	GO:0071222	cellular response to lipopolysaccharide	5/582	24/3762	0.309623	0.967236	0.953606	GSTP1/HMGB1/PDCD4/RIPK2/SRC	5
GO:0043065	GO:0043065	positive regulation of apoptotic process	15/582	84/3762	0.31371	0.967236	0.953606	ALDH1A3/BID/CTSD/ENDOG/FOSL1/HMGB1/ITGA6/ITGB1/MLLT11/MTCH1/PPID/RIPK2/SOS1/SRC/TGM2	15
GO:0008168	GO:0008168	methyltransferase activity	10/582	54/3762	0.319758	0.967236	0.953606	COMT/EEF1AKNMT/EMG1/KDM2A/NSUN2/PRMT1/RNMT/SETD3/TFB2M/TRMT1	10
GO:0001786	GO:0001786	phosphatidylserine binding	3/582	13/3762	0.325904	0.967236	0.953606	APPL1/GAP43/HMGB1	3
GO:0005977	GO:0005977	glycogen metabolic process	3/582	13/3762	0.325904	0.967236	0.953606	GBE1/GSK3A/PYGB	3
GO:0006337	GO:0006337	nucleosome disassembly	3/582	13/3762	0.325904	0.967236	0.953606	GRWD1/SMARCC2/SMARCE1	3
GO:0006363	GO:0006363	termination of RNA polymerase I transcription	3/582	13/3762	0.325904	0.967236	0.953606	POLR1B/POLR1C/POLR2L	3
GO:0006661	GO:0006661	phosphatidylinositol biosynthetic process	3/582	13/3762	0.325904	0.967236	0.953606	FGF2/PIK3C2A/PIP4K2A	3
GO:0007007	GO:0007007	inner mitochondrial membrane organization	3/582	13/3762	0.325904	0.967236	0.953606	APOOL/DNAJC11/OPA1	3
GO:0007267	GO:0007267	cell-cell signaling	3/582	13/3762	0.325904	0.967236	0.953606	EFNB1/LNPEP/ZYX	3
GO:0007595	GO:0007595	lactation	3/582	13/3762	0.325904	0.967236	0.953606	CAD/CAV1/NME1	3
GO:0009116	GO:0009116	nucleoside metabolic process	3/582	13/3762	0.325904	0.967236	0.953606	ATIC/DNPH1/PNP	3
GO:0009791	GO:0009791	post-embryonic development	3/582	13/3762	0.325904	0.967236	0.953606	ACADM/ALDH5A1/CCDC47	3
GO:0019894	GO:0019894	kinesin binding	3/582	13/3762	0.325904	0.967236	0.953606	KIFBP/TOR1A/TOR1B	3
GO:0030148	GO:0030148	sphingolipid biosynthetic process	3/582	13/3762	0.325904	0.967236	0.953606	DEGS1/ELOVL5/VAPA	3
GO:0034332	GO:0034332	adherens junction organization	3/582	13/3762	0.325904	0.967236	0.953606	CDH2/DSP/SRC	3
GO:0045184	GO:0045184	establishment of protein localization	3/582	13/3762	0.325904	0.967236	0.953606	DERL1/ITGA2/RDX	3
GO:0098982	GO:0098982	GABA-ergic synapse	3/582	13/3762	0.325904	0.967236	0.953606	ATP2B1/GAP43/PCLO	3
GO:0150104	GO:0150104	transport across blood-brain barrier	3/582	13/3762	0.325904	0.967236	0.953606	ABCB1/ATP2B4/SLC9A3R1	3
GO:1903779	GO:1903779	regulation of cardiac conduction	3/582	13/3762	0.325904	0.967236	0.953606	ATP2B1/ATP2B4/ITPR3	3
GO:1990000	GO:1990000	amyloid fibril formation	3/582	13/3762	0.325904	0.967236	0.953606	GGA2/GSN/USP9X	3
GO:2001244	GO:2001244	positive regulation of intrinsic apoptotic signaling pathway	3/582	13/3762	0.325904	0.967236	0.953606	BID/CAV1/SLC9A3R1	3
GO:0005887	GO:0005887	integral component of plasma membrane	16/582	91/3762	0.328697	0.967236	0.953606	ATP2B1/ATP2B4/ATRN/CAV1/CD151/CDH2/CLDN3/DEGS1/EFNB1/FLRT2/ITPR3/LANCL1/LNPEP/PODXL/SLC16A3/SYPL1	16
GO:0000045	GO:0000045	autophagosome assembly	4/582	19/3762	0.337331	0.967236	0.953606	ATG2A/BAG3/RAB1B/STX12	4
GO:0002218	GO:0002218	activation of innate immune response	4/582	19/3762	0.337331	0.967236	0.953606	HMGB1/HSP90AA1/IFI16/MAVS	4
GO:0006414	GO:0006414	translational elongation	4/582	19/3762	0.337331	0.967236	0.953606	EEF1A1/EIF5A/HBS1L/TCEA1	4
GO:0016042	GO:0016042	lipid catabolic process	4/582	19/3762	0.337331	0.967236	0.953606	APOC3/HINT2/MGLL/PLD3	4
GO:0031593	GO:0031593	polyubiquitin modification-dependent protein binding	4/582	19/3762	0.337331	0.967236	0.953606	ABRAXAS2/DNAJB2/RAD23A/UBXN1	4
GO:0071333	GO:0071333	cellular response to glucose stimulus	4/582	19/3762	0.337331	0.967236	0.953606	ENDOG/NME1/OPA1/PCK2	4
GO:0060548	GO:0060548	negative regulation of cell death	5/582	25/3762	0.342378	0.967236	0.953606	AGR2/CACYBP/FGF2/HSPA1B/TMEM109	5
GO:0005777	GO:0005777	peroxisome	9/582	49/3762	0.34314	0.967236	0.953606	ABCD1/ACAA1/ACSL3/DECR2/DHRS4/HACL1/IDH2/MAVS/PMVK	9
GO:0031901	GO:0031901	early endosome membrane	9/582	49/3762	0.34314	0.967236	0.953606	APPL1/CAV1/DNAJC13/GGA2/KREMEN2/PLD3/RAB5B/STX12/VAMP8	9
GO:0016236	GO:0016236	macroautophagy	8/582	43/3762	0.344301	0.967236	0.953606	CHMP4A/DYNLL2/PRKAG1/SRC/TOMM40/TOMM6/VPS28/VTA1	8
GO:0038096	GO:0038096	Fc-gamma receptor signaling pathway involved in phagocytosis	6/582	31/3762	0.344429	0.967236	0.953606	ARPC3/HSP90AA1/HSP90AB1/SRC/WASF2/YES1	6
GO:0004518	GO:0004518	nuclease activity	7/582	37/3762	0.34485	0.967236	0.953606	ENDOG/ERCC4/LACTB2/MRPL44/PLD3/PRORP/TSEN2	7
GO:0005884	GO:0005884	actin filament	7/582	37/3762	0.34485	0.967236	0.953606	ACTA1/ACTN1/LCP1/MISP/PLS3/SRC/YES1	7
GO:0004386	GO:0004386	helicase activity	13/582	74/3762	0.354595	0.967236	0.953606	CHD1L/DDX18/DDX41/DDX47/DDX51/DHX29/EIF4A2/HELZ2/MCM3/MCM4/MCM5/MCM6/MCM7	13
GO:0030027	GO:0030027	lamellipodium	13/582	74/3762	0.354595	0.967236	0.953606	ACTA1/ARPC3/BCAR1/CDH2/DPP4/GSN/ITGB1/MYH10/PKN2/PODXL/RDX/TUBB3/WASF2	13
GO:0000340	GO:0000340	RNA 7-methylguanosine cap binding	2/582	8/3762	0.357741	0.967236	0.953606	DCPS/GEMIN5	2
GO:0001676	GO:0001676	long-chain fatty acid metabolic process	2/582	8/3762	0.357741	0.967236	0.953606	ACSL3/CPT2	2
GO:0001917	GO:0001917	photoreceptor inner segment	2/582	8/3762	0.357741	0.967236	0.953606	PIP4K2A/REEP6	2
GO:0004180	GO:0004180	carboxypeptidase activity	2/582	8/3762	0.357741	0.967236	0.953606	BLMH/CTSA	2
GO:0005688	GO:0005688	U6 snRNP	2/582	8/3762	0.357741	0.967236	0.953606	LSM2/LSM4	2
GO:0006388	GO:0006388	tRNA splicing, via endonucleolytic cleavage and ligation	2/582	8/3762	0.357741	0.967236	0.953606	RTCB/TSEN2	2
GO:0006536	GO:0006536	glutamate metabolic process	2/582	8/3762	0.357741	0.967236	0.953606	ALDH5A1/GLUL	2
GO:0006656	GO:0006656	phosphatidylcholine biosynthetic process	2/582	8/3762	0.357741	0.967236	0.953606	FABP5/PCYT1A	2
GO:0008361	GO:0008361	regulation of cell size	2/582	8/3762	0.357741	0.967236	0.953606	RDX/SLC9A3R1	2
GO:0010800	GO:0010800	positive regulation of peptidyl-threonine phosphorylation	2/582	8/3762	0.357741	0.967236	0.953606	GSK3A/RIPK2	2
GO:0014850	GO:0014850	response to muscle activity	2/582	8/3762	0.357741	0.967236	0.953606	ITGA2/OPA1	2
GO:0016597	GO:0016597	amino acid binding	2/582	8/3762	0.357741	0.967236	0.953606	AARS1/CAD	2
GO:0016922	GO:0016922	nuclear receptor binding	2/582	8/3762	0.357741	0.967236	0.953606	SMARCE1/TRIM24	2
GO:0021510	GO:0021510	spinal cord development	2/582	8/3762	0.357741	0.967236	0.953606	BAG3/PHGDH	2
GO:0022604	GO:0022604	regulation of cell morphogenesis	2/582	8/3762	0.357741	0.967236	0.953606	CLDN3/LARP4	2
GO:0023026	GO:0023026	MHC class II protein complex binding	2/582	8/3762	0.357741	0.967236	0.953606	HSP90AA1/HSP90AB1	2
GO:0030479	GO:0030479	actin cortical patch	2/582	8/3762	0.357741	0.967236	0.953606	CFL2/GMFB	2
GO:0031167	GO:0031167	rRNA methylation	2/582	8/3762	0.357741	0.967236	0.953606	TFB2M/TRMT112	2
GO:0032570	GO:0032570	response to progesterone	2/582	8/3762	0.357741	0.967236	0.953606	CAV1/FOSL1	2
GO:0034511	GO:0034511	U3 snoRNA binding	2/582	8/3762	0.357741	0.967236	0.953606	BMS1/TSR1	2
GO:0035371	GO:0035371	microtubule plus-end	2/582	8/3762	0.357741	0.967236	0.953606	CLASP1/CLIP2	2
GO:0042098	GO:0042098	T cell proliferation	2/582	8/3762	0.357741	0.967236	0.953606	CD151/RIPK2	2
GO:0042572	GO:0042572	retinol metabolic process	2/582	8/3762	0.357741	0.967236	0.953606	ALDH1A3/RDH14	2
GO:0042744	GO:0042744	hydrogen peroxide catabolic process	2/582	8/3762	0.357741	0.967236	0.953606	HBA1/HBD	2
GO:0045505	GO:0045505	dynein intermediate chain binding	2/582	8/3762	0.357741	0.967236	0.953606	BAG3/DYNLL2	2
GO:0045786	GO:0045786	negative regulation of cell cycle	2/582	8/3762	0.357741	0.967236	0.953606	PDCD4/SIPA1	2
GO:0045921	GO:0045921	positive regulation of exocytosis	2/582	8/3762	0.357741	0.967236	0.953606	CLASP1/UNC13D	2
GO:0046628	GO:0046628	positive regulation of insulin receptor signaling pathway	2/582	8/3762	0.357741	0.967236	0.953606	OPA1/SRC	2
GO:0046677	GO:0046677	response to antibiotic	2/582	8/3762	0.357741	0.967236	0.953606	ENDOG/HSP90AA1	2
GO:0070555	GO:0070555	response to interleukin-1	2/582	8/3762	0.357741	0.967236	0.953606	RIPK2/SRC	2
GO:0071360	GO:0071360	cellular response to exogenous dsRNA	2/582	8/3762	0.357741	0.967236	0.953606	CAV1/MAVS	2
GO:0071375	GO:0071375	cellular response to peptide hormone stimulus	2/582	8/3762	0.357741	0.967236	0.953606	CAV1/SRC	2
GO:0071556	GO:0071556	integral component of lumenal side of endoplasmic reticulum membrane	2/582	8/3762	0.357741	0.967236	0.953606	CALR/CANX	2
GO:0072332	GO:0072332	intrinsic apoptotic signaling pathway by p53 class mediator	2/582	8/3762	0.357741	0.967236	0.953606	IFI16/MYBBP1A	2
GO:0050790	GO:0050790	regulation of catalytic activity	11/582	62/3762	0.360646	0.967236	0.953606	ARL2BP/AUP1/BAG3/GDI1/HSPBP1/HSPH1/KATNB1/PARP1/PPP1R12C/PRKAG1/SOS1	11
GO:0007186	GO:0007186	G protein-coupled receptor signaling pathway	8/582	44/3762	0.36935	0.967236	0.953606	AKAP12/APOC3/BCAR1/ITPR3/LANCL1/SOS1/SRC/XK	8
GO:0008104	GO:0008104	protein localization	8/582	44/3762	0.36935	0.967236	0.953606	ACAA1/CAV1/DECR2/DHRS4/HACL1/ODR4/PARD3/USP9X	8
GO:0000791	GO:0000791	euchromatin	3/582	14/3762	0.37145	0.967236	0.953606	H1-0/TRIM24/TRIM28	3
GO:0002102	GO:0002102	podosome	3/582	14/3762	0.37145	0.967236	0.953606	GSN/LCP1/SRC	3
GO:0004252	GO:0004252	serine-type endopeptidase activity	3/582	14/3762	0.37145	0.967236	0.953606	DPP4/SEC11A/TPP1	3
GO:0006294	GO:0006294	nucleotide-excision repair, preincision complex assembly	3/582	14/3762	0.37145	0.967236	0.953606	CHD1L/CUL4B/PARP1	3
GO:0006361	GO:0006361	transcription initiation from RNA polymerase I promoter	3/582	14/3762	0.37145	0.967236	0.953606	POLR1B/POLR1C/POLR2L	3
GO:0009653	GO:0009653	anatomical structure morphogenesis	3/582	14/3762	0.37145	0.967236	0.953606	IGF2BP3/KRT18/MCAM	3
GO:0015485	GO:0015485	cholesterol binding	3/582	14/3762	0.37145	0.967236	0.953606	APOC3/CAV1/SOAT1	3
GO:0018279	GO:0018279	protein N-linked glycosylation via asparagine	3/582	14/3762	0.37145	0.967236	0.953606	ALG5/DPM3/LMAN1	3
GO:0045182	GO:0045182	translation regulator activity	3/582	14/3762	0.37145	0.967236	0.953606	AARS1/CNBP/IGF2BP3	3
GO:0051170	GO:0051170	import into nucleus	3/582	14/3762	0.37145	0.967236	0.953606	GEMIN5/GEMIN8/PRKAG1	3
GO:0051219	GO:0051219	phosphoprotein binding	3/582	14/3762	0.37145	0.967236	0.953606	PHF6/PRKCSH/SRC	3
GO:0061608	GO:0061608	nuclear import signal receptor activity	3/582	14/3762	0.37145	0.967236	0.953606	IPO5/KPNA2/NUTF2	3
GO:1900182	GO:1900182	positive regulation of protein localization to nucleus	3/582	14/3762	0.37145	0.967236	0.953606	CDK5RAP3/PARP1/SRC	3
GO:0005793	GO:0005793	endoplasmic reticulum-Golgi intermediate compartment	7/582	38/3762	0.371899	0.967236	0.953606	HMGB1/LMAN1/LMAN2L/PDIA6/SCYL1/SERPINH1/TMED2	7
GO:0009055	GO:0009055	electron transfer activity	7/582	38/3762	0.371899	0.967236	0.953606	COX7A2L/CYB5A/DEGS1/ETFDH/IDH3B/ME1/PHGDH	7
GO:0009615	GO:0009615	response to virus	7/582	38/3762	0.371899	0.967236	0.953606	AUP1/BST2/FOSL1/HSPB1/OAS3/SRC/TPT1	7
GO:0017124	GO:0017124	SH3 domain binding	7/582	38/3762	0.371899	0.967236	0.953606	ADAM15/BCAR1/CCDC6/LANCL1/SH3BGRL/SOS1/WASF2	7
GO:0004812	GO:0004812	aminoacyl-tRNA ligase activity	6/582	32/3762	0.374019	0.967236	0.953606	AARS1/CARS1/FARSA/GARS1/MARS2/TARS1	6
GO:0032040	GO:0032040	small-subunit processome	6/582	32/3762	0.374019	0.967236	0.953606	EMG1/IMP3/MPHOSPH10/NOL6/UTP23/UTP3	6
GO:0044267	GO:0044267	cellular protein metabolic process	6/582	32/3762	0.374019	0.967236	0.953606	CALU/CDH2/F5/PDIA6/PRKCSH/TIMP1	6
GO:0046718	GO:0046718	viral entry into host cell	6/582	32/3762	0.374019	0.967236	0.953606	CD55/DPP4/HSPA1B/ITGA2/ITGB1/VAMP8	6
GO:0046777	GO:0046777	protein autophosphorylation	6/582	32/3762	0.374019	0.967236	0.953606	AURKB/CAD/SRC/TRIM24/TRIM28/YES1	6
GO:0055038	GO:0055038	recycling endosome membrane	6/582	32/3762	0.374019	0.967236	0.953606	ACAP1/EHD2/NDRG1/PDIA3/STX12/VAMP8	6
GO:0000387	GO:0000387	spliceosomal snRNP assembly	4/582	20/3762	0.375135	0.967236	0.953606	COIL/GEMIN5/GEMIN8/LSM4	4
GO:0005782	GO:0005782	peroxisomal matrix	4/582	20/3762	0.375135	0.967236	0.953606	ACAA1/DHRS4/GRHPR/HACL1	4
GO:0005875	GO:0005875	microtubule associated complex	4/582	20/3762	0.375135	0.967236	0.953606	CLIP2/DYNLL2/MAP7/RABGAP1	4
GO:0006879	GO:0006879	cellular iron ion homeostasis	4/582	20/3762	0.375135	0.967236	0.953606	BOLA2/FTH1/HMOX2/TMEM199	4
GO:0007417	GO:0007417	central nervous system development	4/582	20/3762	0.375135	0.967236	0.953606	ALDH5A1/GSN/GSTP1/TPP1	4
GO:0034605	GO:0034605	cellular response to heat	4/582	20/3762	0.375135	0.967236	0.953606	BAG3/HSP90AA1/HSP90AB1/HSPA1B	4
GO:0046983	GO:0046983	protein dimerization activity	4/582	20/3762	0.375135	0.967236	0.953606	GARS1/HSP90AB1/POLR1C/ST13	4
GO:0005506	GO:0005506	iron ion binding	5/582	26/3762	0.375352	0.967236	0.953606	CALR/CYP51A1/FTH1/HBA1/JMJD6	5
GO:0005903	GO:0005903	brush border	5/582	26/3762	0.375352	0.967236	0.953606	ACTN1/ITPR3/LIMA1/MYL12B/MYO1D	5
GO:0032436	GO:0032436	positive regulation of proteasomal ubiquitin-dependent protein catabolic process	5/582	26/3762	0.375352	0.967236	0.953606	DNAJB2/GSK3A/HSPA1B/HSPBP1/RAD23A	5
GO:0048156	GO:0048156	tau protein binding	5/582	26/3762	0.375352	0.967236	0.953606	BAG2/GSK3A/HSP90AA1/HSP90AB1/HSPA2	5
GO:0006511	GO:0006511	ubiquitin-dependent protein catabolic process	17/582	100/3762	0.375862	0.967236	0.953606	ANAPC1/ANAPC2/AURKB/CUL4B/CUL5/RNF213/UBA1/UBE2C/UBE2G2/UBE2S/UCHL1/UCHL3/USP14/USP15/USP24/USP28/USP9X	17
GO:0007275	GO:0007275	multicellular organism development	18/582	107/3762	0.388175	0.967236	0.953606	APOL2/CAMK1/CSRP2/EFNB1/FAM3C/FGF2/FGF6/FLRT2/GAP43/HMGB3/JMJD6/KIFBP/LCLAT1/PBXIP1/PKP1/RAB18/UTP3/WTAP	18
GO:0007010	GO:0007010	cytoskeleton organization	8/582	45/3762	0.39454	0.967236	0.953606	CCDC6/EPB41L3/KRT15/LARP4/PACSIN3/PCLO/SIPA1/TUBB3	8
GO:0072659	GO:0072659	protein localization to plasma membrane	8/582	45/3762	0.39454	0.967236	0.953606	CDH2/EHD2/EPB41L3/FAM126A/MAP7/RDX/SLC9A3R1/TMED2	8
GO:0003779	GO:0003779	actin binding	20/582	120/3762	0.395151	0.967236	0.953606	ACTN1/ARPC3/CALD1/CFL2/CNN3/EPB41L3/FLNC/GMFB/GSN/ITGB1/LCP1/LIMA1/MISP/MYH10/MYO1D/PLS3/RDX/S100A4/SETD3/WASF2	20
GO:0031982	GO:0031982	vesicle	12/582	70/3762	0.397901	0.967236	0.953606	CD59/GSTP1/HSPA1B/MYO1D/PIK3C2A/RAB32/RIPK2/SLC9A3R1/SRI/STX12/VAMP8/VAPA	12
GO:0001666	GO:0001666	response to hypoxia	7/582	39/3762	0.399061	0.967236	0.953606	CAV1/CLDN3/DPP4/HMOX2/ITGA2/NOL3/XRCC1	7
GO:0006954	GO:0006954	inflammatory response	7/582	39/3762	0.399061	0.967236	0.953606	ATRN/HMGB1/IFI16/MGLL/PLD3/RIPK2/SCYL1	7
GO:0045087	GO:0045087	innate immune response	15/582	89/3762	0.402132	0.967236	0.953606	ADAM15/BST2/CD55/HMGB1/HMGB3/IFI16/MAVS/OAS3/RIPK2/SRC/TKFC/TRIM28/TRIM4/USP14/YES1	15
GO:0003725	GO:0003725	double-stranded RNA binding	6/582	33/3762	0.403674	0.967236	0.953606	ACTN1/HMGB1/HSP90AB1/MRPL44/OAS3/YRDC	6
GO:0018215	GO:0018215	protein phosphopantetheinylation	10/582	58/3762	0.40819	0.967236	0.953606	ERP29/GLUL/JMJD6/NAE1/PDIA3/PDIA6/PPME1/SAE1/TGM2/UBA1	10
GO:1900034	GO:1900034	regulation of cellular response to heat	10/582	58/3762	0.40819	0.967236	0.953606	AKT1S1/BAG2/BAG3/CHORDC1/DNAJB1/HSP90AA1/HSP90AB1/HSPA1B/HSPH1/NUP210	10
GO:0000413	GO:0000413	protein peptidyl-prolyl isomerization	5/582	27/3762	0.408302	0.967236	0.953606	FKBP10/PPIB/PPID/PPIF/PPIL4	5
GO:0000977	GO:0000977	RNA polymerase II transcription regulatory region sequence-specific DNA binding	5/582	27/3762	0.408302	0.967236	0.953606	ATF3/FOSL1/JUNB/NME1/YBX3	5
GO:0003755	GO:0003755	peptidyl-prolyl cis-trans isomerase activity	5/582	27/3762	0.408302	0.967236	0.953606	FKBP10/PPIB/PPID/PPIF/PPIL4	5
GO:0032587	GO:0032587	ruffle membrane	5/582	27/3762	0.408302	0.967236	0.953606	EEF1A1/ITGB1/LCP1/NME1/SRC	5
GO:0032869	GO:0032869	cellular response to insulin stimulus	5/582	27/3762	0.408302	0.967236	0.953606	GSK3A/GSTP1/PARP1/PCK2/SRC	5
GO:0070374	GO:0070374	positive regulation of ERK1 and ERK2 cascade	5/582	27/3762	0.408302	0.967236	0.953606	AKAP12/FGF2/HMGB1/RIPK2/SRC	5
GO:0006468	GO:0006468	protein phosphorylation	17/582	102/3762	0.4095	0.967236	0.953606	AURKB/CAMK1/CDK11A/CPNE3/GMFB/GSK3A/MAP4K4/PBK/PKN2/PRKAG1/RIPK2/RPS6KA1/SCYL1/SRC/TRIM24/TRIM28/YES1	17
GO:0000462	GO:0000462	maturation of SSU-rRNA from tricistronic rRNA transcript (SSU-rRNA, 5.8S rRNA, LSU-rRNA)	4/582	21/3762	0.412741	0.967236	0.953606	BMS1/FAM207A/TSR1/UTP3	4
GO:0006287	GO:0006287	base-excision repair, gap-filling	4/582	21/3762	0.412741	0.967236	0.953606	LIG3/PARP1/RFC1/XRCC1	4
GO:0009887	GO:0009887	animal organ morphogenesis	4/582	21/3762	0.412741	0.967236	0.953606	ATRN/FGF2/FGF6/ITGA2	4
GO:0030145	GO:0030145	manganese ion binding	4/582	21/3762	0.412741	0.967236	0.953606	GLUL/ME1/PCK2/XPNPEP1	4
GO:0048010	GO:0048010	vascular endothelial growth factor receptor signaling pathway	4/582	21/3762	0.412741	0.967236	0.953606	BCAR1/HSP90AA1/SRC/WASF2	4
GO:0048027	GO:0048027	mRNA 5'-UTR binding	4/582	21/3762	0.412741	0.967236	0.953606	GNL3/IGF2BP3/MYH10/UTP23	4
GO:0106306	GO:0106306	protein serine phosphatase activity	4/582	21/3762	0.412741	0.967236	0.953606	DUSP12/ILKAP/PPM1G/PTPMT1	4
GO:0106307	GO:0106307	protein threonine phosphatase activity	4/582	21/3762	0.412741	0.967236	0.953606	DUSP12/ILKAP/PPM1G/PTPMT1	4
GO:1904115	GO:1904115	axon cytoplasm	4/582	21/3762	0.412741	0.967236	0.953606	HSPB1/OPA1/UCHL1/ZC3H14	4
GO:0001843	GO:0001843	neural tube closure	3/582	15/3762	0.416379	0.967236	0.953606	OPA1/SEC24B/TMED2	3
GO:0006297	GO:0006297	nucleotide-excision repair, DNA gap filling	3/582	15/3762	0.416379	0.967236	0.953606	LIG3/RFC1/XRCC1	3
GO:0006605	GO:0006605	protein targeting	3/582	15/3762	0.416379	0.967236	0.953606	CDC37/KATNB1/LAMP2	3
GO:0009898	GO:0009898	cytoplasmic side of plasma membrane	3/582	15/3762	0.416379	0.967236	0.953606	ATP2B1/CHMP4A/PGM5	3
GO:0030216	GO:0030216	keratinocyte differentiation	3/582	15/3762	0.416379	0.967236	0.953606	CLIC4/DSP/KRT10	3
GO:0032435	GO:0032435	negative regulation of proteasomal ubiquitin-dependent protein catabolic process	3/582	15/3762	0.416379	0.967236	0.953606	HSP90AB1/PBK/UBXN1	3
GO:0035264	GO:0035264	multicellular organism growth	3/582	15/3762	0.416379	0.967236	0.953606	CLIC4/SOS1/TMED2	3
GO:0043087	GO:0043087	regulation of GTPase activity	3/582	15/3762	0.416379	0.967236	0.953606	RABGAP1/RASA1/RDX	3
GO:0043410	GO:0043410	positive regulation of MAPK cascade	3/582	15/3762	0.416379	0.967236	0.953606	CDH2/FGF2/HMGB1	3
GO:0050661	GO:0050661	NADP binding	3/582	15/3762	0.416379	0.967236	0.953606	GRHPR/ME1/SPR	3
GO:0070006	GO:0070006	metalloaminopeptidase activity	3/582	15/3762	0.416379	0.967236	0.953606	DPP3/LNPEP/XPNPEP1	3
GO:0004364	GO:0004364	glutathione transferase activity	2/582	9/3762	0.416856	0.967236	0.953606	GSTP1/LANCL1	2
GO:0005504	GO:0005504	fatty acid binding	2/582	9/3762	0.416856	0.967236	0.953606	FABP5/GSTP1	2
GO:0006607	GO:0006607	NLS-bearing protein import into nucleus	2/582	9/3762	0.416856	0.967236	0.953606	IPO5/KPNA2	2
GO:0006654	GO:0006654	phosphatidic acid biosynthetic process	2/582	9/3762	0.416856	0.967236	0.953606	GPAM/LCLAT1	2
GO:0006839	GO:0006839	mitochondrial transport	2/582	9/3762	0.416856	0.967236	0.953606	HSP90AA1/KIFBP	2
GO:0006865	GO:0006865	amino acid transport	2/582	9/3762	0.416856	0.967236	0.953606	SFXN1/XK	2
GO:0007416	GO:0007416	synapse assembly	2/582	9/3762	0.416856	0.967236	0.953606	CDH2/PCLO	2
GO:0007519	GO:0007519	skeletal muscle tissue development	2/582	9/3762	0.416856	0.967236	0.953606	CAV1/CFL2	2
GO:0008053	GO:0008053	mitochondrial fusion	2/582	9/3762	0.416856	0.967236	0.953606	GDAP1/OPA1	2
GO:0008334	GO:0008334	histone mRNA metabolic process	2/582	9/3762	0.416856	0.967236	0.953606	LSM11/SSB	2
GO:0009566	GO:0009566	fertilization	2/582	9/3762	0.416856	0.967236	0.953606	CLIC4/YBX3	2
GO:0014003	GO:0014003	oligodendrocyte development	2/582	9/3762	0.416856	0.967236	0.953606	GSN/GSTP1	2
GO:0016208	GO:0016208	AMP binding	2/582	9/3762	0.416856	0.967236	0.953606	PFKM/PRKAG1	2
GO:0016620	GO:0016620	oxidoreductase activity, acting on the aldehyde or oxo group of donors, NAD or NADP as acceptor	2/582	9/3762	0.416856	0.967236	0.953606	ALDH1A3/ALDH5A1	2
GO:0022904	GO:0022904	respiratory electron transport chain	2/582	9/3762	0.416856	0.967236	0.953606	ETFDH/MYBBP1A	2
GO:0030032	GO:0030032	lamellipodium assembly	2/582	9/3762	0.416856	0.967236	0.953606	ITGB1/WASF2	2
GO:0030332	GO:0030332	cyclin binding	2/582	9/3762	0.416856	0.967236	0.953606	CDK5RAP3/CRABP2	2
GO:0030511	GO:0030511	positive regulation of transforming growth factor beta receptor signaling pathway	2/582	9/3762	0.416856	0.967236	0.953606	C20orf27/HSP90AB1	2
GO:0030742	GO:0030742	GTP-dependent protein binding	2/582	9/3762	0.416856	0.967236	0.953606	RAB32/RAB5B	2
GO:0031210	GO:0031210	phosphatidylcholine binding	2/582	9/3762	0.416856	0.967236	0.953606	ESYT1/PCYT1A	2
GO:0031461	GO:0031461	cullin-RING ubiquitin ligase complex	2/582	9/3762	0.416856	0.967236	0.953606	CUL4B/CUL5	2
GO:0032467	GO:0032467	positive regulation of cytokinesis	2/582	9/3762	0.416856	0.967236	0.953606	AURKB/PKN2	2
GO:0032839	GO:0032839	dendrite cytoplasm	2/582	9/3762	0.416856	0.967236	0.953606	CANX/ZC3H14	2
GO:0034765	GO:0034765	regulation of ion transmembrane transport	2/582	9/3762	0.416856	0.967236	0.953606	CLIC4/TMEM109	2
GO:0035633	GO:0035633	maintenance of blood-brain barrier	2/582	9/3762	0.416856	0.967236	0.953606	CLDN3/ITGB1	2
GO:0040014	GO:0040014	regulation of multicellular organism growth	2/582	9/3762	0.416856	0.967236	0.953606	ATRN/FTO	2
GO:0042102	GO:0042102	positive regulation of T cell proliferation	2/582	9/3762	0.416856	0.967236	0.953606	EFNB1/PNP	2
GO:0044548	GO:0044548	S100 protein binding	2/582	9/3762	0.416856	0.967236	0.953606	CACYBP/S100A6	2
GO:0045648	GO:0045648	positive regulation of erythrocyte differentiation	2/582	9/3762	0.416856	0.967236	0.953606	HSPA1B/PRMT1	2
GO:0046627	GO:0046627	negative regulation of insulin receptor signaling pathway	2/582	9/3762	0.416856	0.967236	0.953606	GSK3A/PIP4K2A	2
GO:0046875	GO:0046875	ephrin receptor binding	2/582	9/3762	0.416856	0.967236	0.953606	EFNB1/SRC	2
GO:0048147	GO:0048147	negative regulation of fibroblast proliferation	2/582	9/3762	0.416856	0.967236	0.953606	FTH1/GSTP1	2
GO:0050680	GO:0050680	negative regulation of epithelial cell proliferation	2/582	9/3762	0.416856	0.967236	0.953606	EPPK1/MAGED1	2
GO:0051016	GO:0051016	barbed-end actin filament capping	2/582	9/3762	0.416856	0.967236	0.953606	GSN/RDX	2
GO:0051225	GO:0051225	spindle assembly	2/582	9/3762	0.416856	0.967236	0.953606	TUBGCP2/TUBGCP6	2
GO:0051497	GO:0051497	negative regulation of stress fiber assembly	2/582	9/3762	0.416856	0.967236	0.953606	CLASP1/WASF2	2
GO:0051693	GO:0051693	actin filament capping	2/582	9/3762	0.416856	0.967236	0.953606	GSN/RDX	2
GO:0071398	GO:0071398	cellular response to fatty acid	2/582	9/3762	0.416856	0.967236	0.953606	NME1/SRC	2
GO:0071564	GO:0071564	npBAF complex	2/582	9/3762	0.416856	0.967236	0.953606	SMARCC2/SMARCE1	2
GO:0071565	GO:0071565	nBAF complex	2/582	9/3762	0.416856	0.967236	0.953606	SMARCC2/SMARCE1	2
GO:0071782	GO:0071782	endoplasmic reticulum tubular network	2/582	9/3762	0.416856	0.967236	0.953606	RAB18/RTN4	2
GO:0080009	GO:0080009	mRNA methylation	2/582	9/3762	0.416856	0.967236	0.953606	NSUN2/WTAP	2
GO:1903076	GO:1903076	regulation of protein localization to plasma membrane	2/582	9/3762	0.416856	0.967236	0.953606	APPL1/VAMP8	2
GO:1990381	GO:1990381	ubiquitin-specific protease binding	2/582	9/3762	0.416856	0.967236	0.953606	DERL1/RAD23A	2
GO:2000145	GO:2000145	regulation of cell motility	2/582	9/3762	0.416856	0.967236	0.953606	MEMO1/PKN2	2
GO:0008017	GO:0008017	microtubule binding	11/582	65/3762	0.424143	0.967236	0.953606	ABRAXAS2/CLASP1/CLIP2/CNN3/KATNB1/MAP4K4/NDRG1/OPA1/RMDN1/TUBGCP6/VAPA	11
GO:0019899	GO:0019899	enzyme binding	23/582	141/3762	0.425618	0.967236	0.953606	ABCD1/ATXN10/CAD/CAV1/CBX1/CDH2/CYB5A/HSPA1B/HSPA2/KRT79/LAMP2/MSH2/MSH3/NME1/PARP1/PHF6/PRMT1/PUS7/SIRT3/SRC/TOP2B/XRCC1/YES1	23
GO:0043005	GO:0043005	neuron projection	14/582	84/3762	0.425904	0.967236	0.953606	ATP2B4/BAG3/CACYBP/CDH2/FLRT2/FOSL1/GDI1/GLUL/HMGB1/LSM4/MYO1D/S100A4/SRC/TOR1A	14
GO:0007005	GO:0007005	mitochondrion organization	7/582	40/3762	0.426203	0.967236	0.953606	LIG3/OPA1/PARP1/RAB32/SIRT3/TFAM/TFB2M	7
GO:0006302	GO:0006302	double-strand break repair	6/582	34/3762	0.433225	0.967236	0.953606	KPNA2/LIG3/MSH2/PARP1/SMCHD1/UBXN1	6
GO:0007411	GO:0007411	axon guidance	6/582	34/3762	0.433225	0.967236	0.953606	EFNB1/FLRT2/GAP43/SOS1/SRC/TUBB3	6
GO:0000287	GO:0000287	magnesium ion binding	12/582	72/3762	0.438443	0.967236	0.953606	COMT/DUT/GLUL/HACL1/IDH2/IDH3B/MSH2/NME1/OPA1/PGM5/RPS6KA1/S100P	12
GO:0006464	GO:0006464	cellular protein modification process	5/582	28/3762	0.441008	0.967236	0.953606	DUSP12/SAE1/UBA1/UBE2S/YES1	5
GO:0006898	GO:0006898	receptor-mediated endocytosis	5/582	28/3762	0.441008	0.967236	0.953606	CALR/DNAJC13/HBA1/HSP90AA1/HSPH1	5
GO:1990837	GO:1990837	sequence-specific double-stranded DNA binding	5/582	28/3762	0.441008	0.967236	0.953606	ATF3/FOSL1/JUNB/MAFF/ZNF787	5
GO:0050821	GO:0050821	protein stabilization	14/582	85/3762	0.444611	0.967236	0.953606	BAG2/BAG3/CALR/CDC37/GRN/HSP90AA1/HSP90AB1/HSPA1B/LAMP2/PPIB/RTN4/STX12/SUGT1/USP9X	14
GO:1904813	GO:1904813	ficolin-1-rich granule lumen	14/582	85/3762	0.444611	0.967236	0.953606	ACLY/CTSD/EEF1A1/FTH1/GSN/GSTP1/HMGB1/HSP90AA1/HSP90AB1/HSPA1B/IMPDH1/IMPDH2/PDAP1/PNP	14
GO:0043565	GO:0043565	sequence-specific DNA binding	8/582	47/3762	0.444919	0.967236	0.953606	CBFB/MAFF/MYBBP1A/RFC1/SIRT3/TFAM/TRIM24/ZNF787	8
GO:0006260	GO:0006260	DNA replication	11/582	66/3762	0.44536	0.967236	0.953606	DUT/GRWD1/LIG3/LRWD1/MCM3/MCM4/MCM5/MCM6/MCM7/RFC1/RRM1	11
GO:0000082	GO:0000082	G1/S transition of mitotic cell cycle	4/582	22/3762	0.449837	0.967236	0.953606	CUL4B/CUL5/GSPT1/ITGB1	4
GO:0007265	GO:0007265	Ras protein signal transduction	4/582	22/3762	0.449837	0.967236	0.953606	FGF2/SOS1/TRIM28/USP28	4
GO:0007605	GO:0007605	sensory perception of sound	4/582	22/3762	0.449837	0.967236	0.953606	CCDC50/SERPINB6/SLC9A3R1/TIMM8B	4
GO:0045815	GO:0045815	positive regulation of gene expression, epigenetic	4/582	22/3762	0.449837	0.967236	0.953606	MYBBP1A/POLR1B/POLR1C/POLR2L	4
GO:0046982	GO:0046982	protein heterodimerization activity	12/582	73/3762	0.45868	0.967236	0.953606	ATF3/CAV1/ITGB1/KATNB1/KRT10/NAE1/SAE1/SOS1/SRI/TOP2B/TRMT112/VAPA	12
GO:0006611	GO:0006611	protein export from nucleus	3/582	16/3762	0.460209	0.967236	0.953606	CALR/EIF5A/NUTF2	3
GO:0007004	GO:0007004	telomere maintenance via telomerase	3/582	16/3762	0.460209	0.967236	0.953606	HSP90AA1/HSP90AB1/RFC1	3
GO:0008236	GO:0008236	serine-type peptidase activity	3/582	16/3762	0.460209	0.967236	0.953606	DPP4/SEC11A/TPP1	3
GO:0009267	GO:0009267	cellular response to starvation	3/582	16/3762	0.460209	0.967236	0.953606	CAV1/GLUL/LAMP2	3
GO:0009725	GO:0009725	response to hormone	3/582	16/3762	0.460209	0.967236	0.953606	FHL2/ME1/TIMP1	3
GO:0009749	GO:0009749	response to glucose	3/582	16/3762	0.460209	0.967236	0.953606	GLUL/GPAM/PFKFB2	3
GO:0030163	GO:0030163	protein catabolic process	3/582	16/3762	0.460209	0.967236	0.953606	TPP1/TRIM24/UCHL3	3
GO:0043280	GO:0043280	positive regulation of cysteine-type endopeptidase activity involved in apoptotic process	3/582	16/3762	0.460209	0.967236	0.953606	CTSD/HMGB1/NDUFA13	3
GO:0050727	GO:0050727	regulation of inflammatory response	3/582	16/3762	0.460209	0.967236	0.953606	GRN/MGLL/ZYX	3
GO:0050729	GO:0050729	positive regulation of inflammatory response	3/582	16/3762	0.460209	0.967236	0.953606	ITGA2/PDCD4/TGM2	3
GO:0061631	GO:0061631	ubiquitin conjugating enzyme activity	3/582	16/3762	0.460209	0.967236	0.953606	UBE2C/UBE2G2/UBE2S	3
GO:0070491	GO:0070491	repressing transcription factor binding	3/582	16/3762	0.460209	0.967236	0.953606	HMGB1/NOC2L/SRI	3
GO:0097193	GO:0097193	intrinsic apoptotic signaling pathway	3/582	16/3762	0.460209	0.967236	0.953606	CUL5/MLLT11/NOL3	3
GO:0006418	GO:0006418	tRNA aminoacylation for protein translation	6/582	35/3762	0.462518	0.967236	0.953606	AARS1/CARS1/FARSA/GARS1/MARS2/TARS1	6
GO:0031267	GO:0031267	small GTPase binding	14/582	86/3762	0.463283	0.967236	0.953606	CAV1/GDI1/GGA2/IPO5/LSM2/NDRG1/NUTF2/PKN2/RABGAP1/TBC1D13/UNC13D/XPOT/YBX3/YIPF2	14
GO:0008289	GO:0008289	lipid binding	13/582	80/3762	0.470782	0.967236	0.953606	APOC3/APOL2/CD55/CHMP4A/CRABP2/DBI/ESYT1/FABP5/MANF/OPA1/PACSIN3/PARD3/PCYT1A	13
GO:0042493	GO:0042493	response to drug	13/582	80/3762	0.470782	0.967236	0.953606	ABCB1/BLMH/CALR/COMT/FOSL1/GGH/HSP90AB1/ITGA2/MCM7/NME1/PNP/SRC/XRCC1	13
GO:0000244	GO:0000244	spliceosomal tri-snRNP complex assembly	2/582	10/3762	0.473083	0.967236	0.953606	CD2BP2/LSM2	2
GO:0001401	GO:0001401	SAM complex	2/582	10/3762	0.473083	0.967236	0.953606	APOOL/DNAJC11	2
GO:0001825	GO:0001825	blastocyst formation	2/582	10/3762	0.473083	0.967236	0.953606	RTN4/WDR74	2
GO:0004601	GO:0004601	peroxidase activity	2/582	10/3762	0.473083	0.967236	0.953606	HBA1/HBD	2
GO:0005154	GO:0005154	epidermal growth factor receptor binding	2/582	10/3762	0.473083	0.967236	0.953606	AGR2/YES1	2
GO:0005521	GO:0005521	lamin binding	2/582	10/3762	0.473083	0.967236	0.953606	LBR/PKP1	2
GO:0005666	GO:0005666	RNA polymerase III complex	2/582	10/3762	0.473083	0.967236	0.953606	POLR1C/POLR2L	2
GO:0006123	GO:0006123	mitochondrial electron transport, cytochrome c to oxygen	2/582	10/3762	0.473083	0.967236	0.953606	COX7A2L/NDUFA4	2
GO:0006998	GO:0006998	nuclear envelope organization	2/582	10/3762	0.473083	0.967236	0.953606	LMNA/TOR1A	2
GO:0007043	GO:0007043	cell-cell junction assembly	2/582	10/3762	0.473083	0.967236	0.953606	CDH2/PKP1	2
GO:0007612	GO:0007612	learning	2/582	10/3762	0.473083	0.967236	0.953606	COMT/FOSL1	2
GO:0008217	GO:0008217	regulation of blood pressure	2/582	10/3762	0.473083	0.967236	0.953606	ATP2B1/LNPEP	2
GO:0008307	GO:0008307	structural constituent of muscle	2/582	10/3762	0.473083	0.967236	0.953606	CSRP2/KRT19	2
GO:0008327	GO:0008327	methyl-CpG binding	2/582	10/3762	0.473083	0.967236	0.953606	LRWD1/PRMT1	2
GO:0016235	GO:0016235	aggresome	2/582	10/3762	0.473083	0.967236	0.953606	BAG3/HSPA1B	2
GO:0016514	GO:0016514	SWI/SNF complex	2/582	10/3762	0.473083	0.967236	0.953606	SMARCC2/SMARCE1	2
GO:0030183	GO:0030183	B cell differentiation	2/582	10/3762	0.473083	0.967236	0.953606	ITGB1/MSH2	2
GO:0030686	GO:0030686	90S preribosome	2/582	10/3762	0.473083	0.967236	0.953606	BMS1/FAM207A	2
GO:0030970	GO:0030970	retrograde protein transport, ER to cytosol	2/582	10/3762	0.473083	0.967236	0.953606	AUP1/DERL1	2
GO:0031307	GO:0031307	integral component of mitochondrial outer membrane	2/582	10/3762	0.473083	0.967236	0.953606	GDAP1/TOMM40	2
GO:0033017	GO:0033017	sarcoplasmic reticulum membrane	2/582	10/3762	0.473083	0.967236	0.953606	SRI/TMEM109	2
GO:0035774	GO:0035774	positive regulation of insulin secretion involved in cellular response to glucose stimulus	2/582	10/3762	0.473083	0.967236	0.953606	MPC2/SRI	2
GO:0035987	GO:0035987	endodermal cell differentiation	2/582	10/3762	0.473083	0.967236	0.953606	COL6A1/VTN	2
GO:0042552	GO:0042552	myelination	2/582	10/3762	0.473083	0.967236	0.953606	ATRN/FAM126A	2
GO:0043647	GO:0043647	inositol phosphate metabolic process	2/582	10/3762	0.473083	0.967236	0.953606	INPP1/NUDT4	2
GO:0044853	GO:0044853	plasma membrane raft	2/582	10/3762	0.473083	0.967236	0.953606	CDH2/MYO1D	2
GO:0046827	GO:0046827	positive regulation of protein export from nucleus	2/582	10/3762	0.473083	0.967236	0.953606	BAG3/CAMK1	2
GO:0051010	GO:0051010	microtubule plus-end binding	2/582	10/3762	0.473083	0.967236	0.953606	CLASP1/CLIP2	2
GO:0051591	GO:0051591	response to cAMP	2/582	10/3762	0.473083	0.967236	0.953606	FOSL1/NME1	2
GO:0060544	GO:0060544	regulation of necroptotic process	2/582	10/3762	0.473083	0.967236	0.953606	CDC37/HSP90AA1	2
GO:0070063	GO:0070063	RNA polymerase binding	2/582	10/3762	0.473083	0.967236	0.953606	PKN2/PPIB	2
GO:0071353	GO:0071353	cellular response to interleukin-4	2/582	10/3762	0.473083	0.967236	0.953606	HSP90AB1/IMPDH2	2
GO:0097060	GO:0097060	synaptic membrane	2/582	10/3762	0.473083	0.967236	0.953606	GPHN/ITGB1	2
GO:0097352	GO:0097352	autophagosome maturation	2/582	10/3762	0.473083	0.967236	0.953606	LAMP2/VAMP8	2
GO:0140275	GO:0140275	MIB complex	2/582	10/3762	0.473083	0.967236	0.953606	APOOL/DNAJC11	2
GO:0006869	GO:0006869	lipid transport	5/582	29/3762	0.473268	0.967236	0.953606	ABCD1/APOC3/APOL2/ESYT1/SIGMAR1	5
GO:0006887	GO:0006887	exocytosis	5/582	29/3762	0.473268	0.967236	0.953606	PIK3C2A/SCRN1/SDF4/TXLNA/UNC13D	5
GO:0032091	GO:0032091	negative regulation of protein binding	5/582	29/3762	0.473268	0.967236	0.953606	AURKB/BAG2/CAMK1/CAV1/DNAJB2	5
GO:0045471	GO:0045471	response to ethanol	5/582	29/3762	0.473268	0.967236	0.953606	CLDN3/GGH/GSN/GSTP1/SDF4	5
GO:0008285	GO:0008285	negative regulation of cell population proliferation	12/582	74/3762	0.478826	0.967236	0.953606	CAV1/CLDN3/DNAJB2/FGF2/FOSL1/FTH1/HSPA1B/LMNA/NDRG1/NME1/SLC9A3R1/TRIM24	12
GO:0016020	GO:0016020	membrane	267/582	1719/3762	0.479355	0.967236	0.953606	AARS1/ABCB1/ABCC12/ABCD1/ABCF2/ACAA1/ACAP1/ACAP2/ACLY/ACSL3/ACTN1/ADAM15/AKAP12/ALG5/APOL2/APOOL/APPL1/ARPC3/ATG2A/ATIC/ATL2/ATP2B1/ATP2B4/ATRN/ATXN10/AUP1/BAG3/BCAR1/BID/BST2/CAD/CALD1/CALR/CALU/CANX/CAV1/CBFB/CCDC47/CD151/CD55/CD59/CDCP1/CDH2/CDK5RAP3/CHMP4A/CISD1/CLASP1/CLDN3/CLGN/CLIC4/COG1/COIL/COL6A1/COMT/COX7A2L/CPNE3/CPT2/CTSA/CYB5A/CYP51A1/DDX18/DDX41/DDX47/DDX51/DEGS1/DERL1/DHRS7/DHRS7B…	267
GO:0002576	GO:0002576	platelet degranulation	7/582	42/3762	0.479942	0.967236	0.953606	ACTN1/APOOL/F5/FAM3C/LAMP2/MANF/TIMP1	7
GO:0000724	GO:0000724	double-strand break repair via homologous recombination	4/582	23/3762	0.486151	0.967236	0.953606	ERCC4/LIG3/PARP1/XRCC1	4
GO:0002250	GO:0002250	adaptive immune response	4/582	23/3762	0.486151	0.967236	0.953606	HMGB1/OTUB1/RIPK2/SIPA1	4
GO:0007409	GO:0007409	axonogenesis	4/582	23/3762	0.486151	0.967236	0.953606	PARD3/S100A6/TOP2B/UCHL1	4
GO:0032355	GO:0032355	response to estradiol	4/582	23/3762	0.486151	0.967236	0.953606	BID/CALR/ENDOG/GSTP1	4
GO:0035579	GO:0035579	specific granule membrane	4/582	23/3762	0.486151	0.967236	0.953606	CD59/DEGS1/HMOX2/VAMP8	4
GO:0051260	GO:0051260	protein homooligomerization	4/582	23/3762	0.486151	0.967236	0.953606	ATL2/JMJD6/PRMT1/RNF213	4
GO:0071407	GO:0071407	cellular response to organic cyclic compound	4/582	23/3762	0.486151	0.967236	0.953606	GSK3A/HSP90AB1/ITGA2/ITGA6	4
GO:0048208	GO:0048208	COPII vesicle coating	6/582	36/3762	0.491412	0.967236	0.953606	CD59/F5/LMAN1/RAB1B/SEC24B/TMED2	6
GO:0035556	GO:0035556	intracellular signal transduction	10/582	62/3762	0.496985	0.967236	0.953606	ARHGAP29/HSPB1/MAP4K4/NUDT4/PKN2/PRKCSH/RASA1/RPS6KA1/SIPA1/SRC	10
GO:0001558	GO:0001558	regulation of cell growth	3/582	17/3762	0.502559	0.967236	0.953606	BCAR1/CDK11A/EPB41L3	3
GO:0001764	GO:0001764	neuron migration	3/582	17/3762	0.502559	0.967236	0.953606	TOP2B/TUBGCP2/USP9X	3
GO:0006805	GO:0006805	xenobiotic metabolic process	3/582	17/3762	0.502559	0.967236	0.953606	CBR3/GSTP1/HSP90AB1	3
GO:0009306	GO:0009306	protein secretion	3/582	17/3762	0.502559	0.967236	0.953606	CANX/ERP29/RCN3	3
GO:0030141	GO:0030141	secretory granule	3/582	17/3762	0.502559	0.967236	0.953606	GARS1/SYPL1/TOR1A	3
GO:0030324	GO:0030324	lung development	3/582	17/3762	0.502559	0.967236	0.953606	FGF2/HMGB1/JMJD6	3
GO:0034613	GO:0034613	cellular protein localization	3/582	17/3762	0.502559	0.967236	0.953606	LMNA/SCYL1/SLC9A3R1	3
GO:0090307	GO:0090307	mitotic spindle assembly	3/582	17/3762	0.502559	0.967236	0.953606	ABRAXAS2/CLASP1/MISP	3
GO:0097190	GO:0097190	apoptotic signaling pathway	3/582	17/3762	0.502559	0.967236	0.953606	CAV1/MLLT11/NDUFA13	3
GO:0008092	GO:0008092	cytoskeletal protein binding	5/582	30/3762	0.504905	0.967236	0.953606	EPB41L3/FLNC/PACSIN3/RDX/TOR1A	5
GO:0030433	GO:0030433	ubiquitin-dependent ERAD pathway	5/582	30/3762	0.504905	0.967236	0.953606	AUP1/CCDC47/DERL1/DNAJB2/UBE2G2	5
GO:0055037	GO:0055037	recycling endosome	5/582	30/3762	0.504905	0.967236	0.953606	ITGB1/TPP1/TUBG1/UNC13D/VAMP8	5
GO:0022900	GO:0022900	electron transport chain	7/582	43/3762	0.506317	0.967236	0.953606	COX7A2L/CYB5A/DEGS1/ETFDH/IDH3B/ME1/PHGDH	7
GO:0016853	GO:0016853	isomerase activity	10/582	63/3762	0.518732	0.967236	0.953606	FKBP10/LSS/PDIA3/PDIA6/PPIB/PPID/PPIF/PPIL4/PUS7/TOP2B	10
GO:0005770	GO:0005770	late endosome	8/582	50/3762	0.519042	0.967236	0.953606	BST2/DERL1/GRN/LAMP2/RAB22A/SDF4/SRC/UNC13D	8
GO:0005802	GO:0005802	trans-Golgi network	8/582	50/3762	0.519042	0.967236	0.953606	FAM91A1/GGA2/GRN/LAMP2/PIK3C2A/RAB32/YIPF2/YIPF6	8
GO:0006915	GO:0006915	apoptotic process	28/582	180/3762	0.520425	0.967236	0.953606	BAG3/BID/CDK11A/DDX41/DDX47/EIF5A/EPB41L3/GSN/HINT2/IFI16/MTCH1/NAE1/NDUFA13/NOC2L/NOL3/OPA1/PARP1/PDCD4/PEG10/PKN2/PPID/PPIF/PTRH2/RIPK2/RPS6KA1/RTN3/RTN4/TMEM214	28
GO:0001228	GO:0001228	DNA-binding transcription activator activity, RNA polymerase II-specific	4/582	24/3762	0.521456	0.967236	0.953606	ATF3/FOSL1/JUNB/MAFF	4
GO:0006303	GO:0006303	double-strand break repair via nonhomologous end joining	4/582	24/3762	0.521456	0.967236	0.953606	ERCC4/HMGB1/KDM2A/XRCC1	4
GO:0006626	GO:0006626	protein targeting to mitochondrion	4/582	24/3762	0.521456	0.967236	0.953606	BID/GDAP1/TIMM8B/TOMM40	4
GO:0030855	GO:0030855	epithelial cell differentiation	4/582	24/3762	0.521456	0.967236	0.953606	CNN3/DNPH1/PGK1/TPP1	4
GO:0000132	GO:0000132	establishment of mitotic spindle orientation	2/582	11/3762	0.525899	0.967236	0.953606	ITGB1/MISP	2
GO:0001784	GO:0001784	phosphotyrosine residue binding	2/582	11/3762	0.525899	0.967236	0.953606	RASA1/YES1	2
GO:0001837	GO:0001837	epithelial to mesenchymal transition	2/582	11/3762	0.525899	0.967236	0.953606	S100A4/TRIM28	2
GO:0003007	GO:0003007	heart morphogenesis	2/582	11/3762	0.525899	0.967236	0.953606	FLRT2/SOS1	2
GO:0005262	GO:0005262	calcium channel activity	2/582	11/3762	0.525899	0.967236	0.953606	CUL5/ITPR3	2
GO:0005721	GO:0005721	pericentric heterochromatin	2/582	11/3762	0.525899	0.967236	0.953606	CBX1/LRWD1	2
GO:0006289	GO:0006289	nucleotide-excision repair	2/582	11/3762	0.525899	0.967236	0.953606	ERCC4/RAD23A	2
GO:0006402	GO:0006402	mRNA catabolic process	2/582	11/3762	0.525899	0.967236	0.953606	HSPA1B/LSM2	2
GO:0006687	GO:0006687	glycosphingolipid metabolic process	2/582	11/3762	0.525899	0.967236	0.953606	CTSA/ESYT1	2
GO:0007040	GO:0007040	lysosome organization	2/582	11/3762	0.525899	0.967236	0.953606	GRN/TPP1	2
GO:0007517	GO:0007517	muscle organ development	2/582	11/3762	0.525899	0.967236	0.953606	LMNA/SRI	2
GO:0009611	GO:0009611	response to wounding	2/582	11/3762	0.525899	0.967236	0.953606	GAP43/ITGB4	2
GO:0016973	GO:0016973	poly(A)+ mRNA export from nucleus	2/582	11/3762	0.525899	0.967236	0.953606	NXF1/POLDIP3	2
GO:0017053	GO:0017053	transcription repressor complex	2/582	11/3762	0.525899	0.967236	0.953606	H1-0/HMGB1	2
GO:0019882	GO:0019882	antigen processing and presentation	2/582	11/3762	0.525899	0.967236	0.953606	RAB32/RAB5B	2
GO:0030100	GO:0030100	regulation of endocytosis	2/582	11/3762	0.525899	0.967236	0.953606	PACSIN3/RAB5B	2
GO:0030672	GO:0030672	synaptic vesicle membrane	2/582	11/3762	0.525899	0.967236	0.953606	SYNGR2/SYPL1	2
GO:0045039	GO:0045039	protein insertion into mitochondrial inner membrane	2/582	11/3762	0.525899	0.967236	0.953606	NDUFA13/TIMM8B	2
GO:0050796	GO:0050796	regulation of insulin secretion	2/582	11/3762	0.525899	0.967236	0.953606	DPP4/ITPR3	2
GO:0061136	GO:0061136	regulation of proteasomal protein catabolic process	2/582	11/3762	0.525899	0.967236	0.953606	NUDT15/USP14	2
GO:0071300	GO:0071300	cellular response to retinoic acid	2/582	11/3762	0.525899	0.967236	0.953606	NDUFA13/YES1	2
GO:0005874	GO:0005874	microtubule	17/582	109/3762	0.527209	0.967236	0.953606	ABRAXAS2/BAG2/CDK5RAP3/CLASP1/CLIP2/DYNLL2/GSK3A/HSPH1/KATNB1/MAP7/NDRG1/PBXIP1/RMDN1/TUBB3/TUBG1/TUBGCP2/TUBGCP6	17
GO:0000226	GO:0000226	microtubule cytoskeleton organization	7/582	44/3762	0.53223	0.967236	0.953606	CLASP1/MAP7/PARD3/TUBB3/TUBG1/TUBGCP2/TUBGCP6	7
GO:0005634	GO:0005634	nucleus	282/582	1826/3762	0.535502	0.967236	0.953606	AASS/ABRAXAS2/ACADM/ADIRF/ADK/AHNAK2/AKAP17A/AKT1S1/ANAPC1/ANAPC2/APPL1/ARL2BP/ARPC3/ATF3/AURKB/BAG3/BLMH/BMS1/BOLA2/BOP1/C11orf54/CACYBP/CAD/CALR/CAMK1/CBFB/CBX1/CCDC86/CD2BP2/CDK11A/CDK5RAP3/CEP85/CFL2/CHCHD1/CHD1L/CHMP4A/CLIC4/CLIP2/CNBP/COIL/COMMD4/COMMD8/CPNE3/CRABP2/CSRP2/CUL4B/DCPS/DDX18/DDX41/DDX47/DDX51/DHRS4/DNAJB1/DNAJB2/DNPH1/DNTTIP2/DSP/DTYMK/DUSP12/DUT/DYNLL2/EEF1A1/EFNB1/EHD2/EIF5A…	282
GO:0006139	GO:0006139	nucleobase-containing compound metabolic process	5/582	31/3762	0.535766	0.967236	0.953606	ATIC/DUT/OAS3/PNP/TK1	5
GO:0006310	GO:0006310	DNA recombination	5/582	31/3762	0.535766	0.967236	0.953606	ENDOG/HMGB1/HMGB3/LIG3/MSH2	5
GO:0008543	GO:0008543	fibroblast growth factor receptor signaling pathway	5/582	31/3762	0.535766	0.967236	0.953606	FGF2/FGF6/FLRT2/HNRNPF/POLR2L	5
GO:0009897	GO:0009897	external side of plasma membrane	5/582	31/3762	0.535766	0.967236	0.953606	CALR/ITGA2/ITGB1/KRT18/MCAM	5
GO:0000922	GO:0000922	spindle pole	8/582	51/3762	0.543024	0.967236	0.953606	ABRAXAS2/CEP85/KATNB1/KNTC1/RMDN1/TPT1/TUBGCP2/TUBGCP6	8
GO:0006913	GO:0006913	nucleocytoplasmic transport	3/582	18/3762	0.543134	0.967236	0.953606	CAMK1/EIF5A/NUTF2	3
GO:0006936	GO:0006936	muscle contraction	3/582	18/3762	0.543134	0.967236	0.953606	ACTA1/CALD1/MYL12B	3
GO:0007017	GO:0007017	microtubule-based process	3/582	18/3762	0.543134	0.967236	0.953606	DYNLL2/TUBB3/TUBG1	3
GO:0019898	GO:0019898	extrinsic component of membrane	3/582	18/3762	0.543134	0.967236	0.953606	ATG2A/EHD2/MGLL	3
GO:0021766	GO:0021766	hippocampus development	3/582	18/3762	0.543134	0.967236	0.953606	ATP2B4/NME1/XRCC1	3
GO:0030331	GO:0030331	estrogen receptor binding	3/582	18/3762	0.543134	0.967236	0.953606	PARP1/PPID/SRC	3
GO:0031305	GO:0031305	integral component of mitochondrial inner membrane	3/582	18/3762	0.543134	0.967236	0.953606	ETFDH/MPC2/SFXN1	3
GO:0036258	GO:0036258	multivesicular body assembly	3/582	18/3762	0.543134	0.967236	0.953606	CHMP4A/VPS28/VTA1	3
GO:0045070	GO:0045070	positive regulation of viral genome replication	3/582	18/3762	0.543134	0.967236	0.953606	PKN2/PPID/RAD23A	3
GO:0045732	GO:0045732	positive regulation of protein catabolic process	3/582	18/3762	0.543134	0.967236	0.953606	GSK3A/NDUFA13/VPS28	3
GO:0070821	GO:0070821	tertiary granule membrane	3/582	18/3762	0.543134	0.967236	0.953606	CD59/SERPINB6/VAMP8	3
GO:0005762	GO:0005762	mitochondrial large ribosomal subunit	6/582	38/3762	0.547506	0.967236	0.953606	MALSU1/MRPL14/MRPL23/MRPL28/MRPL44/MRPL46	6
GO:0043524	GO:0043524	negative regulation of neuron apoptotic process	6/582	38/3762	0.547506	0.967236	0.953606	AARS1/GBE1/GRN/HSP90AB1/MSH2/RASA1	6
GO:0005525	GO:0005525	GTP binding	22/582	143/3762	0.548536	0.967236	0.953606	ATL2/BMS1/EEF1A1/EHD2/GNL3/GSPT1/GTPBP3/HBS1L/HSP90AB1/NME1/OPA1/PCK2/RAB18/RAB1B/RAB22A/RAB32/RAB5B/RTCB/TGM2/TSR1/TUBB3/TUBG1	22
GO:0030496	GO:0030496	midbody	11/582	71/3762	0.549241	0.967236	0.953606	ABRAXAS2/ARL2BP/AURKB/CHMP4A/CLIC4/GDI1/GNL3/KATNB1/MYH10/PKN2/RDX	11
GO:0034774	GO:0034774	secretory granule lumen	11/582	71/3762	0.549241	0.967236	0.953606	EEF1A1/GSN/GSTP1/HMGB1/HSP90AA1/HSP90AB1/IMPDH1/IMPDH2/PNP/S100P/SERPINB1	11
GO:0005096	GO:0005096	GTPase activator activity	9/582	58/3762	0.552611	0.967236	0.953606	ACAP1/ACAP2/ARHGAP29/GDI1/RABGAP1/RASA1/SIPA1/SOS1/TBC1D13	9
GO:0005765	GO:0005765	lysosomal membrane	14/582	91/3762	0.554796	0.967236	0.953606	ABCD1/COL6A1/CTSA/CTSD/DNAJC13/DPP4/GRN/HSP90AB1/LAMP2/LNPEP/PLD3/RDH14/UBA1/VAMP8	14
GO:0012507	GO:0012507	ER to Golgi transport vesicle membrane	4/582	25/3762	0.555566	0.967236	0.953606	CD59/LMAN1/SEC24B/TMED2	4
GO:0030154	GO:0030154	cell differentiation	21/582	137/3762	0.556388	0.967236	0.953606	ADIRF/ANAPC2/CAMK1/CAV1/CLIC4/CSRP2/DDX41/EFNB1/FGF2/FGF6/GAP43/HSPA2/JMJD6/KIFBP/NME1/NSUN2/PARD3/PBXIP1/PEG10/SRC/YES1	21
GO:0016567	GO:0016567	protein ubiquitination	20/582	131/3762	0.564595	0.967236	0.953606	ANAPC1/ANAPC2/CUL4B/CUL5/DERL1/IRF2BPL/RNF213/RNF25/SAE1/TRIM24/TRIM28/TRIM4/UBA1/UBE2C/UBE2G2/UBE2S/UBR5/UCHL3/USP9X/ZFP91	20
GO:0090305	GO:0090305	nucleic acid phosphodiester bond hydrolysis	5/582	32/3762	0.565719	0.967236	0.953606	ERCC4/MRPL44/PLD3/PRORP/TSEN2	5
GO:0000002	GO:0000002	mitochondrial genome maintenance	1/582	5/3762	0.56865	0.967236	0.953606	OPA1	1
GO:0000154	GO:0000154	rRNA modification	1/582	5/3762	0.56865	0.967236	0.953606	TFB2M	1
GO:0000188	GO:0000188	inactivation of MAPK activity	1/582	5/3762	0.56865	0.967236	0.953606	CAV1	1
GO:0000290	GO:0000290	deadenylation-dependent decapping of nuclear-transcribed mRNA	1/582	5/3762	0.56865	0.967236	0.953606	DCPS	1
GO:0000795	GO:0000795	synaptonemal complex	1/582	5/3762	0.56865	0.967236	0.953606	HSPA2	1
GO:0001522	GO:0001522	pseudouridine synthesis	1/582	5/3762	0.56865	0.967236	0.953606	PUS7	1
GO:0001530	GO:0001530	lipopolysaccharide binding	1/582	5/3762	0.56865	0.967236	0.953606	HMGB1	1
GO:0001568	GO:0001568	blood vessel development	1/582	5/3762	0.56865	0.967236	0.953606	JMJD6	1
GO:0001890	GO:0001890	placenta development	1/582	5/3762	0.56865	0.967236	0.953606	HSP90AB1	1
GO:0001968	GO:0001968	fibronectin binding	1/582	5/3762	0.56865	0.967236	0.953606	ITGB1	1
GO:0002009	GO:0002009	morphogenesis of an epithelium	1/582	5/3762	0.56865	0.967236	0.953606	SLC9A3R1	1
GO:0003281	GO:0003281	ventricular septum development	1/582	5/3762	0.56865	0.967236	0.953606	LUZP1	1
GO:0003689	GO:0003689	DNA clamp loader activity	1/582	5/3762	0.56865	0.967236	0.953606	RFC1	1
GO:0003841	GO:0003841	1-acylglycerol-3-phosphate O-acyltransferase activity	1/582	5/3762	0.56865	0.967236	0.953606	LCLAT1	1
GO:0004029	GO:0004029	aldehyde dehydrogenase (NAD+) activity	1/582	5/3762	0.56865	0.967236	0.953606	ALDH1A3	1
GO:0004190	GO:0004190	aspartic-type endopeptidase activity	1/582	5/3762	0.56865	0.967236	0.953606	CTSD	1
GO:0005047	GO:0005047	signal recognition particle binding	1/582	5/3762	0.56865	0.967236	0.953606	DERL1	1
GO:0005246	GO:0005246	calcium channel regulator activity	1/582	5/3762	0.56865	0.967236	0.953606	SRI	1
GO:0005639	GO:0005639	integral component of nuclear inner membrane	1/582	5/3762	0.56865	0.967236	0.953606	LBR	1
GO:0005663	GO:0005663	DNA replication factor C complex	1/582	5/3762	0.56865	0.967236	0.953606	RFC1	1
GO:0005740	GO:0005740	mitochondrial envelope	1/582	5/3762	0.56865	0.967236	0.953606	HSD17B8	1
GO:0005757	GO:0005757	mitochondrial permeability transition pore complex	1/582	5/3762	0.56865	0.967236	0.953606	PPIF	1
GO:0005773	GO:0005773	vacuole	1/582	5/3762	0.56865	0.967236	0.953606	GGH	1
GO:0005779	GO:0005779	integral component of peroxisomal membrane	1/582	5/3762	0.56865	0.967236	0.953606	ABCD1	1
GO:0005787	GO:0005787	signal peptidase complex	1/582	5/3762	0.56865	0.967236	0.953606	SEC11A	1
GO:0005869	GO:0005869	dynactin complex	1/582	5/3762	0.56865	0.967236	0.953606	ACTA1	1
GO:0006105	GO:0006105	succinate metabolic process	1/582	5/3762	0.56865	0.967236	0.953606	ALDH5A1	1
GO:0006111	GO:0006111	regulation of gluconeogenesis	1/582	5/3762	0.56865	0.967236	0.953606	ACADM	1
GO:0006221	GO:0006221	pyrimidine nucleotide biosynthetic process	1/582	5/3762	0.56865	0.967236	0.953606	CAD	1
GO:0006415	GO:0006415	translational termination	1/582	5/3762	0.56865	0.967236	0.953606	TRMT112	1
GO:0006450	GO:0006450	regulation of translational fidelity	1/582	5/3762	0.56865	0.967236	0.953606	YRDC	1
GO:0006544	GO:0006544	glycine metabolic process	1/582	5/3762	0.56865	0.967236	0.953606	PHGDH	1
GO:0006783	GO:0006783	heme biosynthetic process	1/582	5/3762	0.56865	0.967236	0.953606	IBA57	1
GO:0006809	GO:0006809	nitric oxide biosynthetic process	1/582	5/3762	0.56865	0.967236	0.953606	SPR	1
GO:0006812	GO:0006812	cation transport	1/582	5/3762	0.56865	0.967236	0.953606	SLC30A1	1
GO:0006826	GO:0006826	iron ion transport	1/582	5/3762	0.56865	0.967236	0.953606	FTH1	1
GO:0006903	GO:0006903	vesicle targeting	1/582	5/3762	0.56865	0.967236	0.953606	CLASP1	1
GO:0006911	GO:0006911	phagocytosis, engulfment	1/582	5/3762	0.56865	0.967236	0.953606	GSN	1
GO:0006996	GO:0006996	organelle organization	1/582	5/3762	0.56865	0.967236	0.953606	TOR1A	1
GO:0007157	GO:0007157	heterophilic cell-cell adhesion via plasma membrane cell adhesion molecules	1/582	5/3762	0.56865	0.967236	0.953606	CDH2	1
GO:0007193	GO:0007193	adenylate cyclase-inhibiting G protein-coupled receptor signaling pathway	1/582	5/3762	0.56865	0.967236	0.953606	AKAP12	1
GO:0007368	GO:0007368	determination of left/right symmetry	1/582	5/3762	0.56865	0.967236	0.953606	ALG5	1
GO:0008157	GO:0008157	protein phosphatase 1 binding	1/582	5/3762	0.56865	0.967236	0.953606	C20orf27	1
GO:0008299	GO:0008299	isoprenoid biosynthetic process	1/582	5/3762	0.56865	0.967236	0.953606	PMVK	1
GO:0008643	GO:0008643	carbohydrate transport	1/582	5/3762	0.56865	0.967236	0.953606	SLC35B1	1
GO:0008649	GO:0008649	rRNA methyltransferase activity	1/582	5/3762	0.56865	0.967236	0.953606	TFB2M	1
GO:0009048	GO:0009048	dosage compensation by inactivation of X chromosome	1/582	5/3762	0.56865	0.967236	0.953606	SMCHD1	1
GO:0015036	GO:0015036	disulfide oxidoreductase activity	1/582	5/3762	0.56865	0.967236	0.953606	PDIA3	1
GO:0016655	GO:0016655	oxidoreductase activity, acting on NAD(P)H, quinone or similar compound as acceptor	1/582	5/3762	0.56865	0.967236	0.953606	DHRS4	1
GO:0016805	GO:0016805	dipeptidase activity	1/582	5/3762	0.56865	0.967236	0.953606	SCRN1	1
GO:0016868	GO:0016868	intramolecular transferase activity, phosphotransferases	1/582	5/3762	0.56865	0.967236	0.953606	PGM5	1
GO:0017080	GO:0017080	sodium channel regulator activity	1/582	5/3762	0.56865	0.967236	0.953606	ATP2B4	1
GO:0017119	GO:0017119	Golgi transport complex	1/582	5/3762	0.56865	0.967236	0.953606	COG1	1
GO:0019789	GO:0019789	SUMO transferase activity	1/582	5/3762	0.56865	0.967236	0.953606	TRIM28	1
GO:0019852	GO:0019852	L-ascorbic acid metabolic process	1/582	5/3762	0.56865	0.967236	0.953606	CYB5A	1
GO:0030301	GO:0030301	cholesterol transport	1/582	5/3762	0.56865	0.967236	0.953606	CAV1	1
GO:0030593	GO:0030593	neutrophil chemotaxis	1/582	5/3762	0.56865	0.967236	0.953606	PPIB	1
GO:0030620	GO:0030620	U2 snRNA binding	1/582	5/3762	0.56865	0.967236	0.953606	COIL	1
GO:0030695	GO:0030695	GTPase regulator activity	1/582	5/3762	0.56865	0.967236	0.953606	ARL2BP	1
GO:0031430	GO:0031430	M band	1/582	5/3762	0.56865	0.967236	0.953606	FHL2	1
GO:0031529	GO:0031529	ruffle organization	1/582	5/3762	0.56865	0.967236	0.953606	LIMA1	1
GO:0031624	GO:0031624	ubiquitin conjugating enzyme binding	1/582	5/3762	0.56865	0.967236	0.953606	AUP1	1
GO:0031674	GO:0031674	I band	1/582	5/3762	0.56865	0.967236	0.953606	CFL2	1
GO:0031936	GO:0031936	negative regulation of chromatin silencing	1/582	5/3762	0.56865	0.967236	0.953606	H1-0	1
GO:0032471	GO:0032471	negative regulation of endoplasmic reticulum calcium ion concentration	1/582	5/3762	0.56865	0.967236	0.953606	TGM2	1
GO:0032509	GO:0032509	endosome transport via multivesicular body sorting pathway	1/582	5/3762	0.56865	0.967236	0.953606	VPS28	1
GO:0032526	GO:0032526	response to retinoic acid	1/582	5/3762	0.56865	0.967236	0.953606	GDAP1	1
GO:0032874	GO:0032874	positive regulation of stress-activated MAPK cascade	1/582	5/3762	0.56865	0.967236	0.953606	RIPK2	1
GO:0032886	GO:0032886	regulation of microtubule-based process	1/582	5/3762	0.56865	0.967236	0.953606	MEMO1	1
GO:0032930	GO:0032930	positive regulation of superoxide anion generation	1/582	5/3762	0.56865	0.967236	0.953606	GSTP1	1
GO:0033137	GO:0033137	negative regulation of peptidyl-serine phosphorylation	1/582	5/3762	0.56865	0.967236	0.953606	CAV1	1
GO:0033148	GO:0033148	positive regulation of intracellular estrogen receptor signaling pathway	1/582	5/3762	0.56865	0.967236	0.953606	PARP1	1
GO:0033993	GO:0033993	response to lipid	1/582	5/3762	0.56865	0.967236	0.953606	PCK2	1
GO:0034450	GO:0034450	ubiquitin-ubiquitin ligase activity	1/582	5/3762	0.56865	0.967236	0.953606	UBR5	1
GO:0034453	GO:0034453	microtubule anchoring	1/582	5/3762	0.56865	0.967236	0.953606	CLASP1	1
GO:0034968	GO:0034968	histone lysine methylation	1/582	5/3762	0.56865	0.967236	0.953606	TRMT112	1
GO:0035019	GO:0035019	somatic stem cell population maintenance	1/582	5/3762	0.56865	0.967236	0.953606	FGF2	1
GO:0035635	GO:0035635	entry of bacterium into host cell	1/582	5/3762	0.56865	0.967236	0.953606	SRC	1
GO:0035748	GO:0035748	myelin sheath abaxonal region	1/582	5/3762	0.56865	0.967236	0.953606	ITGB1	1
GO:0035994	GO:0035994	response to muscle stretch	1/582	5/3762	0.56865	0.967236	0.953606	GSN	1
GO:0036295	GO:0036295	cellular response to increased oxygen levels	1/582	5/3762	0.56865	0.967236	0.953606	TMEM199	1
GO:0036499	GO:0036499	PERK-mediated unfolded protein response	1/582	5/3762	0.56865	0.967236	0.953606	TMED2	1
GO:0042167	GO:0042167	heme catabolic process	1/582	5/3762	0.56865	0.967236	0.953606	HMOX2	1
GO:0042641	GO:0042641	actomyosin	1/582	5/3762	0.56865	0.967236	0.953606	MYH10	1
GO:0042719	GO:0042719	mitochondrial intermembrane space protein transporter complex	1/582	5/3762	0.56865	0.967236	0.953606	TIMM8B	1
GO:0042800	GO:0042800	histone methyltransferase activity (H3-K4 specific)	1/582	5/3762	0.56865	0.967236	0.953606	SETD3	1
GO:0042921	GO:0042921	glucocorticoid receptor signaling pathway	1/582	5/3762	0.56865	0.967236	0.953606	CALR	1
GO:0042989	GO:0042989	sequestering of actin monomers	1/582	5/3762	0.56865	0.967236	0.953606	GSN	1
GO:0043122	GO:0043122	regulation of I-kappaB kinase/NF-kappaB signaling	1/582	5/3762	0.56865	0.967236	0.953606	HSPB1	1
GO:0043297	GO:0043297	apical junction assembly	1/582	5/3762	0.56865	0.967236	0.953606	PKN2	1
GO:0043473	GO:0043473	pigmentation	1/582	5/3762	0.56865	0.967236	0.953606	ATRN	1
GO:0044257	GO:0044257	cellular protein catabolic process	1/582	5/3762	0.56865	0.967236	0.953606	UBE2G2	1
GO:0044387	GO:0044387	negative regulation of protein kinase activity by regulation of protein phosphorylation	1/582	5/3762	0.56865	0.967236	0.953606	CDK5RAP3	1
GO:0044388	GO:0044388	small protein activating enzyme binding	1/582	5/3762	0.56865	0.967236	0.953606	SAE1	1
GO:0044794	GO:0044794	positive regulation by host of viral process	1/582	5/3762	0.56865	0.967236	0.953606	PPIB	1
GO:0046037	GO:0046037	GMP metabolic process	1/582	5/3762	0.56865	0.967236	0.953606	GMPR2	1
GO:0046488	GO:0046488	phosphatidylinositol metabolic process	1/582	5/3762	0.56865	0.967236	0.953606	PIP4K2A	1
GO:0046697	GO:0046697	decidualization	1/582	5/3762	0.56865	0.967236	0.953606	JUNB	1
GO:0046902	GO:0046902	regulation of mitochondrial membrane permeability	1/582	5/3762	0.56865	0.967236	0.953606	PPIF	1
GO:0048278	GO:0048278	vesicle docking	1/582	5/3762	0.56865	0.967236	0.953606	STX12	1
GO:0048662	GO:0048662	negative regulation of smooth muscle cell proliferation	1/582	5/3762	0.56865	0.967236	0.953606	COMT	1
[truncated: 1,013 more rows]
